# Supplementary material for: Wild bees and their nests host Paenibacillus bacteria with functional potential of avail
Source: Microbiome. 2018 Dec 22;6:229. doi: 10.1186/s40168-018-0614-1 (PMC6303958; doi:10.1186/s40168-018-0614-1)
Supplement: Supplementary file 2 — OTU tables, metadata, and taxonomic classification. (ZIP 125 kb) [file 40168_2018_614_MOESM2_ESM.zip]

Archive with 5 entries (4 files):
- Suppl_META_table.txt
- __MACOSX/
- __MACOSX/._Suppl_META_table.txt
- Suppl_OTU_table.txt
- Suppl_TAX_table.txt
