# Supplementary material for: Wild bees and their nests host Paenibacillus bacteria with functional potential of avail
Source: Microbiome. 2018 Dec 22;6:229. doi: 10.1186/s40168-018-0614-1 (PMC6303958; doi:10.1186/s40168-018-0614-1)
Supplement: Supplementary file 2 — OTU tables, metadata, and taxonomic classification. (ZIP 125 kb) [file 40168_2018_614_MOESM2_ESM.zip › Suppl_META_table.txt]

"Project" "Person" "HostTissueCat" "HostSpecies" "HostRank1" "HostRank2" "HostRank3" "HostSex" "IUCN" "HostSpecies2"
"M.A01" "Vectorisation" "MB" "gut" "HeriadesTruncorum" "Heriades" "Megachilidae" "Apoidea" NA "LC" "M He. truncorum"
"M.A02" "Vectorisation" "MB" "surface" "HeriadesTruncorum" "Heriades" "Megachilidae" "Apoidea" NA "LC" "M He. truncorum"
"M.A03" "Vectorisation" "MB" "surface" "HeriadesTruncorum" "Heriades" "Megachilidae" "Apoidea" NA "LC" "M He. truncorum"
"M.A04" "Vectorisation" "MB" "gut" "HeriadesTruncorum" "Heriades" "Megachilidae" "Apoidea" NA "LC" "M He. truncorum"
"M.A05" "Vectorisation" "MB" "surface" "HeriadesTruncorum" "Heriades" "Megachilidae" "Apoidea" NA "LC" "M He. truncorum"
"M.A06" "Vectorisation" "MB" "surface" "HeriadesTruncorum" "Heriades" "Megachilidae" "Apoidea" NA "LC" "M He. truncorum"
"M.A07" "Vectorisation" "MB" "gut" "HeriadesTruncorum" "Heriades" "Megachilidae" "Apoidea" NA "LC" "M He. truncorum"
"M.A08" "Vectorisation" "MB" "surface" "HeriadesTruncorum" "Heriades" "Megachilidae" "Apoidea" NA "LC" "M He. truncorum"
"M.A09" "Vectorisation" "MB" "surface" "HeriadesTruncorum" "Heriades" "Megachilidae" "Apoidea" NA "LC" "M He. truncorum"
"M.A10" "Vectorisation" "MB" "gut" "HeriadesTruncorum" "Heriades" "Megachilidae" "Apoidea" NA "LC" "M He. truncorum"
"M.A11" "Vectorisation" "MB" "surface" "HeriadesTruncorum" "Heriades" "Megachilidae" "Apoidea" NA "LC" "M He. truncorum"
"M.A12" "Vectorisation" "MB" "surface" "HeriadesTruncorum" "Heriades" "Megachilidae" "Apoidea" NA "LC" "M He. truncorum"
"M.A13" "Vectorisation" "MB" "gut" "HeriadesTruncorum" "Heriades" "Megachilidae" "Apoidea" NA "LC" "M He. truncorum"
"M.A14" "Vectorisation" "MB" "surface" "HeriadesTruncorum" "Heriades" "Megachilidae" "Apoidea" NA "LC" "M He. truncorum"
"M.A15" "Vectorisation" "MB" "surface" "HeriadesTruncorum" "Heriades" "Megachilidae" "Apoidea" NA "LC" "M He. truncorum"
"M.A16" "Vectorisation" "MB" "gut" "OsmiaBrevicornis" "Osmia" "Megachilidae" "Apoidea" "female" "LC" "M O. brevicornis"
"M.A17" "Vectorisation" "MB" "surface" "OsmiaBrevicornis" "Osmia" "Megachilidae" "Apoidea" "female" "LC" "M O. brevicornis"
"M.A18" "Vectorisation" "MB" "surface" "OsmiaBrevicornis" "Osmia" "Megachilidae" "Apoidea" "female" "LC" "M O. brevicornis"
"M.A19" "Vectorisation" "MB" "gut" "OsmiaBrevicornis" "Osmia" "Megachilidae" "Apoidea" "female" "LC" "M O. brevicornis"
"M.A20" "Vectorisation" "MB" "surface" "OsmiaBrevicornis" "Osmia" "Megachilidae" "Apoidea" "female" "LC" "M O. brevicornis"
"M.A21" "Vectorisation" "MB" "surface" "OsmiaBrevicornis" "Osmia" "Megachilidae" "Apoidea" "female" "LC" "M O. brevicornis"
"M.A22" "Vectorisation" "MB" "gut" "OsmiaBrevicornis" "Osmia" "Megachilidae" "Apoidea" "female" "LC" "M O. brevicornis"
"M.A23" "Vectorisation" "MB" "surface" "OsmiaBrevicornis" "Osmia" "Megachilidae" "Apoidea" "female" "LC" "M O. brevicornis"
"M.A24" "Vectorisation" "MB" "surface" "OsmiaBrevicornis" "Osmia" "Megachilidae" "Apoidea" "female" "LC" "M O. brevicornis"
"M.A25" "Vectorisation" "MB" "gut" "OsmiaBrevicornis" "Osmia" "Megachilidae" "Apoidea" "female" "LC" "M O. brevicornis"
"M.A26" "Vectorisation" "MB" "surface" "OsmiaBrevicornis" "Osmia" "Megachilidae" "Apoidea" "female" "LC" "M O. brevicornis"
"M.A27" "Vectorisation" "MB" "surface" "OsmiaBrevicornis" "Osmia" "Megachilidae" "Apoidea" "female" "LC" "M O. brevicornis"
"M.A28" "Vectorisation" "MB" "gut" "OsmiaBrevicornis" "Osmia" "Megachilidae" "Apoidea" "female" "LC" "M O. brevicornis"
"M.A29" "Vectorisation" "MB" "surface" "OsmiaBrevicornis" "Osmia" "Megachilidae" "Apoidea" "female" "LC" "M O. brevicornis"
"M.A30" "Vectorisation" "MB" "surface" "OsmiaBrevicornis" "Osmia" "Megachilidae" "Apoidea" "female" "LC" "M O. brevicornis"
"M.A31" "Vectorisation" "MB" "gut" "OsmiaBrevicornis" "Osmia" "Megachilidae" "Apoidea" "male" "LC" "M O. brevicornis"
"M.A33" "Vectorisation" "MB" "surface" "OsmiaBrevicornis" "Osmia" "Megachilidae" "Apoidea" "male" "LC" "M O. brevicornis"
"M.A34" "Vectorisation" "MB" "gut" "OsmiaBrevicornis" "Osmia" "Megachilidae" "Apoidea" "male" "LC" "M O. brevicornis"
"M.A35" "Vectorisation" "MB" "surface" "OsmiaBrevicornis" "Osmia" "Megachilidae" "Apoidea" "male" "LC" "M O. brevicornis"
"M.A36" "Vectorisation" "MB" "surface" "OsmiaBrevicornis" "Osmia" "Megachilidae" "Apoidea" "male" "LC" "M O. brevicornis"
"M.A37" "Vectorisation" "MB" "gut" "OsmiaBrevicornis" "Osmia" "Megachilidae" "Apoidea" "male" "LC" "M O. brevicornis"
"M.A38" "Vectorisation" "MB" "surface" "OsmiaBrevicornis" "Osmia" "Megachilidae" "Apoidea" "male" "LC" "M O. brevicornis"
"M.A39" "Vectorisation" "MB" "surface" "OsmiaBrevicornis" "Osmia" "Megachilidae" "Apoidea" "male" "LC" "M O. brevicornis"
"M.A40" "Vectorisation" "MB" "gut" "OsmiaBrevicornis" "Osmia" "Megachilidae" "Apoidea" "male" "LC" "M O. brevicornis"
"M.A41" "Vectorisation" "MB" "surface" "OsmiaBrevicornis" "Osmia" "Megachilidae" "Apoidea" "male" "LC" "M O. brevicornis"
"M.A42" "Vectorisation" "MB" "surface" "OsmiaBrevicornis" "Osmia" "Megachilidae" "Apoidea" "male" "LC" "M O. brevicornis"
"M.A43" "Vectorisation" "MB" "gut" "OsmiaBrevicornis" "Osmia" "Megachilidae" "Apoidea" "male" "LC" "M O. brevicornis"
"M.A44" "Vectorisation" "MB" "surface" "OsmiaBrevicornis" "Osmia" "Megachilidae" "Apoidea" "male" "LC" "M O. brevicornis"
"M.A45" "Vectorisation" "MB" "surface" "OsmiaBrevicornis" "Osmia" "Megachilidae" "Apoidea" "male" "LC" "M O. brevicornis"
"M.A46" "Vectorisation" "MB" "gut" "OsmiaCaerulescens" "Osmia" "Megachilidae" "Apoidea" "male" "LC" "M O. caerulescens"
"M.A47" "Vectorisation" "MB" "surface" "OsmiaCaerulescens" "Osmia" "Megachilidae" "Apoidea" "male" "LC" "M O. caerulescens"
"M.A48" "Vectorisation" "MB" "surface" "OsmiaCaerulescens" "Osmia" "Megachilidae" "Apoidea" "male" "LC" "M O. caerulescens"
"M.A49" "Vectorisation" "MB" "surface" "OsmiaCaerulescens" "Osmia" "Megachilidae" "Apoidea" "male" "LC" "M O. caerulescens"
"M.A50" "Vectorisation" "MB" "surface" "OsmiaCaerulescens" "Osmia" "Megachilidae" "Apoidea" "male" "LC" "M O. caerulescens"
"M.A51" "Vectorisation" "MB" "surface" "OsmiaCaerulescens" "Osmia" "Megachilidae" "Apoidea" "male" "LC" "M O. caerulescens"
"M.A52" "Vectorisation" "MB" "surface" "OsmiaCaerulescens" "Osmia" "Megachilidae" "Apoidea" "male" "LC" "M O. caerulescens"
"M.A53" "Vectorisation" "MB" "surface" "OsmiaCaerulescens" "Osmia" "Megachilidae" "Apoidea" "male" "LC" "M O. caerulescens"
"M.A54" "Vectorisation" "MB" "surface" "OsmiaCaerulescens" "Osmia" "Megachilidae" "Apoidea" "male" "LC" "M O. caerulescens"
"M.A55" "Vectorisation" "MB" "surface" "OsmiaCaerulescens" "Osmia" "Megachilidae" "Apoidea" "male" "LC" "M O. caerulescens"
"M.A56" "Vectorisation" "MB" "surface" "OsmiaCaerulescens" "Osmia" "Megachilidae" "Apoidea" "male" "LC" "M O. caerulescens"
"M.A57" "Vectorisation" "MB" "gut" "OsmiaCaerulescens" "Osmia" "Megachilidae" "Apoidea" "male" "LC" "M O. caerulescens"
"M.A58" "Vectorisation" "MB" "gut" "OsmiaCaerulescens" "Osmia" "Megachilidae" "Apoidea" "female" "LC" "M O. caerulescens"
"M.A59" "Vectorisation" "MB" "surface" "OsmiaCaerulescens" "Osmia" "Megachilidae" "Apoidea" "female" "LC" "M O. caerulescens"
"M.A60" "Vectorisation" "MB" "surface" "OsmiaCaerulescens" "Osmia" "Megachilidae" "Apoidea" "female" "LC" "M O. caerulescens"
"M.A61" "Vectorisation" "MB" "gut" "OsmiaCaerulescens" "Osmia" "Megachilidae" "Apoidea" "female" "LC" "M O. caerulescens"
"M.A62" "Vectorisation" "MB" "surface" "OsmiaCaerulescens" "Osmia" "Megachilidae" "Apoidea" "female" "LC" "M O. caerulescens"
"M.A63" "Vectorisation" "MB" "surface" "OsmiaCaerulescens" "Osmia" "Megachilidae" "Apoidea" "female" "LC" "M O. caerulescens"
"M.A64" "Vectorisation" "MB" "gut" "OsmiaCaerulescens" "Osmia" "Megachilidae" "Apoidea" "female" "LC" "M O. caerulescens"
"M.A65" "Vectorisation" "MB" "surface" "OsmiaCaerulescens" "Osmia" "Megachilidae" "Apoidea" "female" "LC" "M O. caerulescens"
"M.A66" "Vectorisation" "MB" "surface" "OsmiaCaerulescens" "Osmia" "Megachilidae" "Apoidea" "female" "LC" "M O. caerulescens"
"M.A67" "Vectorisation" "MB" "gut" "OsmiaCaerulescens" "Osmia" "Megachilidae" "Apoidea" "female" "LC" "M O. caerulescens"
"M.A69" "Vectorisation" "MB" "surface" "OsmiaCaerulescens" "Osmia" "Megachilidae" "Apoidea" "female" "LC" "M O. caerulescens"
"M.A70" "Vectorisation" "MB" "gut" "OsmiaCaerulescens" "Osmia" "Megachilidae" "Apoidea" "female" "LC" "M O. caerulescens"
"M.A71" "Vectorisation" "MB" "surface" "OsmiaCaerulescens" "Osmia" "Megachilidae" "Apoidea" "female" "LC" "M O. caerulescens"
"M.A72" "Vectorisation" "MB" "surface" "OsmiaCaerulescens" "Osmia" "Megachilidae" "Apoidea" "female" "LC" "M O. caerulescens"
"M.Kontrolle" "Vectorisation" "MB" "Control" "Control" NA NA NA NA NA "0-Control"
"M.L01" "Vectorisation" "MB" "larvae" "HeriadesTruncorum" "Heriades" "Megachilidae" "Apoidea" "larvae" "LC" "M He. truncorum"
"M.L02" "Vectorisation" "MB" "larvae" "HeriadesTruncorum" "Heriades" "Megachilidae" "Apoidea" "larvae" "LC" "M He. truncorum"
"M.L03" "Vectorisation" "MB" "larvae" "HeriadesTruncorum" "Heriades" "Megachilidae" "Apoidea" "larvae" "LC" "M He. truncorum"
"M.L04" "Vectorisation" "MB" "larvae" "HeriadesTruncorum" "Heriades" "Megachilidae" "Apoidea" "larvae" "LC" "M He. truncorum"
"M.L05" "Vectorisation" "MB" "larvae" "HeriadesTruncorum" "Heriades" "Megachilidae" "Apoidea" "larvae" "LC" "M He. truncorum"
"M.L06" "Vectorisation" "MB" "larvae" "HeriadesTruncorum" "Heriades" "Megachilidae" "Apoidea" "larvae" "LC" "M He. truncorum"
"M.L07" "Vectorisation" "MB" "larvae" "HeriadesTruncorum" "Heriades" "Megachilidae" "Apoidea" "larvae" "LC" "M He. truncorum"
"M.L08" "Vectorisation" "MB" "larvae" "HeriadesTruncorum" "Heriades" "Megachilidae" "Apoidea" "larvae" "LC" "M He. truncorum"
"M.P03" "Vectorisation" "MB" "pollen" "HeriadesTruncorum" "Heriades" "Megachilidae" "Apoidea" NA "LC" "M He. truncorum"
"M.P04" "Vectorisation" "MB" "pollen" "HeriadesTruncorum" "Heriades" "Megachilidae" "Apoidea" NA "LC" "M He. truncorum"
"M.P05" "Vectorisation" "MB" "pollen" "HeriadesTruncorum" "Heriades" "Megachilidae" "Apoidea" NA "LC" "M He. truncorum"
"M.P06" "Vectorisation" "MB" "pollen" "HeriadesTruncorum" "Heriades" "Megachilidae" "Apoidea" NA "LC" "M He. truncorum"
"M.S01" "Vectorisation" "MB" "nest" "HeriadesTruncorum" "Heriades" "Megachilidae" "Apoidea" NA "LC" "M He. truncorum"
"M.S02" "Vectorisation" "MB" "nest" "HeriadesTruncorum" "Heriades" "Megachilidae" "Apoidea" NA "LC" "M He. truncorum"
"M.S03" "Vectorisation" "MB" "nest" "HeriadesTruncorum" "Heriades" "Megachilidae" "Apoidea" NA "LC" "M He. truncorum"
"M.S04" "Vectorisation" "MB" "nest" "HeriadesTruncorum" "Heriades" "Megachilidae" "Apoidea" NA "LC" "M He. truncorum"
"M.S05" "Vectorisation" "MB" "nest" "HeriadesTruncorum" "Heriades" "Megachilidae" "Apoidea" NA "LC" "M He. truncorum"
"M.S06" "Vectorisation" "MB" "nest" "HeriadesTruncorum" "Heriades" "Megachilidae" "Apoidea" NA "LC" "M He. truncorum"
"M.S07" "Vectorisation" "MB" "nest" "HeriadesTruncorum" "Heriades" "Megachilidae" "Apoidea" NA "LC" "M He. truncorum"
"M.S08" "Vectorisation" "MB" "nest" "HeriadesTruncorum" "Heriades" "Megachilidae" "Apoidea" NA "LC" "M He. truncorum"
"R.201" "Vectorisation" "RB" "surface" "BombusTerrestris" "Bombus" "Apidae" "Apoidea" NA "LC" "A B. terrestris/cryptarum/lucorum"
"R.204" "Vectorisation" "RB" "surface" "BombusTerrestris" "Bombus" "Apidae" "Apoidea" NA "LC" "A B. terrestris/cryptarum/lucorum"
"R.205" "Vectorisation" "RB" "surface" "BombusTerrestris" "Bombus" "Apidae" "Apoidea" NA "LC" "A B. terrestris/cryptarum/lucorum"
"R.206" "Vectorisation" "RB" "surface" "BombusVeteranus" "Bombus" "Apidae" "Apoidea" NA "LC" "A B. veteranus"
"R.207" "Vectorisation" "RB" "surface" "BombusSylvarumSylvarum" "Bombus" "Apidae" "Apoidea" NA "LC" "A B. sylvarum"
"R.208" "Vectorisation" "RB" "surface" "BombusTerrestris" "Bombus" "Apidae" "Apoidea" NA "LC" "A B. terrestris/cryptarum/lucorum"
"R.209" "Vectorisation" "RB" "surface" "BombusSylvarumSylvarum" "Bombus" "Apidae" "Apoidea" NA "LC" "A B. sylvarum"
"R.210" "Vectorisation" "RB" "surface" "BombusLurorum" "Bombus" "Apidae" "Apoidea" NA "LC" "A B. terrestris/cryptarum/lucorum"
"R.211" "Vectorisation" "RB" "surface" "StelisPunctatissima" "Bee" "Megachilidae" "Apoidea" NA "LC" "M S. punctulatissima"
"R.212" "Vectorisation" "RB" "surface" "ApisMelliferaLigustica" "Apis" "Apidae" "Apoidea" NA "LC" "A Ap. mellifera"
"R.213" "Vectorisation" "RB" "surface" "ApisMellifera" "Apis" "Apidae" "Apoidea" NA "LC" "A Ap. mellifera"
"R.214" "Vectorisation" "RB" "surface" "ApisMellifera" "Apis" "Apidae" "Apoidea" NA "LC" "A Ap. mellifera"
"R.215" "Vectorisation" "RB" "surface" "ApisMellifera" "Apis" "Apidae" "Apoidea" NA "LC" "A Ap. mellifera"
"R.216" "Vectorisation" "RB" "surface" "ApisMellifera" "Apis" "Apidae" "Apoidea" NA "LC" "A Ap. mellifera"
"R.217" "Vectorisation" "RB" "surface" "BombusCryptarum" "Bombus" "Apidae" "Apoidea" NA "LC" "A B. terrestris/cryptarum/lucorum"
"R.218" "Vectorisation" "RB" "surface" "H Halictus spp." "H Halictus" "H Halictidae" "Apoidea" NA "LC" "H Halictus spp."
"R.219" "Vectorisation" "RB" "surface" "ApisMellifera" "Apis" "Apidae" "Apoidea" NA "LC" "A Ap. mellifera"
"R.220" "Vectorisation" "RB" "surface" "BombusCryptarum" "Bombus" "Apidae" "Apoidea" NA "LC" "A B. terrestris/cryptarum/lucorum"
"R.223" "Vectorisation" "RB" "surface" "BombusCryptarum" "Bombus" "Apidae" "Apoidea" NA "LC" "A B. terrestris/cryptarum/lucorum"
"R.227" "Vectorisation" "RB" "surface" "AnthophoraAestivalis" "Anthophora" "Apidae" "Apoidea" NA "LC" "A An. aestivalis"
"R.228" "Vectorisation" "RB" "surface" "H Halictus spp." "H Halictus" "H Halictidae" "Apoidea" NA "LC" "H Halictus spp."
"R.235" "Vectorisation" "RB" "surface" "BombusSylvarumSylvarum" "Bombus" "Apidae" "Apoidea" NA "LC" "A B. sylvarum"
"R.237" "Vectorisation" "RB" "surface" "BombusPascurorumFloralis" "Bombus" "Apidae" "Apoidea" NA "LC" "A B. pascuorum"
"R.240" "Vectorisation" "RB" "surface" "BombusCryptarum" "Bombus" "Apidae" "Apoidea" NA "LC" "A B. terrestris/cryptarum/lucorum"
"R.242" "Vectorisation" "RB" "surface" "H HalictusScabiosae" "H Halictus" "H Halictidae" "Apoidea" NA "LC" "H Ha. scabiosae"
"R.243" "Vectorisation" "RB" "surface" "BombusSpp" "Bombus" "Apidae" "Apoidea" NA "LC" "A B. terrestris/cryptarum/lucorum"
"R.244" "Vectorisation" "RB" "surface" "BombusSpp" "Bombus" "Apidae" "Apoidea" NA "LC" "A B. terrestris/cryptarum/lucorum"
"R.313" "Vectorisation" "RB" "surface" "ApisMellifera" "Apis" "Apidae" "Apoidea" NA "DD" "A Ap. mellifera"
"R.314" "Vectorisation" "RB" "surface" "ApisMellifera" "Apis" "Apidae" "Apoidea" NA "DD" "A Ap. mellifera"
"R.315" "Vectorisation" "RB" "surface" "ApisMellifera" "Apis" "Apidae" "Apoidea" NA "DD" "A Ap. mellifera"
"R.316" "Vectorisation" "RB" "surface" "ApisMellifera" "Apis" "Apidae" "Apoidea" NA "DD" "A Ap. mellifera"
"R.317" "Vectorisation" "RB" "surface" "BombusCryptarum" "Bombus" "Apidae" "Apoidea" NA "LC" "A B. terrestris/cryptarum/lucorum"
"R.318" "Vectorisation" "RB" "surface" "H Halictus spp." "H Halictus" "H Halictidae" "Apoidea" NA "LC" "H Halictus spp."
"R.319" "Vectorisation" "RB" "surface" "ApisMellifera" "Apis" "Apidae" "Apoidea" NA "DD" "A Ap. mellifera"
"R.320" "Vectorisation" "RB" "surface" "BombusCryptarum" "Bombus" "Apidae" "Apoidea" NA "LC" "A B. terrestris/cryptarum/lucorum"
"R.323" "Vectorisation" "RB" "surface" "BombusCryptarum" "Bombus" "Apidae" "Apoidea" NA "LC" "A B. terrestris/cryptarum/lucorum"
"R.327" "Vectorisation" "RB" "surface" "AnthophoraAestivalis" "Anthophora" "Apidae" "Apoidea" NA "LC" "A An. aestivalis"
"R.328" "Vectorisation" "RB" "surface" "H Halictus spp." "H Halictus" "H Halictidae" "Apoidea" NA "LC" "H Halictus spp."
"R.335" "Vectorisation" "RB" "surface" "BombusSylvarumSylvarum" "Bombus" "Apidae" "Apoidea" NA "LC" "A B. sylvarum"
"R.337" "Vectorisation" "RB" "surface" "BombusPascurorumFloralis" "Bombus" "Apidae" "Apoidea" NA "LC" "A B. pascuorum"
"R.340" "Vectorisation" "RB" "surface" "BombusCryptarum" "Bombus" "Apidae" "Apoidea" NA "LC" "A B. terrestris/cryptarum/lucorum"
"R.342" "Vectorisation" "RB" "surface" "H HalictusScabiosae" "H Halictus" "H Halictidae" "Apoidea" NA "LC" "H Ha. scabiosae"
"R.343" "Vectorisation" "RB" "surface" "BombusSpp" "Bombus" "Apidae" "Apoidea" NA "LC" "A B. terrestris/cryptarum/lucorum"
"R.344" "Vectorisation" "RB" "surface" "BombusSpp" "Bombus" "Apidae" "Apoidea" NA "LC" "A B. terrestris/cryptarum/lucorum"
"R.413" "Vectorisation" "RB" "surface" "ApisMellifera" "Apis" "Apidae" "Apoidea" NA "DD" "A Ap. mellifera"
"R.415" "Vectorisation" "RB" "surface" "ApisMellifera" "Apis" "Apidae" "Apoidea" NA "DD" "A Ap. mellifera"
"R.417" "Vectorisation" "RB" "surface" "BombusCryptarum" "Bombus" "Apidae" "Apoidea" NA "LC" "A B. terrestris/cryptarum/lucorum"
"R.418" "Vectorisation" "RB" "surface" "H Halictus spp." "H Halictus" "H Halictidae" "Apoidea" NA "LC" "H Halictus spp."
"R.419" "Vectorisation" "RB" "surface" "ApisMellifera" "Apis" "Apidae" "Apoidea" NA "DD" "A Ap. mellifera"
"R.420" "Vectorisation" "RB" "surface" "BombusCryptarum" "Bombus" "Apidae" "Apoidea" NA "LC" "A B. terrestris/cryptarum/lucorum"
"R.423" "Vectorisation" "RB" "surface" "BombusCryptarum" "Bombus" "Apidae" "Apoidea" NA "LC" "A B. terrestris/cryptarum/lucorum"
"R.427" "Vectorisation" "RB" "surface" "AnthophoraAestivalis" "Anthophora" "Apidae" "Apoidea" NA "LC" "A An. aestivalis"
"R.428" "Vectorisation" "RB" "surface" "H Halictus spp." "H Halictus" "H Halictidae" "Apoidea" NA "LC" "H Halictus spp."
"R.435" "Vectorisation" "RB" "surface" "BombusSylvarumSylvarum" "Bombus" "Apidae" "Apoidea" NA "LC" "A B. sylvarum"
"R.437" "Vectorisation" "RB" "surface" "BombusPascurorumFloralis" "Bombus" "Apidae" "Apoidea" NA "LC" "A B. pascuorum"
"R.440" "Vectorisation" "RB" "surface" "BombusCryptarum" "Bombus" "Apidae" "Apoidea" NA "LC" "A B. terrestris/cryptarum/lucorum"
"R.442" "Vectorisation" "RB" "surface" "H HalictusScabiosae" "H Halictus" "H Halictidae" "Apoidea" NA "LC" "H Ha. scabiosae"
"R.443" "Vectorisation" "RB" "surface" "BombusSpp" "Bombus" "Apidae" "Apoidea" NA "LC" "A B. terrestris/cryptarum/lucorum"
"R.444" "Vectorisation" "RB" "surface" "BombusSpp" "Bombus" "Apidae" "Apoidea" NA "LC" "A B. terrestris/cryptarum/lucorum"
"R.501" "Vectorisation" "RB" "gut" "BombusTerrestris" "Bombus" "Apidae" "Apoidea" NA "LC" "A B. terrestris/cryptarum/lucorum"
"R.504" "Vectorisation" "RB" "gut" "BombusTerrestris" "Bombus" "Apidae" "Apoidea" NA "LC" "A B. terrestris/cryptarum/lucorum"
"R.505" "Vectorisation" "RB" "gut" "BombusTerrestris" "Bombus" "Apidae" "Apoidea" NA "LC" "A B. terrestris/cryptarum/lucorum"
"R.506" "Vectorisation" "RB" "gut" "BombusVeteranus" "Bombus" "Apidae" "Apoidea" NA "LC" "A B. veteranus"
"R.507" "Vectorisation" "RB" "gut" "BombusSylvarumSylvarum" "Bombus" "Apidae" "Apoidea" NA "LC" "A B. sylvarum"
"R.508" "Vectorisation" "RB" "gut" "BombusTerrestris" "Bombus" "Apidae" "Apoidea" NA "LC" "A B. terrestris/cryptarum/lucorum"
"R.509" "Vectorisation" "RB" "gut" "BombusSylvarumSylvarum" "Bombus" "Apidae" "Apoidea" NA "LC" "A B. sylvarum"
"R.510" "Vectorisation" "RB" "gut" "BombusLurorum" "Bombus" "Apidae" "Apoidea" NA "LC" "A B. terrestris/cryptarum/lucorum"
"R.511" "Vectorisation" "RB" "gut" "StelisPunctatissimia" "Bee" "Megachilidae" "Apoidea" NA "LC" "M S. punctulatissima"
"R.512" "Vectorisation" "RB" "gut" "ApisMelliferaLigustica" "Apis" "Apidae" "Apoidea" NA "DD" "A Ap. mellifera"
"R.513" "Vectorisation" "RB" "gut" "ApisMellifera" "Apis" "Apidae" "Apoidea" NA "DD" "A Ap. mellifera"
"R.514" "Vectorisation" "RB" "gut" "ApisMellifera" "Apis" "Apidae" "Apoidea" NA "DD" "A Ap. mellifera"
"R.515" "Vectorisation" "RB" "gut" "ApisMellifera" "Apis" "Apidae" "Apoidea" NA "DD" "A Ap. mellifera"
"R.516" "Vectorisation" "RB" "gut" "ApisMellifera" "Apis" "Apidae" "Apoidea" NA "DD" "A Ap. mellifera"
"R.517" "Vectorisation" "RB" "gut" "BombusCryptarum" "Bombus" "Apidae" "Apoidea" NA "LC" "A B. terrestris/cryptarum/lucorum"
"R.518" "Vectorisation" "RB" "gut" "H Halictus spp." "H Halictus" "H Halictidae" "Apoidea" NA "LC" "H Halictus spp."
"R.519" "Vectorisation" "RB" "gut" "ApisMellifera" "Apis" "Apidae" "Apoidea" NA "DD" "A Ap. mellifera"
"R.520" "Vectorisation" "RB" "gut" "BombusCryptarum" "Bombus" "Apidae" "Apoidea" NA "LC" "A B. terrestris/cryptarum/lucorum"
"R.523" "Vectorisation" "RB" "gut" "BombusCryptarum" "Bombus" "Apidae" "Apoidea" NA "LC" "A B. terrestris/cryptarum/lucorum"
"R.527" "Vectorisation" "RB" "gut" "AnthophoraAestivalis" "Anthophora" "Apidae" "Apoidea" NA "LC" "A An. aestivalis"
"R.528" "Vectorisation" "RB" "gut" "H Halictus spp." "H Halictus" "H Halictidae" "Apoidea" NA "LC" "H Halictus spp."
"R.535" "Vectorisation" "RB" "gut" "BombusSylvarumSylvarum" "Bombus" "Apidae" "Apoidea" NA "LC" "A B. sylvarum"
"R.537" "Vectorisation" "RB" "gut" "BombusPascurorumFloralis" "Bombus" "Apidae" "Apoidea" NA "LC" "A B. pascuorum"
"R.540" "Vectorisation" "RB" "gut" "BombusCryptarum" "Bombus" "Apidae" "Apoidea" NA "LC" "A B. terrestris/cryptarum/lucorum"
"R.542" "Vectorisation" "RB" "gut" "H HalictusScabiosae" "H Halictus" "H Halictidae" "Apoidea" NA "LC" "H Ha. scabiosae"
"R.543" "Vectorisation" "RB" "gut" "BombusSpp" "Bombus" "Apidae" "Apoidea" NA "LC" "A B. terrestris/cryptarum/lucorum"
"R.544" "Vectorisation" "RB" "gut" "Bombus" "Bombus" "Apidae" "Apoidea" NA "LC" "A B. terrestris/cryptarum/lucorum"
"R.Kontrolle1" "Vectorisation" "RB" "Control" "Control" NA NA NA NA "LC" "0-Control"
"R.Kontrolle2" "Vectorisation" "RB" "Control" "Control" NA NA NA NA "LC" "0-Control"
"W.L12.2A" "Vectorisation" "WS" "surface" "OsmiaBicornis" "Osmia" "Megachilidae" "Apoidea" "larvae" "LC" "M O. bicornis"
"W.L12.2D" "Vectorisation" "WS" "gut" "OsmiaBicornis" "Osmia" "Megachilidae" "Apoidea" "larvae" "LC" "M O. bicornis"
"W.L3.4A" "Vectorisation" "WS" "surface" "OsmiaBicornis" "Osmia" "Megachilidae" "Apoidea" "larvae" "LC" "M O. bicornis"
"W.L3.4D" "Vectorisation" "WS" "gut" "OsmiaBicornis" "Osmia" "Megachilidae" "Apoidea" "larvae" "LC" "M O. bicornis"
"W.L3.5A" "Vectorisation" "WS" "surface" "OsmiaBicornis" "Osmia" "Megachilidae" "Apoidea" "larvae" "LC" "M O. bicornis"
"W.L3.5D" "Vectorisation" "WS" "gut" "OsmiaBicornis" "Osmia" "Megachilidae" "Apoidea" "larvae" "LC" "M O. bicornis"
"W.L3.6A" "Vectorisation" "WS" "surface" "OsmiaBicornis" "Osmia" "Megachilidae" "Apoidea" "larvae" "LC" "M O. bicornis"
"W.L3.6D" "Vectorisation" "WS" "gut" "OsmiaBicornis" "Osmia" "Megachilidae" "Apoidea" "larvae" "LC" "M O. bicornis"
"W.L4.4A" "Vectorisation" "WS" "surface" "OsmiaBicornis" "Osmia" "Megachilidae" "Apoidea" "larvae" "LC" "M O. bicornis"
"W.L4.4D" "Vectorisation" "WS" "gut" "OsmiaBicornis" "Osmia" "Megachilidae" "Apoidea" "larvae" "LC" "M O. bicornis"
"W.L4.5A" "Vectorisation" "WS" "surface" "OsmiaBicornis" "Osmia" "Megachilidae" "Apoidea" "larvae" "LC" "M O. bicornis"
"W.L4.5D" "Vectorisation" "WS" "gut" "OsmiaBicornis" "Osmia" "Megachilidae" "Apoidea" "larvae" "LC" "M O. bicornis"
"W.L7.6A" "Vectorisation" "WS" "surface" "OsmiaBicornis" "Osmia" "Megachilidae" "Apoidea" "larvae" "LC" "M O. bicornis"
"W.L7.6D" "Vectorisation" "WS" "gut" "OsmiaBicornis" "Osmia" "Megachilidae" "Apoidea" "larvae" "LC" "M O. bicornis"
"W.P12.3A" "Vectorisation" "WS" "surface" "OsmiaBicornis" "Osmia" "Megachilidae" "Apoidea" "larvae" "LC" "M O. bicornis"
"W.P12.3D" "Vectorisation" "WS" "gut" "OsmiaBicornis" "Osmia" "Megachilidae" "Apoidea" "larvae" "LC" "M O. bicornis"
"W.P12.5A" "Vectorisation" "WS" "surface" "OsmiaBicornis" "Osmia" "Megachilidae" "Apoidea" "larvae" "LC" "M O. bicornis"
"W.P12.5D" "Vectorisation" "WS" "gut" "OsmiaBicornis" "Osmia" "Megachilidae" "Apoidea" "larvae" "LC" "M O. bicornis"
"W.P12.6A" "Vectorisation" "WS" "surface" "OsmiaBicornis" "Osmia" "Megachilidae" "Apoidea" "larvae" "LC" "M O. bicornis"
"W.P12.6D" "Vectorisation" "WS" "gut" "OsmiaBicornis" "Osmia" "Megachilidae" "Apoidea" "larvae" "LC" "M O. bicornis"
"W.P3.2A" "Vectorisation" "WS" "surface" "OsmiaBicornis" "Osmia" "Megachilidae" "Apoidea" "larvae" "LC" "M O. bicornis"
"W.P3.2D" "Vectorisation" "WS" "gut" "OsmiaBicornis" "Osmia" "Megachilidae" "Apoidea" "larvae" "LC" "M O. bicornis"
"W.P3.3A" "Vectorisation" "WS" "surface" "OsmiaBicornis" "Osmia" "Megachilidae" "Apoidea" "larvae" "LC" "M O. bicornis"
"W.P3.3D" "Vectorisation" "WS" "gut" "OsmiaBicornis" "Osmia" "Megachilidae" "Apoidea" "larvae" "LC" "M O. bicornis"
"W.P4.6A" "Vectorisation" "WS" "surface" "OsmiaBicornis" "Osmia" "Megachilidae" "Apoidea" "larvae" "LC" "M O. bicornis"
"W.P4.6D" "Vectorisation" "WS" "gut" "OsmiaBicornis" "Osmia" "Megachilidae" "Apoidea" "larvae" "LC" "M O. bicornis"
"W.PCRKontrolle" "Vectorisation" "WS" "Control" "Control" NA NA NA NA NA "0-Control"
"W.SwabKontrolle" "Vectorisation" "WS" "Control" "Control" NA NA NA NA NA "0-Control"
"W.ZymoKontrolle" "Vectorisation" "WS" "Control" "Control" NA NA NA NA NA "0-Control"
