# Supplementary material for: Wild bees and their nests host Paenibacillus bacteria with functional potential of avail
Source: Microbiome. 2018 Dec 22;6:229. doi: 10.1186/s40168-018-0614-1 (PMC6303958; doi:10.1186/s40168-018-0614-1)
Supplement: Supplementary file 2 — OTU tables, metadata, and taxonomic classification. (ZIP 125 kb) [file 40168_2018_614_MOESM2_ESM.zip › Suppl_TAX_table.txt]

"Domain" "Phylum" "Class" "Order" "Family" "Genus"
"OTU_1" "d:Bacteria" "p:Proteobacteria" "c:Betaproteobacteria" "" "" ""
"OTU_10" "d:Bacteria" "p:Firmicutes" "c:Bacilli" "o:Lactobacillales" "" ""
"OTU_100" "d:Bacteria" "p:Deinococcus-Thermus" "c:Deinococci" "o:Deinococcales" "f:Deinococcaceae" "g:Deinococcus"
"OTU_1000" "d:Bacteria" "p:Bacteroidetes" "c:Flavobacteriia" "o:Flavobacteriales" "f:Flavobacteriaceae" "g:Chryseobacterium"
"OTU_1001" "d:Bacteria" "p:Proteobacteria" "" "" "" ""
"OTU_1002" "d:Bacteria" "" "" "" "" ""
"OTU_1003" "d:Bacteria" "p:Proteobacteria" "c:Alphaproteobacteria" "o:Rhodospirillales" "" ""
"OTU_1004" "d:Bacteria" "" "" "" "" ""
"OTU_1005" "d:Bacteria" "p:Proteobacteria" "c:Gammaproteobacteria" "" "" ""
"OTU_1007" "d:Bacteria" "p:Bacteroidetes" "c:Flavobacteriia" "" "" ""
"OTU_1008" "d:Bacteria" "p:Firmicutes" "c:Clostridia" "o:Clostridiales" "" ""
"OTU_1009" "d:Bacteria" "p:Actinobacteria" "c:Actinobacteria" "o:Actinobacteridae" "f:Actinomycetales" "g:Micrococcineae"
"OTU_101" "d:Bacteria" "" "" "" "" ""
"OTU_1010" "d:Bacteria" "p:Proteobacteria" "c:Alphaproteobacteria" "o:Rhizobiales" "f:Rhizobiaceae" "g:Rhizobium"
"OTU_1011" "d:Bacteria" "p:Firmicutes" "c:Erysipelotrichia" "o:Erysipelotrichales" "f:Erysipelotrichaceae" ""
"OTU_1012" "d:Bacteria" "p:Proteobacteria" "c:Gammaproteobacteria" "" "" ""
"OTU_1013" "d:Bacteria" "p:Proteobacteria" "c:Alphaproteobacteria" "" "" ""
"OTU_1014" "d:Bacteria" "p:Proteobacteria" "c:Alphaproteobacteria" "o:Rhodospirillales" "f:Acetobacteraceae" ""
"OTU_1015" "d:Bacteria" "p:Proteobacteria" "c:Gammaproteobacteria" "o:Xanthomonadales" "f:Xanthomonadaceae" "g:Pseudoxanthomonas"
"OTU_1016" "d:Bacteria" "p:Firmicutes" "c:Clostridia" "o:Clostridiales" "" ""
"OTU_1017" "d:Bacteria" "p:Cyanobacteria/Chloroplast" "" "" "" ""
"OTU_1018" "d:Bacteria" "p:Proteobacteria" "c:Gammaproteobacteria" "" "" ""
"OTU_1019" "d:Bacteria" "p:Firmicutes" "" "" "" ""
"OTU_102" "d:Bacteria" "p:Actinobacteria" "c:Actinobacteria" "o:Actinobacteridae" "f:Actinomycetales" "g:Corynebacterineae"
"OTU_1020" "d:Bacteria" "p:Proteobacteria" "c:Alphaproteobacteria" "" "" ""
"OTU_1021" "d:Bacteria" "p:Actinobacteria" "c:Actinobacteria" "" "" ""
"OTU_1022" "d:Bacteria" "" "" "" "" ""
"OTU_1024" "d:Bacteria" "p:Armatimonadetes" "" "" "" ""
"OTU_1025" "d:Bacteria" "p:Bacteroidetes" "c:Cytophagia" "o:Cytophagales" "f:Cytophagaceae" "g:Hymenobacter"
"OTU_1026" "d:Bacteria" "p:Firmicutes" "c:Bacilli" "o:Bacillales" "f:Paenibacillaceae_1" "g:Paenibacillus"
"OTU_1027" "d:Bacteria" "p:Firmicutes" "c:Bacilli" "o:Bacillales" "" ""
"OTU_1028" "d:Bacteria" "p:Proteobacteria" "c:Alphaproteobacteria" "" "" ""
"OTU_103" "d:Bacteria" "p:Proteobacteria" "c:Gammaproteobacteria" "o:Vibrionales" "f:Vibrionaceae" ""
"OTU_1030" "d:Bacteria" "p:Actinobacteria" "c:Actinobacteria" "o:Actinobacteridae" "f:Actinomycetales" "g:Frankineae"
"OTU_1031" "d:Bacteria" "p:Acidobacteria" "c:Acidobacteria_Gp6" "o:Gp6" "" ""
"OTU_1032" "d:Bacteria" "" "" "" "" ""
"OTU_1033" "d:Bacteria" "p:Bacteroidetes" "c:Sphingobacteriia" "o:Sphingobacteriales" "f:Chitinophagaceae" ""
"OTU_1034" "d:Bacteria" "p:Actinobacteria" "c:Actinobacteria" "o:Actinobacteridae" "f:Actinomycetales" "g:Micrococcineae"
"OTU_1036" "d:Bacteria" "p:Proteobacteria" "c:Alphaproteobacteria" "o:Rhizobiales" "" ""
"OTU_1039" "d:Bacteria" "p:Actinobacteria" "c:Actinobacteria" "o:Actinobacteridae" "f:Actinomycetales" "g:Micrococcineae"
"OTU_104" "d:Bacteria" "p:Actinobacteria" "c:Actinobacteria" "o:Rubrobacteridae" "f:Solirubrobacterales" "g:Solirubrobacteraceae"
"OTU_1041" "d:Bacteria" "p:Proteobacteria" "c:Deltaproteobacteria" "o:Bdellovibrionales" "f:Bacteriovoracaceae" ""
"OTU_1042" "d:Bacteria" "" "" "" "" ""
"OTU_1043" "d:Bacteria" "p:Spirochaetes" "c:Spirochaetia" "o:Spirochaetales" "f:Spirochaetaceae" ""
"OTU_1044" "d:Bacteria" "p:Actinobacteria" "c:Actinobacteria" "o:Actinobacteridae" "f:Actinomycetales" "g:Corynebacterineae"
"OTU_1045" "d:Bacteria" "p:Actinobacteria" "c:Actinobacteria" "" "" ""
"OTU_1046" "d:Bacteria" "p:Proteobacteria" "c:Alphaproteobacteria" "" "" ""
"OTU_1047" "d:Bacteria" "p:Proteobacteria" "c:Alphaproteobacteria" "" "" ""
"OTU_1048" "d:Bacteria" "" "" "" "" ""
"OTU_1049" "d:Bacteria" "p:Bacteroidetes" "c:Cytophagia" "o:Cytophagales" "f:Cytophagaceae" "g:Hymenobacter"
"OTU_105" "d:Bacteria" "p:Proteobacteria" "c:Betaproteobacteria" "" "" ""
"OTU_1050" "d:Bacteria" "p:Bacteroidetes" "c:Cytophagia" "o:Cytophagales" "f:Cytophagaceae" "g:Hymenobacter"
"OTU_1051" "d:Bacteria" "p:Bacteroidetes" "c:Sphingobacteriia" "o:Sphingobacteriales" "f:Sphingobacteriaceae" ""
"OTU_1052" "d:Bacteria" "p:Firmicutes" "c:Clostridia" "o:Clostridiales" "f:Ruminococcaceae" "g:Butyricicoccus"
"OTU_1053" "d:Bacteria" "p:Proteobacteria" "c:Alphaproteobacteria" "" "" ""
"OTU_1055" "d:Bacteria" "p:Bacteroidetes" "" "" "" ""
"OTU_1056" "d:Bacteria" "p:Bacteroidetes" "" "" "" ""
"OTU_1057" "d:Bacteria" "" "" "" "" ""
"OTU_1058" "d:Bacteria" "p:Acidobacteria" "c:Acidobacteria_Gp6" "o:Gp6" "" ""
"OTU_1059" "d:Bacteria" "" "" "" "" ""
"OTU_106" "d:Bacteria" "p:Proteobacteria" "c:Gammaproteobacteria" "" "" ""
"OTU_1060" "d:Bacteria" "p:Proteobacteria" "c:Gammaproteobacteria" "o:Pseudomonadales" "f:Moraxellaceae" "g:Acinetobacter"
"OTU_1061" "d:Bacteria" "p:Bacteroidetes" "c:Bacteroidia" "o:Bacteroidales" "" ""
"OTU_1062" "d:Bacteria" "" "" "" "" ""
"OTU_1064" "d:Bacteria" "p:Deinococcus-Thermus" "c:Deinococci" "o:Deinococcales" "f:Deinococcaceae" "g:Deinococcus"
"OTU_1065" "d:Bacteria" "p:Actinobacteria" "c:Actinobacteria" "" "" ""
"OTU_1066" "d:Bacteria" "p:Firmicutes" "c:Clostridia" "o:Clostridiales" "f:Peptoniphilaceae" "g:Peptoniphilus"
"OTU_1067" "d:Bacteria" "p:Bacteroidetes" "c:Bacteroidia" "o:Bacteroidales" "" ""
"OTU_1068" "d:Bacteria" "p:Bacteroidetes" "c:Bacteroidia" "o:Bacteroidales" "f:Porphyromonadaceae" "g:Porphyromonas"
"OTU_1069" "d:Bacteria" "p:Acidobacteria" "c:Acidobacteria_Gp4" "" "" ""
"OTU_107" "d:Bacteria" "p:Proteobacteria" "c:Alphaproteobacteria" "o:Rhizobiales" "f:Rhizobiaceae" "g:Rhizobium"
"OTU_1070" "d:Bacteria" "p:Proteobacteria" "c:Betaproteobacteria" "o:Burkholderiales" "f:Burkholderiaceae" "g:Pandoraea"
"OTU_1071" "d:Bacteria" "p:Proteobacteria" "c:Alphaproteobacteria" "o:Rhizobiales" "f:Methylobacteriaceae" ""
"OTU_1072" "d:Bacteria" "p:Actinobacteria" "c:Actinobacteria" "o:Actinobacteridae" "f:Actinomycetales" "g:Pseudonocardineae"
"OTU_1073" "d:Bacteria" "p:Firmicutes" "c:Erysipelotrichia" "" "" ""
"OTU_1075" "d:Bacteria" "p:Proteobacteria" "c:Alphaproteobacteria" "" "" ""
"OTU_1076" "d:Bacteria" "p:Firmicutes" "c:Bacilli" "o:Lactobacillales" "f:Lactobacillaceae" "g:Lactobacillus"
"OTU_1077" "d:Bacteria" "p:Proteobacteria" "c:Alphaproteobacteria" "" "" ""
"OTU_1078" "d:Bacteria" "p:Firmicutes" "c:Clostridia" "o:Clostridiales" "" ""
"OTU_1079" "d:Bacteria" "p:Proteobacteria" "c:Gammaproteobacteria" "o:Orbales" "f:Orbaceae" "g:Frischella"
"OTU_108" "d:Bacteria" "p:Bacteroidetes" "c:Flavobacteriia" "o:Flavobacteriales" "f:Flavobacteriaceae" "g:Cloacibacterium"
"OTU_1080" "d:Bacteria" "p:Proteobacteria" "c:Alphaproteobacteria" "o:Rhizobiales" "" ""
"OTU_1081" "d:Bacteria" "p:Actinobacteria" "c:Actinobacteria" "o:Actinobacteridae" "f:Actinomycetales" "g:Propionibacterineae"
"OTU_1082" "d:Bacteria" "p:Proteobacteria" "c:Alphaproteobacteria" "o:Rhizobiales" "" ""
"OTU_1084" "d:Bacteria" "p:Fusobacteria" "c:Fusobacteriia" "o:Fusobacteriales" "f:Fusobacteriaceae" ""
"OTU_1085" "d:Bacteria" "p:Firmicutes" "c:Bacilli" "" "" ""
"OTU_1086" "d:Bacteria" "" "" "" "" ""
"OTU_1087" "d:Bacteria" "p:Proteobacteria" "c:Gammaproteobacteria" "" "" ""
"OTU_1088" "d:Bacteria" "p:Proteobacteria" "c:Betaproteobacteria" "o:Burkholderiales" "f:Burkholderiaceae" "g:Burkholderia"
"OTU_1089" "d:Bacteria" "p:Proteobacteria" "c:Betaproteobacteria" "o:Burkholderiales" "f:Alcaligenaceae" "g:Paenalcaligenes"
"OTU_109" "d:Bacteria" "p:Proteobacteria" "c:Gammaproteobacteria" "" "" ""
"OTU_1090" "d:Bacteria" "p:Proteobacteria" "" "" "" ""
"OTU_1091" "d:Bacteria" "p:Firmicutes" "c:Bacilli" "o:Lactobacillales" "f:Leuconostocaceae" ""
"OTU_1092" "d:Bacteria" "p:Bacteroidetes" "" "" "" ""
"OTU_1093" "d:Bacteria" "p:Proteobacteria" "" "" "" ""
"OTU_1094" "d:Bacteria" "" "" "" "" ""
"OTU_1095" "d:Bacteria" "p:Proteobacteria" "c:Gammaproteobacteria" "o:Oceanospirillales" "f:Halomonadaceae" ""
"OTU_1096" "d:Bacteria" "p:Firmicutes" "c:Bacilli" "" "" ""
"OTU_1097" "d:Bacteria" "" "" "" "" ""
"OTU_1098" "d:Bacteria" "p:Bacteroidetes" "c:Cytophagia" "o:Cytophagales" "f:Cytophagaceae" ""
"OTU_1099" "d:Bacteria" "p:Firmicutes" "c:Bacilli" "" "" ""
"OTU_11" "d:Bacteria" "p:Proteobacteria" "c:Alphaproteobacteria" "o:Rhizobiales" "f:Rhizobiaceae" "g:Rhizobium"
"OTU_110" "d:Bacteria" "p:Proteobacteria" "" "" "" ""
"OTU_1100" "d:Bacteria" "p:Proteobacteria" "c:Gammaproteobacteria" "o:Xanthomonadales" "f:Xanthomonadaceae" "g:Pseudoxanthomonas"
"OTU_1101" "d:Bacteria" "p:Actinobacteria" "c:Actinobacteria" "o:Actinobacteridae" "f:Actinomycetales" "g:Micrococcineae"
"OTU_1102" "d:Bacteria" "" "" "" "" ""
"OTU_1103" "d:Bacteria" "p:Actinobacteria" "c:Actinobacteria" "o:Actinobacteridae" "f:Actinomycetales" ""
"OTU_1104" "d:Bacteria" "p:Firmicutes" "" "" "" ""
"OTU_1105" "d:Bacteria" "p:Bacteroidetes" "c:Flavobacteriia" "o:Flavobacteriales" "f:Flavobacteriaceae" "g:Elizabethkingia"
"OTU_1106" "d:Bacteria" "p:Bacteroidetes" "c:Flavobacteriia" "" "" ""
"OTU_1107" "d:Bacteria" "p:Proteobacteria" "c:Alphaproteobacteria" "" "" ""
"OTU_1108" "d:Bacteria" "p:Proteobacteria" "c:Alphaproteobacteria" "o:Rhodospirillales" "f:Acetobacteraceae" ""
"OTU_1109" "d:Bacteria" "p:Verrucomicrobia" "c:Spartobacteria" "o:Spartobacteria_genera_incertae_sedis" "" ""
"OTU_111" "d:Bacteria" "p:Proteobacteria" "c:Gammaproteobacteria" "o:Pasteurellales" "f:Pasteurellaceae" ""
"OTU_1110" "d:Bacteria" "p:Proteobacteria" "c:Deltaproteobacteria" "o:Bdellovibrionales" "f:Bdellovibrionaceae" "g:Bdellovibrio"
"OTU_1111" "d:Bacteria" "p:Proteobacteria" "c:Gammaproteobacteria" "o:Pseudomonadales" "f:Moraxellaceae" ""
"OTU_1112" "d:Bacteria" "p:Proteobacteria" "c:Betaproteobacteria" "o:Nitrosomonadales" "f:Nitrosomonadaceae" "g:Nitrosospira"
"OTU_1115" "d:Bacteria" "p:Acidobacteria" "c:Acidobacteria_Gp10" "" "" ""
"OTU_1116" "d:Bacteria" "p:Proteobacteria" "c:Alphaproteobacteria" "" "" ""
"OTU_1117" "d:Bacteria" "p:Bacteroidetes" "c:Flavobacteriia" "o:Flavobacteriales" "f:Flavobacteriaceae" "g:Flavobacterium"
"OTU_1118" "d:Bacteria" "p:Firmicutes" "c:Clostridia" "o:Clostridiales" "f:Lachnospiraceae" "g:Catonella"
"OTU_1119" "d:Bacteria" "p:Acidobacteria" "c:Acidobacteria_Gp6" "" "" ""
"OTU_112" "d:Bacteria" "p:Bacteroidetes" "c:Bacteroidia" "o:Bacteroidales" "f:Prevotellaceae" "g:Prevotella"
"OTU_1120" "d:Bacteria" "p:Firmicutes" "c:Clostridia" "o:Clostridiales" "f:Lachnospiraceae" "g:Fusicatenibacter"
"OTU_1121" "d:Bacteria" "" "" "" "" ""
"OTU_1122" "d:Bacteria" "p:Cyanobacteria/Chloroplast" "" "" "" ""
"OTU_1123" "d:Bacteria" "p:Cyanobacteria/Chloroplast" "" "" "" ""
"OTU_1124" "d:Bacteria" "p:Firmicutes" "c:Clostridia" "" "" ""
"OTU_1125" "d:Bacteria" "p:Proteobacteria" "c:Gammaproteobacteria" "o:Oceanospirillales" "f:Halomonadaceae" "g:Kushneria"
"OTU_1126" "d:Bacteria" "p:Bacteroidetes" "c:Bacteroidia" "o:Bacteroidales" "f:Prevotellaceae" "g:Prevotella"
"OTU_1127" "d:Bacteria" "" "" "" "" ""
"OTU_1128" "d:Bacteria" "p:Proteobacteria" "c:Gammaproteobacteria" "o:Legionellales" "f:Legionellaceae" "g:Legionella"
"OTU_1129" "d:Bacteria" "p:Proteobacteria" "" "" "" ""
"OTU_113" "d:Bacteria" "p:Firmicutes" "c:Bacilli" "o:Lactobacillales" "" ""
"OTU_1130" "d:Bacteria" "p:Proteobacteria" "c:Gammaproteobacteria" "o:Enterobacteriales" "f:Enterobacteriaceae" "g:Buchnera"
"OTU_1131" "d:Bacteria" "p:Firmicutes" "c:Bacilli" "o:Lactobacillales" "f:Lactobacillaceae" "g:Lactobacillus"
"OTU_1132" "d:Bacteria" "p:Actinobacteria" "c:Actinobacteria" "o:Actinobacteridae" "f:Actinomycetales" "g:Propionibacterineae"
"OTU_1133" "d:Bacteria" "" "" "" "" ""
"OTU_1134" "d:Bacteria" "p:Bacteroidetes" "c:Bacteroidia" "o:Bacteroidales" "f:Prevotellaceae" "g:Prevotella"
"OTU_1135" "d:Bacteria" "p:Parcubacteria" "" "" "" ""
"OTU_1136" "d:Bacteria" "" "" "" "" ""
"OTU_1137" "d:Bacteria" "p:Proteobacteria" "c:Betaproteobacteria" "" "" ""
"OTU_1138" "d:Bacteria" "" "" "" "" ""
"OTU_1139" "d:Bacteria" "" "" "" "" ""
"OTU_114" "d:Bacteria" "p:Actinobacteria" "c:Actinobacteria" "o:Actinobacteridae" "f:Actinomycetales" "g:Micrococcineae"
"OTU_1141" "d:Bacteria" "p:Deinococcus-Thermus" "c:Deinococci" "o:Thermales" "f:Thermaceae" "g:Thermus"
"OTU_1142" "d:Bacteria" "" "" "" "" ""
"OTU_1143" "d:Bacteria" "p:Firmicutes" "c:Bacilli" "o:Bacillales" "f:Alicyclobacillaceae" "g:Tumebacillus"
"OTU_1144" "d:Bacteria" "p:Spirochaetes" "c:Spirochaetia" "o:Spirochaetales" "f:Spirochaetaceae" "g:Treponema"
"OTU_1145" "d:Bacteria" "p:Firmicutes" "c:Bacilli" "o:Lactobacillales" "f:Lactobacillaceae" "g:Lactobacillus"
"OTU_1146" "d:Bacteria" "p:Bacteroidetes" "c:Flavobacteriia" "o:Flavobacteriales" "f:Flavobacteriaceae" "g:Bergeyella"
"OTU_1147" "d:Bacteria" "p:Acidobacteria" "c:Acidobacteria_Gp6" "" "" ""
"OTU_1148" "d:Bacteria" "p:Proteobacteria" "c:Alphaproteobacteria" "o:Rhodospirillales" "" ""
"OTU_1149" "d:Bacteria" "" "" "" "" ""
"OTU_115" "d:Bacteria" "p:Proteobacteria" "c:Alphaproteobacteria" "" "" ""
"OTU_1150" "d:Bacteria" "p:Nitrospirae" "c:Nitrospira" "o:Nitrospirales" "f:Nitrospiraceae" "g:Nitrospira"
"OTU_1152" "d:Bacteria" "p:Firmicutes" "c:Bacilli" "" "" ""
"OTU_1153" "d:Bacteria" "p:Actinobacteria" "c:Actinobacteria" "o:Actinobacteridae" "f:Actinomycetales" "g:Pseudonocardineae"
"OTU_1155" "d:Bacteria" "p:Proteobacteria" "c:Alphaproteobacteria" "" "" ""
"OTU_1157" "d:Bacteria" "p:Acidobacteria" "c:Acidobacteria_Gp4" "o:Gp4" "" ""
"OTU_1159" "d:Bacteria" "p:Proteobacteria" "c:Alphaproteobacteria" "" "" ""
"OTU_116" "d:Bacteria" "p:Proteobacteria" "c:Alphaproteobacteria" "o:Rhodobacterales" "f:Rhodobacteraceae" ""
"OTU_1160" "d:Archaea" "p:Euryarchaeota" "c:Methanobacteria" "o:Methanobacteriales" "f:Methanobacteriaceae" "g:Methanobacterium"
"OTU_1161" "d:Bacteria" "p:Proteobacteria" "c:Gammaproteobacteria" "o:Xanthomonadales" "f:Xanthomonadaceae" "g:Lysobacter"
"OTU_1163" "d:Bacteria" "p:Firmicutes" "c:Bacilli" "o:Bacillales" "" ""
"OTU_1164" "d:Bacteria" "p:Firmicutes" "c:Bacilli" "o:Bacillales" "f:Paenibacillaceae_1" "g:Paenibacillus"
"OTU_1165" "d:Bacteria" "p:Acidobacteria" "c:Acidobacteria_Gp1" "" "" ""
"OTU_1166" "d:Bacteria" "" "" "" "" ""
"OTU_1167" "d:Bacteria" "p:Proteobacteria" "c:Deltaproteobacteria" "o:Desulfuromonadales" "" ""
"OTU_1168" "d:Bacteria" "p:Deinococcus-Thermus" "c:Deinococci" "o:Deinococcales" "f:Deinococcaceae" "g:Deinococcus"
"OTU_1169" "d:Bacteria" "p:Proteobacteria" "c:Alphaproteobacteria" "o:Rhizobiales" "f:Hyphomicrobiaceae" "g:Devosia"
"OTU_117" "d:Bacteria" "p:Firmicutes" "c:Bacilli" "o:Bacillales" "f:Listeriaceae" "g:Brochothrix"
"OTU_1170" "d:Bacteria" "p:Actinobacteria" "c:Actinobacteria" "o:Actinobacteridae" "f:Actinomycetales" ""
"OTU_1171" "d:Bacteria" "p:Proteobacteria" "c:Alphaproteobacteria" "o:Rhodospirillales" "" ""
"OTU_1172" "d:Bacteria" "" "" "" "" ""
"OTU_1173" "d:Bacteria" "p:Chloroflexi" "c:Anaerolineae" "" "" ""
"OTU_1174" "d:Bacteria" "" "" "" "" ""
"OTU_1175" "d:Bacteria" "" "" "" "" ""
"OTU_1176" "d:Bacteria" "p:Firmicutes" "c:Erysipelotrichia" "o:Erysipelotrichales" "f:Erysipelotrichaceae" "g:Allobaculum"
"OTU_1177" "d:Bacteria" "p:Proteobacteria" "" "" "" ""
"OTU_1178" "d:Bacteria" "p:Acidobacteria" "c:Acidobacteria_Gp6" "" "" ""
"OTU_1179" "d:Bacteria" "p:Bacteroidetes" "c:Cytophagia" "o:Cytophagales" "f:Cytophagaceae" "g:Spirosoma"
"OTU_118" "d:Bacteria" "p:Proteobacteria" "c:Alphaproteobacteria" "o:Rhizobiales" "" ""
"OTU_1180" "d:Bacteria" "p:Actinobacteria" "" "" "" ""
"OTU_1181" "d:Bacteria" "p:Firmicutes" "" "" "" ""
"OTU_1182" "d:Bacteria" "" "" "" "" ""
"OTU_1183" "d:Bacteria" "p:candidate_division_WPS-1" "" "" "" ""
"OTU_1184" "d:Bacteria" "p:Bacteroidetes" "c:Bacteroidia" "" "" ""
"OTU_1185" "d:Bacteria" "p:Acidobacteria" "c:Acidobacteria_Gp1" "" "" ""
"OTU_1187" "d:Bacteria" "p:Bacteroidetes" "c:Flavobacteriia" "o:Flavobacteriales" "f:Flavobacteriaceae" "g:Riemerella"
"OTU_1188" "d:Bacteria" "p:Proteobacteria" "c:Gammaproteobacteria" "o:Alteromonadales" "f:Idiomarinaceae" "g:Idiomarina"
"OTU_1189" "d:Bacteria" "p:Gemmatimonadetes" "c:Gemmatimonadetes" "" "" ""
"OTU_119" "d:Bacteria" "p:Proteobacteria" "c:Alphaproteobacteria" "o:Rhizobiales" "f:Methylobacteriaceae" "g:Methylobacterium"
"OTU_1190" "d:Bacteria" "p:Actinobacteria" "c:Actinobacteria" "o:Actinobacteridae" "f:Actinomycetales" "g:Streptomycineae"
"OTU_1191" "d:Bacteria" "p:Planctomycetes" "" "" "" ""
"OTU_1192" "d:Bacteria" "" "" "" "" ""
"OTU_1193" "d:Bacteria" "p:Proteobacteria" "c:Gammaproteobacteria" "o:Pseudomonadales" "f:Moraxellaceae" ""
"OTU_1194" "d:Bacteria" "p:Proteobacteria" "" "" "" ""
"OTU_1195" "d:Bacteria" "p:Actinobacteria" "" "" "" ""
"OTU_1198" "d:Bacteria" "p:Proteobacteria" "c:Alphaproteobacteria" "o:Rhizobiales" "" ""
"OTU_1199" "d:Bacteria" "p:Proteobacteria" "c:Gammaproteobacteria" "o:Xanthomonadales" "f:Xanthomonadaceae" "g:Stenotrophomonas"
"OTU_12" "d:Bacteria" "p:Proteobacteria" "c:Betaproteobacteria" "o:Burkholderiales" "" ""
"OTU_120" "d:Bacteria" "p:Actinobacteria" "c:Actinobacteria" "o:Actinobacteridae" "f:Actinomycetales" "g:Micrococcineae"
"OTU_1200" "d:Bacteria" "p:Actinobacteria" "c:Actinobacteria" "o:Actinobacteridae" "f:Actinomycetales" "g:Propionibacterineae"
"OTU_1201" "d:Bacteria" "p:Firmicutes" "c:Bacilli" "" "" ""
"OTU_1202" "d:Bacteria" "" "" "" "" ""
"OTU_1203" "d:Bacteria" "p:Bacteroidetes" "c:Sphingobacteriia" "o:Sphingobacteriales" "f:Rhodothermaceae" ""
"OTU_1204" "d:Bacteria" "p:Fusobacteria" "c:Fusobacteriia" "o:Fusobacteriales" "f:Leptotrichiaceae" "g:Sneathia"
"OTU_1205" "d:Bacteria" "p:Proteobacteria" "c:Gammaproteobacteria" "o:Pseudomonadales" "f:Pseudomonadaceae" ""
"OTU_1206" "d:Bacteria" "p:Firmicutes" "c:Bacilli" "o:Bacillales" "" ""
"OTU_1207" "d:Bacteria" "p:Proteobacteria" "c:Gammaproteobacteria" "o:Xanthomonadales" "f:Xanthomonadaceae" ""
"OTU_1208" "d:Bacteria" "p:Bacteroidetes" "" "" "" ""
"OTU_121" "d:Bacteria" "p:Proteobacteria" "c:Betaproteobacteria" "o:Burkholderiales" "f:Alcaligenaceae" "g:Castellaniella"
"OTU_1210" "d:Bacteria" "p:Proteobacteria" "c:Gammaproteobacteria" "o:Xanthomonadales" "f:Xanthomonadaceae" ""
"OTU_1211" "d:Bacteria" "p:Bacteroidetes" "c:Sphingobacteriia" "" "" ""
"OTU_1212" "d:Bacteria" "p:Firmicutes" "c:Bacilli" "o:Bacillales" "" ""
"OTU_1213" "d:Bacteria" "p:Bacteroidetes" "c:Sphingobacteriia" "" "" ""
"OTU_1214" "d:Bacteria" "p:Actinobacteria" "c:Actinobacteria" "o:Actinobacteridae" "f:Actinomycetales" "g:Propionibacterineae"
"OTU_1216" "d:Bacteria" "p:Proteobacteria" "c:Gammaproteobacteria" "o:Enterobacteriales" "f:Enterobacteriaceae" ""
"OTU_1217" "d:Bacteria" "p:Firmicutes" "c:Bacilli" "o:Bacillales" "f:Paenibacillaceae_1" ""
"OTU_1219" "d:Bacteria" "p:Bacteroidetes" "" "" "" ""
"OTU_122" "d:Bacteria" "" "" "" "" ""
"OTU_1220" "d:Bacteria" "p:Firmicutes" "c:Erysipelotrichia" "o:Erysipelotrichales" "f:Erysipelotrichaceae" "g:Clostridium_XVIII"
"OTU_1222" "d:Bacteria" "p:Firmicutes" "" "" "" ""
"OTU_1223" "d:Bacteria" "p:Bacteroidetes" "" "" "" ""
"OTU_1224" "d:Bacteria" "p:Proteobacteria" "c:Alphaproteobacteria" "" "" ""
"OTU_1225" "d:Bacteria" "p:Verrucomicrobia" "c:Subdivision3" "" "" ""
"OTU_1226" "d:Bacteria" "" "" "" "" ""
"OTU_1227" "d:Bacteria" "p:Actinobacteria" "c:Actinobacteria" "" "" ""
"OTU_1228" "d:Bacteria" "p:Planctomycetes" "" "" "" ""
"OTU_1229" "d:Bacteria" "" "" "" "" ""
"OTU_123" "d:Bacteria" "p:Proteobacteria" "c:Betaproteobacteria" "o:Burkholderiales" "f:Alcaligenaceae" ""
"OTU_1230" "d:Bacteria" "p:Proteobacteria" "" "" "" ""
"OTU_1231" "d:Bacteria" "p:Bacteroidetes" "c:Sphingobacteriia" "" "" ""
"OTU_1233" "d:Bacteria" "p:Proteobacteria" "c:Alphaproteobacteria" "o:Rhodospirillales" "" ""
"OTU_1234" "d:Bacteria" "p:Proteobacteria" "c:Gammaproteobacteria" "o:Pseudomonadales" "f:Pseudomonadaceae" "g:Pseudomonas"
"OTU_1235" "d:Bacteria" "p:Fusobacteria" "c:Fusobacteriia" "o:Fusobacteriales" "f:Fusobacteriaceae" ""
"OTU_1236" "d:Bacteria" "p:Proteobacteria" "" "" "" ""
"OTU_1237" "d:Bacteria" "p:Firmicutes" "c:Bacilli" "o:Bacillales" "f:Listeriaceae" "g:Listeria"
"OTU_1238" "d:Bacteria" "p:Acidobacteria" "c:Acidobacteria_Gp6" "o:Gp6" "" ""
"OTU_124" "d:Bacteria" "p:Bacteroidetes" "c:Bacteroidia" "o:Bacteroidales" "f:Prevotellaceae" "g:Prevotella"
"OTU_1240" "d:Bacteria" "p:Proteobacteria" "c:Gammaproteobacteria" "" "" ""
"OTU_1241" "d:Bacteria" "" "" "" "" ""
"OTU_1242" "d:Bacteria" "p:Proteobacteria" "c:Gammaproteobacteria" "" "" ""
"OTU_1243" "d:Bacteria" "p:Actinobacteria" "c:Actinobacteria" "" "" ""
"OTU_1244" "d:Bacteria" "p:Firmicutes" "c:Clostridia" "o:Clostridiales" "f:Peptococcaceae_1" ""
"OTU_1245" "d:Bacteria" "p:Firmicutes" "c:Bacilli" "o:Lactobacillales" "f:Lactobacillaceae" "g:Lactobacillus"
"OTU_1246" "d:Bacteria" "p:Proteobacteria" "c:Alphaproteobacteria" "o:Rhodospirillales" "f:Acetobacteraceae" "g:Bombella"
"OTU_1248" "d:Bacteria" "p:Bacteroidetes" "c:Sphingobacteriia" "o:Sphingobacteriales" "f:Chitinophagaceae" "g:Flavihumibacter"
"OTU_1249" "d:Bacteria" "p:Bacteroidetes" "c:Cytophagia" "o:Cytophagales" "f:Cytophagaceae" "g:Hymenobacter"
"OTU_125" "d:Bacteria" "p:Firmicutes" "c:Bacilli" "o:Lactobacillales" "f:Lactobacillaceae" "g:Lactobacillus"
"OTU_1250" "d:Bacteria" "p:Proteobacteria" "c:Gammaproteobacteria" "" "" ""
"OTU_1251" "d:Bacteria" "p:Bacteroidetes" "c:Flavobacteriia" "o:Flavobacteriales" "f:Flavobacteriaceae" "g:Chryseobacterium"
"OTU_1252" "d:Bacteria" "p:Proteobacteria" "" "" "" ""
"OTU_1253" "d:Bacteria" "" "" "" "" ""
"OTU_1254" "d:Bacteria" "p:Chloroflexi" "c:Anaerolineae" "" "" ""
"OTU_1255" "d:Bacteria" "p:Firmicutes" "c:Erysipelotrichia" "o:Erysipelotrichales" "f:Erysipelotrichaceae" "g:Eggerthia"
"OTU_1256" "d:Bacteria" "p:Bacteroidetes" "c:Cytophagia" "o:Cytophagales" "f:Cytophagaceae" "g:Rhodocytophaga"
"OTU_1257" "d:Bacteria" "p:Actinobacteria" "" "" "" ""
"OTU_1258" "d:Bacteria" "p:Actinobacteria" "c:Actinobacteria" "o:Actinobacteridae" "f:Actinomycetales" ""
"OTU_1259" "d:Bacteria" "p:Firmicutes" "c:Clostridia" "" "" ""
"OTU_126" "d:Bacteria" "p:Proteobacteria" "c:Betaproteobacteria" "o:Neisseriales" "f:Neisseriaceae" ""
"OTU_1260" "d:Bacteria" "p:Proteobacteria" "c:Alphaproteobacteria" "" "" ""
"OTU_1261" "d:Bacteria" "" "" "" "" ""
"OTU_1262" "d:Bacteria" "p:Proteobacteria" "c:Alphaproteobacteria" "" "" ""
"OTU_1263" "d:Bacteria" "p:Bacteroidetes" "c:Sphingobacteriia" "o:Sphingobacteriales" "f:Sphingobacteriaceae" "g:Sphingobacterium"
"OTU_1264" "d:Bacteria" "p:Proteobacteria" "c:Alphaproteobacteria" "o:Sphingomonadales" "f:Erythrobacteraceae" ""
"OTU_1265" "d:Bacteria" "p:Actinobacteria" "" "" "" ""
"OTU_1266" "d:Bacteria" "p:Bacteroidetes" "c:Flavobacteriia" "o:Flavobacteriales" "f:Flavobacteriaceae" "g:Flavobacterium"
"OTU_1267" "d:Bacteria" "p:Proteobacteria" "c:Alphaproteobacteria" "o:Sphingomonadales" "" ""
"OTU_1268" "d:Bacteria" "p:Bacteroidetes" "" "" "" ""
"OTU_1269" "d:Bacteria" "p:Proteobacteria" "c:Alphaproteobacteria" "o:Rhodospirillales" "f:Acetobacteraceae" "g:Acidisoma"
"OTU_127" "d:Bacteria" "p:Proteobacteria" "c:Betaproteobacteria" "o:Neisseriales" "f:Neisseriaceae" ""
"OTU_1270" "d:Bacteria" "p:Bacteroidetes" "c:Bacteroidia" "o:Bacteroidales" "f:Prevotellaceae" "g:Prevotella"
"OTU_1271" "d:Bacteria" "p:Firmicutes" "c:Bacilli" "o:Lactobacillales" "f:Carnobacteriaceae" ""
"OTU_1272" "d:Bacteria" "p:Proteobacteria" "" "" "" ""
"OTU_1273" "d:Bacteria" "p:Fusobacteria" "c:Fusobacteriia" "o:Fusobacteriales" "f:Leptotrichiaceae" "g:Leptotrichia"
"OTU_1274" "d:Bacteria" "p:Bacteroidetes" "c:Sphingobacteriia" "o:Sphingobacteriales" "f:Chitinophagaceae" ""
"OTU_1275" "d:Bacteria" "p:Bacteroidetes" "c:Bacteroidia" "o:Bacteroidales" "f:Prevotellaceae" "g:Prevotella"
"OTU_1276" "d:Bacteria" "p:Acidobacteria" "c:Acidobacteria_Gp1" "" "" ""
"OTU_1277" "d:Bacteria" "p:Acidobacteria" "c:Acidobacteria_Gp1" "" "" ""
"OTU_1278" "d:Bacteria" "p:Proteobacteria" "c:Deltaproteobacteria" "" "" ""
"OTU_1279" "d:Bacteria" "p:Fusobacteria" "c:Fusobacteriia" "o:Fusobacteriales" "f:Leptotrichiaceae" "g:Leptotrichia"
"OTU_128" "d:Bacteria" "p:Actinobacteria" "c:Actinobacteria" "o:Rubrobacteridae" "f:Rubrobacterales" "g:Rubrobacterineae"
"OTU_1280" "d:Bacteria" "p:Bacteroidetes" "" "" "" ""
"OTU_1281" "d:Bacteria" "p:Bacteroidetes" "" "" "" ""
"OTU_1282" "d:Bacteria" "p:Deinococcus-Thermus" "c:Deinococci" "o:Deinococcales" "f:Deinococcaceae" "g:Deinococcus"
"OTU_1283" "d:Bacteria" "p:Proteobacteria" "c:Epsilonproteobacteria" "o:Campylobacterales" "f:Campylobacteraceae" "g:Campylobacter"
"OTU_1284" "d:Bacteria" "p:Proteobacteria" "c:Alphaproteobacteria" "" "" ""
"OTU_1285" "d:Bacteria" "p:Bacteroidetes" "c:Bacteroidia" "o:Bacteroidales" "f:Prevotellaceae" "g:Prevotella"
"OTU_1286" "d:Bacteria" "p:Firmicutes" "c:Bacilli" "" "" ""
"OTU_1287" "d:Bacteria" "p:Firmicutes" "c:Bacilli" "o:Bacillales" "" ""
"OTU_1288" "d:Bacteria" "p:Proteobacteria" "c:Gammaproteobacteria" "" "" ""
"OTU_1289" "d:Bacteria" "p:Proteobacteria" "c:Alphaproteobacteria" "" "" ""
"OTU_129" "d:Bacteria" "p:Proteobacteria" "c:Alphaproteobacteria" "o:Rhizobiales" "f:Methylobacteriaceae" "g:Methylobacterium"
"OTU_1290" "d:Bacteria" "p:Actinobacteria" "c:Actinobacteria" "o:Actinobacteridae" "f:Actinomycetales" "g:Actinomycineae"
"OTU_1292" "d:Bacteria" "p:Proteobacteria" "c:Alphaproteobacteria" "" "" ""
"OTU_1294" "d:Bacteria" "p:Firmicutes" "c:Bacilli" "o:Lactobacillales" "f:Streptococcaceae" "g:Streptococcus"
"OTU_1296" "d:Bacteria" "p:candidate_division_WPS-1" "" "" "" ""
"OTU_1297" "d:Bacteria" "p:Proteobacteria" "c:Gammaproteobacteria" "o:Orbales" "f:Orbaceae" ""
"OTU_1299" "d:Bacteria" "p:Deinococcus-Thermus" "c:Deinococci" "o:Deinococcales" "f:Deinococcaceae" "g:Deinococcus"
"OTU_13" "d:Bacteria" "p:Proteobacteria" "c:Gammaproteobacteria" "o:Xanthomonadales" "f:Xanthomonadaceae" "g:Pseudoxanthomonas"
"OTU_130" "d:Bacteria" "p:Actinobacteria" "c:Actinobacteria" "o:Actinobacteridae" "f:Actinomycetales" "g:Micrococcineae"
"OTU_1301" "d:Bacteria" "p:Firmicutes" "c:Clostridia" "o:Clostridiales" "" ""
"OTU_1303" "d:Bacteria" "p:Bacteroidetes" "c:Cytophagia" "o:Cytophagales" "f:Cytophagaceae" ""
"OTU_1304" "d:Bacteria" "p:Firmicutes" "c:Clostridia" "o:Clostridiales" "f:Clostridiaceae_1" "g:Clostridium_sensu_stricto"
"OTU_1305" "d:Bacteria" "p:Acidobacteria" "c:Acidobacteria_Gp4" "" "" ""
"OTU_1306" "d:Bacteria" "p:Firmicutes" "c:Clostridia" "o:Clostridiales" "f:Ruminococcaceae" "g:Oscillibacter"
"OTU_1307" "d:Bacteria" "" "" "" "" ""
"OTU_1308" "d:Bacteria" "p:Verrucomicrobia" "" "" "" ""
"OTU_1309" "d:Bacteria" "p:Proteobacteria" "c:Alphaproteobacteria" "o:Caulobacterales" "f:Caulobacteraceae" ""
"OTU_1310" "d:Bacteria" "p:Proteobacteria" "c:Alphaproteobacteria" "" "" ""
"OTU_1311" "d:Bacteria" "p:Actinobacteria" "c:Actinobacteria" "o:Actinobacteridae" "f:Actinomycetales" "g:Micrococcineae"
"OTU_1312" "d:Bacteria" "" "" "" "" ""
"OTU_1313" "d:Bacteria" "p:Proteobacteria" "c:Alphaproteobacteria" "" "" ""
"OTU_1314" "d:Bacteria" "p:Bacteroidetes" "c:Bacteroidia" "o:Bacteroidales" "f:Prevotellaceae" "g:Prevotella"
"OTU_1315" "d:Bacteria" "p:Acidobacteria" "c:Acidobacteria_Gp4" "" "" ""
"OTU_1317" "d:Bacteria" "p:Acidobacteria" "" "" "" ""
"OTU_1318" "d:Bacteria" "" "" "" "" ""
"OTU_1319" "d:Bacteria" "p:Proteobacteria" "c:Gammaproteobacteria" "" "" ""
"OTU_1320" "d:Bacteria" "p:Parcubacteria" "c:Parcubacteria_genera_incertae_sedis" "" "" ""
"OTU_1321" "d:Bacteria" "p:Chloroflexi" "c:Chloroflexia" "o:Herpetosiphonales" "f:Herpetosiphonaceae" "g:Herpetosiphon"
"OTU_1322" "d:Bacteria" "" "" "" "" ""
"OTU_1323" "d:Bacteria" "p:Bacteroidetes" "" "" "" ""
"OTU_1324" "d:Bacteria" "p:Proteobacteria" "" "" "" ""
"OTU_1325" "d:Bacteria" "" "" "" "" ""
"OTU_1326" "d:Bacteria" "p:Proteobacteria" "" "" "" ""
"OTU_1327" "d:Bacteria" "p:Deinococcus-Thermus" "c:Deinococci" "o:Deinococcales" "f:Deinococcaceae" "g:Deinococcus"
"OTU_1328" "d:Bacteria" "p:Proteobacteria" "c:Gammaproteobacteria" "" "" ""
"OTU_1329" "d:Bacteria" "p:Proteobacteria" "c:Alphaproteobacteria" "" "" ""
"OTU_133" "d:Bacteria" "p:Proteobacteria" "c:Betaproteobacteria" "o:Burkholderiales" "f:Oxalobacteraceae" ""
"OTU_1330" "d:Bacteria" "p:Bacteroidetes" "c:Flavobacteriia" "o:Flavobacteriales" "f:Cryomorphaceae" ""
"OTU_1332" "d:Bacteria" "p:Proteobacteria" "" "" "" ""
"OTU_1333" "d:Bacteria" "p:Planctomycetes" "c:Planctomycetia" "o:Planctomycetales" "f:Planctomycetaceae" ""
"OTU_1334" "d:Bacteria" "p:Actinobacteria" "c:Actinobacteria" "o:Actinobacteridae" "f:Actinomycetales" "g:Propionibacterineae"
"OTU_1335" "d:Bacteria" "p:Acidobacteria" "" "" "" ""
"OTU_1336" "d:Bacteria" "p:Proteobacteria" "" "" "" ""
"OTU_1337" "d:Bacteria" "p:Bacteroidetes" "c:Bacteroidia" "o:Bacteroidales" "f:Bacteroidaceae" "g:Bacteroides"
"OTU_1338" "d:Bacteria" "p:Proteobacteria" "c:Deltaproteobacteria" "" "" ""
"OTU_1339" "d:Bacteria" "p:Firmicutes" "" "" "" ""
"OTU_1340" "d:Bacteria" "p:Armatimonadetes" "c:Armatimonadia" "" "" ""
"OTU_1341" "d:Bacteria" "p:Proteobacteria" "c:Alphaproteobacteria" "o:Caulobacterales" "f:Caulobacteraceae" "g:Caulobacter"
"OTU_1342" "d:Bacteria" "" "" "" "" ""
"OTU_1343" "d:Bacteria" "p:Acidobacteria" "c:Acidobacteria_Gp1" "" "" ""
"OTU_1344" "d:Bacteria" "p:Bacteroidetes" "c:Sphingobacteriia" "o:Sphingobacteriales" "f:Sphingobacteriaceae" "g:Mucilaginibacter"
"OTU_1345" "d:Bacteria" "p:Bacteroidetes" "c:Flavobacteriia" "o:Flavobacteriales" "f:Flavobacteriaceae" "g:Chishuiella"
"OTU_1346" "d:Bacteria" "" "" "" "" ""
"OTU_1347" "d:Bacteria" "" "" "" "" ""
"OTU_1348" "d:Bacteria" "p:Actinobacteria" "c:Actinobacteria" "o:Actinobacteridae" "f:Actinomycetales" "g:Streptosporangineae"
"OTU_1349" "d:Bacteria" "p:Firmicutes" "" "" "" ""
"OTU_135" "d:Bacteria" "p:Proteobacteria" "c:Alphaproteobacteria" "" "" ""
"OTU_1350" "d:Bacteria" "p:Bacteroidetes" "c:Cytophagia" "" "" ""
"OTU_1351" "d:Bacteria" "p:Fusobacteria" "c:Fusobacteriia" "o:Fusobacteriales" "" ""
"OTU_1352" "d:Bacteria" "p:Actinobacteria" "" "" "" ""
"OTU_1353" "d:Bacteria" "" "" "" "" ""
"OTU_1354" "d:Bacteria" "p:Actinobacteria" "c:Actinobacteria" "o:Actinobacteridae" "f:Actinomycetales" "g:Corynebacterineae"
"OTU_1355" "d:Bacteria" "p:Actinobacteria" "c:Actinobacteria" "o:Actinobacteridae" "f:Actinomycetales" "g:Micrococcineae"
"OTU_1356" "d:Bacteria" "p:Proteobacteria" "c:Gammaproteobacteria" "o:Enterobacteriales" "f:Enterobacteriaceae" ""
"OTU_1357" "d:Bacteria" "p:Proteobacteria" "c:Alphaproteobacteria" "o:Rhodospirillales" "" ""
"OTU_1358" "d:Bacteria" "p:Proteobacteria" "c:Alphaproteobacteria" "" "" ""
"OTU_1359" "d:Bacteria" "p:Firmicutes" "" "" "" ""
"OTU_136" "d:Bacteria" "p:Firmicutes" "c:Bacilli" "o:Bacillales" "" ""
"OTU_1360" "d:Bacteria" "p:Bacteroidetes" "c:Flavobacteriia" "o:Flavobacteriales" "f:Flavobacteriaceae" "g:Flavobacterium"
"OTU_1361" "d:Bacteria" "" "" "" "" ""
"OTU_1362" "d:Bacteria" "p:Proteobacteria" "c:Gammaproteobacteria" "o:Enterobacteriales" "f:Enterobacteriaceae" "g:Morganella"
"OTU_1363" "d:Bacteria" "p:Bacteroidetes" "c:Sphingobacteriia" "o:Sphingobacteriales" "f:Chitinophagaceae" ""
"OTU_1364" "d:Bacteria" "p:Firmicutes" "c:Clostridia" "o:Clostridiales" "" ""
"OTU_1365" "d:Bacteria" "" "" "" "" ""
"OTU_1366" "d:Bacteria" "p:Firmicutes" "c:Bacilli" "o:Lactobacillales" "f:Streptococcaceae" "g:Streptococcus"
"OTU_1367" "d:Bacteria" "p:Proteobacteria" "c:Alphaproteobacteria" "o:Rhizobiales" "f:Hyphomicrobiaceae" "g:Hyphomicrobium"
"OTU_1368" "d:Bacteria" "p:Fusobacteria" "c:Fusobacteriia" "o:Fusobacteriales" "f:Fusobacteriaceae" "g:Fusobacterium"
"OTU_1369" "d:Bacteria" "" "" "" "" ""
"OTU_137" "d:Bacteria" "p:Tenericutes" "c:Mollicutes" "o:Entomoplasmatales" "f:Spiroplasmataceae" "g:Spiroplasma"
"OTU_1370" "d:Bacteria" "p:Proteobacteria" "c:Betaproteobacteria" "o:Neisseriales" "f:Neisseriaceae" ""
"OTU_1371" "d:Bacteria" "p:Actinobacteria" "c:Actinobacteria" "o:Actinobacteridae" "f:Actinomycetales" ""
"OTU_1372" "d:Bacteria" "p:Acidobacteria" "" "" "" ""
"OTU_1373" "d:Bacteria" "p:Proteobacteria" "c:Gammaproteobacteria" "" "" ""
"OTU_1375" "d:Bacteria" "p:Proteobacteria" "c:Alphaproteobacteria" "" "" ""
"OTU_1376" "d:Bacteria" "p:Proteobacteria" "c:Gammaproteobacteria" "o:Alteromonadales" "f:Shewanellaceae" "g:Shewanella"
"OTU_1378" "d:Bacteria" "p:Proteobacteria" "" "" "" ""
"OTU_1379" "d:Bacteria" "p:Cyanobacteria/Chloroplast" "" "" "" ""
"OTU_138" "d:Bacteria" "p:Proteobacteria" "c:Gammaproteobacteria" "o:Pseudomonadales" "f:Moraxellaceae" "g:Acinetobacter"
"OTU_1380" "d:Bacteria" "p:Acidobacteria" "c:Acidobacteria_Gp6" "o:Gp6" "" ""
"OTU_1381" "d:Bacteria" "p:Firmicutes" "c:Clostridia" "o:Clostridiales" "f:Lachnospiraceae" "g:Lachnospiracea_incertae_sedis"
"OTU_1382" "d:Bacteria" "p:Proteobacteria" "c:Alphaproteobacteria" "" "" ""
"OTU_1383" "d:Bacteria" "p:Actinobacteria" "c:Actinobacteria" "o:Actinobacteridae" "f:Actinomycetales" "g:Pseudonocardineae"
"OTU_1384" "d:Bacteria" "p:Acidobacteria" "c:Acidobacteria_Gp6" "o:Gp6" "" ""
"OTU_1385" "d:Bacteria" "p:Synergistetes" "" "" "" ""
"OTU_1386" "d:Bacteria" "" "" "" "" ""
"OTU_1387" "d:Bacteria" "p:Acidobacteria" "c:Acidobacteria_Gp16" "" "" ""
"OTU_1388" "d:Bacteria" "p:Actinobacteria" "c:Actinobacteria" "o:Actinobacteridae" "f:Actinomycetales" "g:Corynebacterineae"
"OTU_1390" "d:Bacteria" "p:Proteobacteria" "c:Gammaproteobacteria" "o:Xanthomonadales" "f:Xanthomonadaceae" ""
"OTU_1391" "d:Bacteria" "p:Actinobacteria" "c:Actinobacteria" "o:Actinobacteridae" "f:Actinomycetales" "g:Propionibacterineae"
"OTU_1392" "d:Bacteria" "p:Firmicutes" "c:Bacilli" "o:Bacillales" "" ""
"OTU_1393" "d:Bacteria" "p:Bacteroidetes" "c:Sphingobacteriia" "o:Sphingobacteriales" "f:Sphingobacteriaceae" "g:Arcticibacter"
"OTU_1394" "d:Bacteria" "p:Bacteroidetes" "c:Sphingobacteriia" "o:Sphingobacteriales" "f:Chitinophagaceae" ""
"OTU_1396" "d:Bacteria" "p:Bacteroidetes" "c:Flavobacteriia" "o:Flavobacteriales" "f:Flavobacteriaceae" "g:Flavobacterium"
"OTU_1397" "d:Bacteria" "" "" "" "" ""
"OTU_1398" "d:Bacteria" "p:Bacteroidetes" "c:Cytophagia" "o:Cytophagales" "f:Cytophagaceae" ""
"OTU_1399" "d:Bacteria" "p:Firmicutes" "c:Bacilli" "o:Lactobacillales" "f:Aerococcaceae" "g:Globicatella"
"OTU_14" "d:Bacteria" "p:Proteobacteria" "c:Gammaproteobacteria" "" "" ""
"OTU_140" "d:Bacteria" "p:Proteobacteria" "c:Gammaproteobacteria" "o:Pseudomonadales" "f:Moraxellaceae" ""
"OTU_1401" "d:Bacteria" "p:Actinobacteria" "c:Actinobacteria" "o:Actinobacteridae" "f:Actinomycetales" "g:Propionibacterineae"
"OTU_1402" "d:Bacteria" "p:Cyanobacteria/Chloroplast" "" "" "" ""
"OTU_1403" "d:Bacteria" "p:Bacteroidetes" "c:Flavobacteriia" "o:Flavobacteriales" "f:Flavobacteriaceae" "g:Flavobacterium"
"OTU_1404" "d:Bacteria" "p:Proteobacteria" "c:Gammaproteobacteria" "o:Salinisphaerales" "f:Salinisphaeraceae" "g:Salinisphaera"
"OTU_1405" "d:Bacteria" "p:Proteobacteria" "c:Betaproteobacteria" "" "" ""
"OTU_1406" "d:Bacteria" "p:Proteobacteria" "c:Alphaproteobacteria" "o:Sphingomonadales" "f:Sphingomonadaceae" "g:Sphingobium"
"OTU_1407" "d:Bacteria" "p:Proteobacteria" "c:Deltaproteobacteria" "" "" ""
"OTU_1408" "d:Bacteria" "p:Proteobacteria" "" "" "" ""
"OTU_1409" "d:Bacteria" "" "" "" "" ""
"OTU_141" "d:Bacteria" "p:Proteobacteria" "c:Gammaproteobacteria" "o:Pseudomonadales" "f:Pseudomonadaceae" "g:Pseudomonas"
"OTU_1410" "d:Bacteria" "p:Proteobacteria" "c:Alphaproteobacteria" "" "" ""
"OTU_1411" "d:Bacteria" "p:Proteobacteria" "" "" "" ""
"OTU_1412" "d:Bacteria" "p:Proteobacteria" "c:Deltaproteobacteria" "" "" ""
"OTU_1413" "d:Bacteria" "p:Proteobacteria" "c:Gammaproteobacteria" "o:Xanthomonadales" "f:Xanthomonadaceae" "g:Tahibacter"
"OTU_1415" "d:Bacteria" "p:Gemmatimonadetes" "c:Gemmatimonadetes" "" "" ""
"OTU_1417" "d:Bacteria" "p:Firmicutes" "c:Bacilli" "o:Bacillales" "f:Sporolactobacillaceae" "g:Sporolactobacillus"
"OTU_1418" "d:Bacteria" "p:Firmicutes" "c:Bacilli" "o:Lactobacillales" "f:Aerococcaceae" "g:Facklamia"
"OTU_1419" "d:Bacteria" "p:Deinococcus-Thermus" "c:Deinococci" "o:Deinococcales" "f:Deinococcaceae" "g:Deinococcus"
"OTU_142" "d:Bacteria" "p:Proteobacteria" "c:Gammaproteobacteria" "o:Xanthomonadales" "f:Xanthomonadaceae" ""
"OTU_1420" "d:Bacteria" "" "" "" "" ""
"OTU_1421" "d:Bacteria" "p:Bacteroidetes" "c:Sphingobacteriia" "o:Sphingobacteriales" "f:Sphingobacteriaceae" "g:Pedobacter"
"OTU_1422" "d:Bacteria" "p:Actinobacteria" "c:Actinobacteria" "" "" ""
"OTU_1423" "d:Bacteria" "p:Proteobacteria" "c:Betaproteobacteria" "" "" ""
"OTU_1424" "d:Bacteria" "p:Firmicutes" "c:Bacilli" "" "" ""
"OTU_1425" "d:Bacteria" "p:Planctomycetes" "c:Planctomycetia" "o:Planctomycetales" "f:Planctomycetaceae" ""
"OTU_1426" "d:Bacteria" "p:Actinobacteria" "" "" "" ""
"OTU_1427" "d:Bacteria" "p:Actinobacteria" "c:Actinobacteria" "o:Coriobacteridae" "f:Coriobacteriales" "g:Coriobacterineae"
"OTU_1428" "d:Bacteria" "p:Proteobacteria" "c:Alphaproteobacteria" "o:Rhodospirillales" "f:Acetobacteraceae" ""
"OTU_1429" "d:Bacteria" "p:Proteobacteria" "c:Alphaproteobacteria" "o:Rhodospirillales" "" ""
"OTU_143" "d:Bacteria" "p:Proteobacteria" "c:Alphaproteobacteria" "o:Rhizobiales" "f:Bradyrhizobiaceae" "g:Bosea"
"OTU_1430" "d:Bacteria" "p:Bacteroidetes" "c:Sphingobacteriia" "o:Sphingobacteriales" "f:Sphingobacteriaceae" ""
"OTU_1431" "d:Bacteria" "p:Verrucomicrobia" "c:Spartobacteria" "" "" ""
"OTU_1432" "d:Bacteria" "" "" "" "" ""
"OTU_1433" "d:Bacteria" "p:Proteobacteria" "c:Alphaproteobacteria" "" "" ""
"OTU_1434" "d:Bacteria" "p:Actinobacteria" "c:Actinobacteria" "o:Actinobacteridae" "f:Actinomycetales" ""
"OTU_1435" "d:Bacteria" "p:Proteobacteria" "c:Betaproteobacteria" "" "" ""
"OTU_1436" "d:Bacteria" "p:Nitrospirae" "c:Nitrospira" "o:Nitrospirales" "f:Nitrospiraceae" "g:Nitrospira"
"OTU_1437" "d:Bacteria" "" "" "" "" ""
"OTU_1438" "d:Bacteria" "p:Firmicutes" "c:Bacilli" "o:Lactobacillales" "f:Aerococcaceae" ""
"OTU_144" "d:Bacteria" "p:Actinobacteria" "c:Actinobacteria" "o:Actinobacteridae" "f:Bifidobacteriales" "g:Bifidobacteriaceae"
"OTU_1440" "d:Bacteria" "p:Proteobacteria" "c:Gammaproteobacteria" "" "" ""
"OTU_1441" "d:Bacteria" "p:Firmicutes" "c:Clostridia" "" "" ""
"OTU_1442" "d:Bacteria" "p:Bacteroidetes" "c:Cytophagia" "o:Cytophagales" "f:Cytophagaceae" ""
"OTU_1443" "d:Bacteria" "p:Actinobacteria" "c:Actinobacteria" "" "" ""
"OTU_1444" "d:Bacteria" "p:Proteobacteria" "c:Deltaproteobacteria" "" "" ""
"OTU_1445" "d:Bacteria" "p:Verrucomicrobia" "c:Subdivision3" "" "" ""
"OTU_1446" "d:Bacteria" "p:Proteobacteria" "c:Betaproteobacteria" "" "" ""
"OTU_1448" "d:Bacteria" "p:Proteobacteria" "c:Gammaproteobacteria" "o:Cardiobacteriales" "f:Cardiobacteriaceae" "g:Cardiobacterium"
"OTU_1449" "d:Bacteria" "" "" "" "" ""
"OTU_145" "d:Bacteria" "" "" "" "" ""
"OTU_1452" "d:Bacteria" "p:Firmicutes" "c:Clostridia" "" "" ""
"OTU_1453" "d:Bacteria" "p:Firmicutes" "c:Clostridia" "o:Clostridiales" "f:Clostridiaceae_1" "g:Clostridium_sensu_stricto"
"OTU_1454" "d:Bacteria" "" "" "" "" ""
"OTU_1455" "d:Bacteria" "p:Firmicutes" "c:Bacilli" "o:Bacillales" "f:Bacillaceae_2" "g:Gracilibacillus"
"OTU_1456" "d:Bacteria" "p:Bacteroidetes" "" "" "" ""
"OTU_1457" "d:Bacteria" "p:Proteobacteria" "" "" "" ""
"OTU_1458" "d:Bacteria" "p:Actinobacteria" "c:Actinobacteria" "" "" ""
"OTU_1459" "d:Bacteria" "p:Proteobacteria" "c:Alphaproteobacteria" "o:Rhodospirillales" "" ""
"OTU_146" "d:Bacteria" "p:Actinobacteria" "c:Actinobacteria" "o:Actinobacteridae" "f:Actinomycetales" "g:Micrococcineae"
"OTU_1460" "d:Bacteria" "p:Firmicutes" "c:Clostridia" "o:Clostridiales" "f:Peptoniphilaceae" "g:Peptoniphilus"
"OTU_1461" "d:Bacteria" "p:Bacteroidetes" "c:Cytophagia" "" "" ""
"OTU_1462" "d:Bacteria" "p:Armatimonadetes" "" "" "" ""
"OTU_1463" "d:Bacteria" "p:Proteobacteria" "" "" "" ""
"OTU_1464" "d:Bacteria" "p:Proteobacteria" "c:Alphaproteobacteria" "" "" ""
"OTU_1465" "d:Bacteria" "" "" "" "" ""
"OTU_1466" "d:Bacteria" "p:Bacteroidetes" "c:Flavobacteriia" "" "" ""
"OTU_1467" "d:Bacteria" "p:Proteobacteria" "c:Alphaproteobacteria" "o:Rhizobiales" "f:Methylobacteriaceae" "g:Psychroglaciecola"
"OTU_1469" "d:Bacteria" "p:Bacteroidetes" "c:Cytophagia" "o:Cytophagales" "f:Cytophagaceae" "g:Hymenobacter"
"OTU_147" "d:Bacteria" "p:Actinobacteria" "c:Actinobacteria" "" "" ""
"OTU_1473" "d:Bacteria" "p:Bacteroidetes" "c:Cytophagia" "o:Cytophagales" "" ""
"OTU_1474" "d:Bacteria" "p:Actinobacteria" "c:Actinobacteria" "o:Actinobacteridae" "f:Actinomycetales" "g:Micrococcineae"
"OTU_1475" "d:Bacteria" "p:Proteobacteria" "c:Alphaproteobacteria" "" "" ""
"OTU_1476" "d:Bacteria" "p:Firmicutes" "c:Clostridia" "o:Clostridiales" "f:Ruminococcaceae" ""
"OTU_1478" "d:Bacteria" "p:Proteobacteria" "" "" "" ""
"OTU_1479" "d:Bacteria" "p:Firmicutes" "" "" "" ""
"OTU_148" "d:Bacteria" "p:Acidobacteria" "c:Acidobacteria_Gp3" "" "" ""
"OTU_1480" "d:Bacteria" "" "" "" "" ""
"OTU_1481" "d:Bacteria" "" "" "" "" ""
"OTU_1482" "d:Bacteria" "p:Firmicutes" "c:Negativicutes" "" "" ""
"OTU_1484" "d:Bacteria" "p:Proteobacteria" "c:Gammaproteobacteria" "" "" ""
"OTU_1485" "d:Bacteria" "p:Acidobacteria" "c:Acidobacteria_Gp4" "" "" ""
"OTU_1486" "d:Bacteria" "p:Proteobacteria" "" "" "" ""
"OTU_1487" "d:Bacteria" "p:Firmicutes" "c:Bacilli" "o:Lactobacillales" "f:Lactobacillaceae" "g:Lactobacillus"
"OTU_1488" "d:Bacteria" "p:Firmicutes" "" "" "" ""
"OTU_1489" "d:Bacteria" "p:Firmicutes" "c:Bacilli" "o:Lactobacillales" "f:Lactobacillaceae" "g:Lactobacillus"
"OTU_149" "d:Bacteria" "p:Firmicutes" "c:Bacilli" "o:Lactobacillales" "f:Lactobacillaceae" "g:Lactobacillus"
"OTU_1490" "d:Bacteria" "p:Proteobacteria" "c:Gammaproteobacteria" "" "" ""
"OTU_1491" "d:Bacteria" "p:Proteobacteria" "c:Alphaproteobacteria" "" "" ""
"OTU_1492" "d:Bacteria" "p:Firmicutes" "c:Bacilli" "o:Bacillales" "" ""
"OTU_1493" "d:Bacteria" "p:Firmicutes" "c:Bacilli" "" "" ""
"OTU_1494" "d:Bacteria" "p:Firmicutes" "c:Clostridia" "o:Clostridiales" "f:Ruminococcaceae" ""
"OTU_1495" "d:Bacteria" "p:Bacteroidetes" "c:Flavobacteriia" "o:Flavobacteriales" "f:Flavobacteriaceae" "g:Flavobacterium"
"OTU_1496" "d:Bacteria" "p:Proteobacteria" "c:Betaproteobacteria" "" "" ""
"OTU_1497" "d:Bacteria" "p:Firmicutes" "c:Clostridia" "o:Clostridiales" "f:Peptococcaceae_2" "g:Desulfotomaculum"
"OTU_1498" "d:Bacteria" "p:Bacteroidetes" "c:Sphingobacteriia" "o:Sphingobacteriales" "f:Chitinophagaceae" ""
"OTU_1499" "d:Bacteria" "p:Firmicutes" "c:Clostridia" "o:Clostridiales" "f:Clostridiales_Incertae_Sedis_XI" "g:Tissierella"
"OTU_15" "d:Bacteria" "p:Proteobacteria" "c:Alphaproteobacteria" "" "" ""
"OTU_150" "d:Bacteria" "p:Proteobacteria" "c:Alphaproteobacteria" "o:Rhizobiales" "f:Bradyrhizobiaceae" ""
"OTU_1500" "d:Bacteria" "p:Firmicutes" "c:Clostridia" "" "" ""
"OTU_1501" "d:Bacteria" "p:Proteobacteria" "c:Alphaproteobacteria" "o:Rhodospirillales" "" ""
"OTU_1502" "d:Bacteria" "" "" "" "" ""
"OTU_1503" "d:Bacteria" "p:Verrucomicrobia" "c:Verrucomicrobiae" "o:Verrucomicrobiales" "f:Verrucomicrobiaceae" "g:Luteolibacter"
"OTU_1505" "d:Bacteria" "" "" "" "" ""
"OTU_1506" "d:Bacteria" "" "" "" "" ""
"OTU_1507" "d:Bacteria" "p:Firmicutes" "c:Clostridia" "o:Clostridiales" "" ""
"OTU_1508" "d:Bacteria" "p:Proteobacteria" "c:Alphaproteobacteria" "" "" ""
"OTU_1509" "d:Bacteria" "" "" "" "" ""
"OTU_151" "d:Bacteria" "p:Actinobacteria" "c:Actinobacteria" "o:Actinobacteridae" "f:Actinomycetales" "g:Micrococcineae"
"OTU_1510" "d:Bacteria" "p:Actinobacteria" "" "" "" ""
"OTU_1511" "d:Bacteria" "p:Proteobacteria" "c:Alphaproteobacteria" "o:Rhodospirillales" "f:Acetobacteraceae" "g:Roseomonas"
"OTU_1512" "d:Bacteria" "p:Firmicutes" "c:Clostridia" "o:Clostridiales" "f:Peptostreptococcaceae" "g:Acetoanaerobium"
"OTU_1513" "d:Bacteria" "p:Proteobacteria" "c:Alphaproteobacteria" "" "" ""
"OTU_1515" "d:Bacteria" "" "" "" "" ""
"OTU_1516" "d:Bacteria" "p:Proteobacteria" "c:Gammaproteobacteria" "" "" ""
"OTU_1517" "d:Bacteria" "p:Firmicutes" "c:Bacilli" "o:Bacillales" "f:Bacillaceae_2" ""
"OTU_1518" "d:Bacteria" "p:Proteobacteria" "c:Alphaproteobacteria" "o:Rhizobiales" "f:Hyphomicrobiaceae" "g:Devosia"
"OTU_1519" "d:Bacteria" "p:Proteobacteria" "c:Alphaproteobacteria" "" "" ""
"OTU_152" "d:Bacteria" "p:Bacteroidetes" "c:Cytophagia" "o:Cytophagales" "" ""
"OTU_1520" "d:Bacteria" "p:Acidobacteria" "c:Acidobacteria_Gp7" "o:Gp7" "" ""
"OTU_1521" "d:Bacteria" "p:Firmicutes" "c:Clostridia" "o:Clostridiales" "f:Clostridiaceae_1" "g:Clostridium_sensu_stricto"
"OTU_1522" "d:Bacteria" "p:Bacteroidetes" "" "" "" ""
"OTU_1523" "d:Bacteria" "p:Actinobacteria" "c:Actinobacteria" "o:Actinobacteridae" "f:Actinomycetales" ""
"OTU_1524" "d:Bacteria" "" "" "" "" ""
"OTU_1525" "d:Bacteria" "p:Firmicutes" "c:Clostridia" "" "" ""
"OTU_1526" "d:Bacteria" "p:Firmicutes" "c:Clostridia" "o:Clostridiales" "" ""
"OTU_1527" "d:Bacteria" "p:Firmicutes" "c:Clostridia" "o:Clostridiales" "f:Lachnospiraceae" "g:Clostridium_XlVa"
"OTU_1528" "d:Bacteria" "" "" "" "" ""
"OTU_1529" "d:Bacteria" "p:Actinobacteria" "c:Actinobacteria" "o:Actinobacteridae" "f:Actinomycetales" "g:Micrococcineae"
"OTU_153" "d:Bacteria" "p:Proteobacteria" "c:Gammaproteobacteria" "o:Pseudomonadales" "f:Pseudomonadaceae" "g:Pseudomonas"
"OTU_1530" "d:Bacteria" "p:Firmicutes" "" "" "" ""
"OTU_1531" "d:Bacteria" "p:Bacteroidetes" "c:Cytophagia" "o:Cytophagales" "f:Cytophagaceae" "g:Hymenobacter"
"OTU_1532" "d:Bacteria" "p:Proteobacteria" "c:Gammaproteobacteria" "" "" ""
"OTU_1533" "d:Bacteria" "p:Firmicutes" "c:Clostridia" "o:Clostridiales" "f:Clostridiaceae_1" "g:Clostridium_sensu_stricto"
"OTU_1534" "d:Bacteria" "" "" "" "" ""
"OTU_1535" "d:Bacteria" "p:Proteobacteria" "c:Betaproteobacteria" "" "" ""
"OTU_1536" "d:Bacteria" "p:Cyanobacteria/Chloroplast" "" "" "" ""
"OTU_1537" "d:Bacteria" "p:Bacteroidetes" "c:Bacteroidia" "o:Bacteroidales" "" ""
"OTU_1538" "d:Bacteria" "p:Bacteroidetes" "" "" "" ""
"OTU_1539" "d:Bacteria" "p:Proteobacteria" "c:Gammaproteobacteria" "" "" ""
"OTU_154" "d:Bacteria" "p:Actinobacteria" "c:Actinobacteria" "o:Actinobacteridae" "f:Actinomycetales" ""
"OTU_1540" "d:Bacteria" "" "" "" "" ""
"OTU_1541" "d:Bacteria" "p:Firmicutes" "c:Bacilli" "o:Bacillales" "" ""
"OTU_1542" "d:Bacteria" "p:Firmicutes" "c:Clostridia" "o:Clostridiales" "f:Lachnospiraceae" ""
"OTU_1544" "d:Bacteria" "p:Proteobacteria" "c:Alphaproteobacteria" "" "" ""
"OTU_1545" "d:Bacteria" "p:Proteobacteria" "" "" "" ""
"OTU_1546" "d:Bacteria" "p:Firmicutes" "c:Negativicutes" "o:Selenomonadales" "f:Veillonellaceae" "g:Megasphaera"
"OTU_1547" "d:Bacteria" "p:Proteobacteria" "c:Alphaproteobacteria" "" "" ""
"OTU_1548" "d:Bacteria" "p:Proteobacteria" "c:Alphaproteobacteria" "" "" ""
"OTU_1549" "d:Bacteria" "p:Firmicutes" "c:Bacilli" "o:Bacillales" "" ""
"OTU_155" "d:Bacteria" "p:Bacteroidetes" "c:Flavobacteriia" "o:Flavobacteriales" "f:Flavobacteriaceae" ""
"OTU_1551" "d:Bacteria" "" "" "" "" ""
"OTU_1552" "d:Bacteria" "" "" "" "" ""
"OTU_1553" "d:Archaea" "p:Thaumarchaeota" "c:Nitrososphaerales" "o:Nitrososphaeraceae" "f:Nitrososphaera" ""
"OTU_1554" "d:Bacteria" "" "" "" "" ""
"OTU_1555" "d:Bacteria" "p:Proteobacteria" "c:Alphaproteobacteria" "o:Sphingomonadales" "f:Sphingomonadaceae" "g:Sphingomonas"
"OTU_1556" "d:Bacteria" "p:Proteobacteria" "c:Betaproteobacteria" "" "" ""
"OTU_1557" "d:Bacteria" "p:Actinobacteria" "c:Actinobacteria" "o:Actinobacteridae" "f:Actinomycetales" "g:Micrococcineae"
"OTU_1558" "d:Bacteria" "" "" "" "" ""
"OTU_1559" "d:Bacteria" "p:Proteobacteria" "c:Gammaproteobacteria" "o:Xanthomonadales" "f:Xanthomonadaceae" "g:Luteibacter"
"OTU_156" "d:Bacteria" "p:Firmicutes" "c:Bacilli" "o:Lactobacillales" "f:Leuconostocaceae" "g:Fructobacillus"
"OTU_1560" "d:Bacteria" "" "" "" "" ""
"OTU_1561" "d:Bacteria" "p:candidate_division_WPS-1" "" "" "" ""
"OTU_1562" "d:Bacteria" "p:Cyanobacteria/Chloroplast" "" "" "" ""
"OTU_1563" "d:Bacteria" "p:Proteobacteria" "c:Alphaproteobacteria" "" "" ""
"OTU_1564" "d:Bacteria" "p:Bacteroidetes" "c:Cytophagia" "o:Cytophagales" "f:Cytophagaceae" "g:Spirosoma"
"OTU_1565" "d:Bacteria" "p:candidate_division_WPS-1" "" "" "" ""
"OTU_1566" "d:Bacteria" "p:Actinobacteria" "c:Actinobacteria" "o:Actinobacteridae" "f:Actinomycetales" "g:Actinomycineae"
"OTU_1567" "d:Archaea" "p:Thaumarchaeota" "c:Nitrosopumilales" "o:Nitrosopumilaceae" "f:Nitrosopumilus" ""
"OTU_1568" "d:Bacteria" "p:Firmicutes" "c:Clostridia" "o:Clostridiales" "f:Lachnospiraceae" "g:Blautia"
"OTU_1569" "d:Bacteria" "" "" "" "" ""
"OTU_157" "d:Bacteria" "p:Bacteroidetes" "c:Cytophagia" "" "" ""
"OTU_1570" "d:Bacteria" "p:Deinococcus-Thermus" "c:Deinococci" "o:Deinococcales" "f:Deinococcaceae" "g:Deinococcus"
"OTU_1571" "d:Bacteria" "p:Verrucomicrobia" "" "" "" ""
"OTU_1572" "d:Bacteria" "p:Proteobacteria" "c:Gammaproteobacteria" "" "" ""
"OTU_1573" "d:Bacteria" "p:Firmicutes" "c:Clostridia" "o:Clostridiales" "f:Peptoniphilaceae" "g:Peptoniphilus"
"OTU_1574" "d:Bacteria" "p:Cyanobacteria/Chloroplast" "" "" "" ""
"OTU_1575" "d:Bacteria" "p:Actinobacteria" "" "" "" ""
"OTU_1576" "d:Bacteria" "p:Verrucomicrobia" "" "" "" ""
"OTU_1577" "d:Bacteria" "p:Proteobacteria" "" "" "" ""
"OTU_1578" "d:Bacteria" "p:Firmicutes" "c:Bacilli" "o:Lactobacillales" "f:Aerococcaceae" "g:Facklamia"
"OTU_1579" "d:Bacteria" "p:Actinobacteria" "" "" "" ""
"OTU_158" "d:Bacteria" "p:Proteobacteria" "c:Gammaproteobacteria" "o:Enterobacteriales" "f:Enterobacteriaceae" ""
"OTU_1580" "d:Bacteria" "p:Firmicutes" "c:Bacilli" "o:Lactobacillales" "f:Lactobacillaceae" "g:Lactobacillus"
"OTU_1581" "d:Bacteria" "p:Actinobacteria" "c:Actinobacteria" "o:Actinobacteridae" "f:Actinomycetales" "g:Corynebacterineae"
"OTU_1582" "d:Bacteria" "p:Proteobacteria" "c:Alphaproteobacteria" "" "" ""
"OTU_1583" "d:Bacteria" "p:Proteobacteria" "c:Alphaproteobacteria" "" "" ""
"OTU_1585" "d:Bacteria" "p:Proteobacteria" "c:Betaproteobacteria" "" "" ""
"OTU_1586" "d:Bacteria" "p:Firmicutes" "" "" "" ""
"OTU_1587" "d:Bacteria" "p:Actinobacteria" "c:Actinobacteria" "o:Actinobacteridae" "f:Actinomycetales" ""
"OTU_1588" "d:Bacteria" "p:Proteobacteria" "c:Alphaproteobacteria" "" "" ""
"OTU_159" "d:Bacteria" "p:Proteobacteria" "c:Gammaproteobacteria" "o:Alteromonadales" "f:Pseudoalteromonadaceae" "g:Pseudoalteromonas"
"OTU_1590" "d:Bacteria" "p:Proteobacteria" "" "" "" ""
"OTU_1591" "d:Bacteria" "p:Proteobacteria" "c:Gammaproteobacteria" "o:Oceanospirillales" "f:Halomonadaceae" "g:Cobetia"
"OTU_1592" "d:Bacteria" "p:Bacteroidetes" "c:Cytophagia" "" "" ""
"OTU_1593" "d:Bacteria" "p:Firmicutes" "c:Clostridia" "" "" ""
"OTU_1594" "d:Bacteria" "p:Proteobacteria" "" "" "" ""
"OTU_1595" "d:Bacteria" "p:Bacteroidetes" "c:Bacteroidia" "" "" ""
"OTU_1596" "d:Bacteria" "p:Firmicutes" "c:Negativicutes" "" "" ""
"OTU_1597" "d:Bacteria" "p:Bacteroidetes" "" "" "" ""
"OTU_1598" "d:Bacteria" "p:Acidobacteria" "" "" "" ""
"OTU_1599" "d:Bacteria" "p:Firmicutes" "c:Clostridia" "o:Clostridiales" "f:Clostridiaceae_1" "g:Clostridium_sensu_stricto"
"OTU_16" "d:Bacteria" "p:Firmicutes" "c:Bacilli" "o:Bacillales" "f:Staphylococcaceae" "g:Staphylococcus"
"OTU_160" "d:Bacteria" "p:Proteobacteria" "c:Alphaproteobacteria" "o:Sphingomonadales" "" ""
"OTU_1600" "d:Bacteria" "p:Bacteroidetes" "c:Cytophagia" "" "" ""
"OTU_1602" "d:Bacteria" "p:Bacteroidetes" "c:Cytophagia" "o:Cytophagales" "f:Cytophagaceae" ""
"OTU_1603" "d:Bacteria" "" "" "" "" ""
"OTU_1604" "d:Bacteria" "p:Actinobacteria" "c:Actinobacteria" "o:Actinobacteridae" "f:Bifidobacteriales" "g:Bifidobacteriaceae"
"OTU_1605" "d:Bacteria" "p:Proteobacteria" "c:Alphaproteobacteria" "o:Rhodospirillales" "f:Rhodospirillaceae" "g:Defluviicoccus"
"OTU_1606" "d:Bacteria" "p:Proteobacteria" "c:Alphaproteobacteria" "" "" ""
"OTU_1607" "d:Bacteria" "" "" "" "" ""
"OTU_1608" "d:Bacteria" "p:Bacteroidetes" "" "" "" ""
"OTU_1609" "d:Bacteria" "p:Bacteroidetes" "" "" "" ""
"OTU_161" "d:Bacteria" "p:Firmicutes" "c:Clostridia" "o:Clostridiales" "f:Lachnospiraceae" "g:Roseburia"
"OTU_1610" "d:Bacteria" "p:Bacteroidetes" "c:Bacteroidia" "o:Bacteroidales" "f:Prevotellaceae" "g:Prevotella"
"OTU_1611" "d:Bacteria" "p:Actinobacteria" "c:Actinobacteria" "o:Actinobacteridae" "f:Actinomycetales" "g:Corynebacterineae"
"OTU_1612" "d:Bacteria" "p:Proteobacteria" "c:Deltaproteobacteria" "o:Syntrophobacterales" "f:Syntrophobacteraceae" ""
"OTU_1613" "d:Bacteria" "p:Verrucomicrobia" "c:Opitutae" "" "" ""
"OTU_1614" "d:Bacteria" "p:Bacteroidetes" "" "" "" ""
"OTU_1615" "d:Bacteria" "p:Firmicutes" "" "" "" ""
"OTU_1616" "d:Bacteria" "p:Bacteroidetes" "c:Sphingobacteriia" "" "" ""
"OTU_1617" "d:Bacteria" "p:Proteobacteria" "c:Alphaproteobacteria" "" "" ""
"OTU_1618" "d:Bacteria" "p:Proteobacteria" "c:Deltaproteobacteria" "" "" ""
"OTU_1619" "d:Bacteria" "p:Firmicutes" "c:Bacilli" "" "" ""
"OTU_162" "d:Bacteria" "p:Proteobacteria" "c:Alphaproteobacteria" "o:Sphingomonadales" "f:Sphingomonadaceae" "g:Sphingomonas"
"OTU_1620" "d:Bacteria" "p:Actinobacteria" "c:Actinobacteria" "" "" ""
"OTU_1621" "d:Bacteria" "" "" "" "" ""
"OTU_1622" "d:Bacteria" "p:Proteobacteria" "" "" "" ""
"OTU_1623" "d:Bacteria" "p:Proteobacteria" "c:Alphaproteobacteria" "" "" ""
"OTU_1624" "d:Bacteria" "" "" "" "" ""
"OTU_1625" "d:Bacteria" "p:Verrucomicrobia" "c:Opitutae" "" "" ""
"OTU_1626" "d:Bacteria" "p:Proteobacteria" "c:Gammaproteobacteria" "" "" ""
"OTU_1627" "d:Bacteria" "p:Actinobacteria" "c:Actinobacteria" "" "" ""
"OTU_1628" "d:Bacteria" "" "" "" "" ""
"OTU_1629" "d:Bacteria" "" "" "" "" ""
"OTU_163" "d:Bacteria" "p:Proteobacteria" "c:Alphaproteobacteria" "" "" ""
"OTU_1630" "d:Bacteria" "p:Actinobacteria" "c:Actinobacteria" "o:Actinobacteridae" "f:Actinomycetales" "g:Micrococcineae"
"OTU_1631" "d:Bacteria" "p:Proteobacteria" "c:Alphaproteobacteria" "o:Rhizobiales" "f:Hyphomicrobiaceae" ""
"OTU_1632" "d:Bacteria" "p:Firmicutes" "c:Bacilli" "o:Bacillales" "f:Paenibacillaceae_1" "g:Paenibacillus"
"OTU_1633" "d:Bacteria" "p:Firmicutes" "" "" "" ""
"OTU_1634" "d:Bacteria" "p:Proteobacteria" "c:Alphaproteobacteria" "o:Rhizobiales" "" ""
"OTU_1635" "d:Bacteria" "p:Planctomycetes" "" "" "" ""
"OTU_1636" "d:Bacteria" "p:Acidobacteria" "c:Acidobacteria_Gp3" "" "" ""
"OTU_1637" "d:Bacteria" "p:Planctomycetes" "" "" "" ""
"OTU_1638" "d:Bacteria" "p:SR1" "c:SR1_genera_incertae_sedis" "" "" ""
"OTU_1639" "d:Bacteria" "p:Firmicutes" "c:Clostridia" "o:Clostridiales" "f:Clostridiaceae_1" ""
"OTU_164" "d:Bacteria" "p:Firmicutes" "c:Clostridia" "o:Clostridiales" "f:Clostridiales_Incertae_Sedis_XI" "g:Finegoldia"
"OTU_1640" "d:Bacteria" "p:Planctomycetes" "" "" "" ""
"OTU_1641" "d:Bacteria" "p:Bacteroidetes" "c:Bacteroidia" "o:Bacteroidales" "f:Bacteroidaceae" "g:Bacteroides"
"OTU_1642" "d:Bacteria" "p:Proteobacteria" "c:Alphaproteobacteria" "" "" ""
"OTU_1643" "d:Bacteria" "p:Proteobacteria" "c:Gammaproteobacteria" "" "" ""
"OTU_1644" "d:Bacteria" "p:Firmicutes" "c:Clostridia" "" "" ""
"OTU_1645" "d:Bacteria" "p:Proteobacteria" "c:Alphaproteobacteria" "" "" ""
"OTU_1646" "d:Bacteria" "p:Verrucomicrobia" "" "" "" ""
"OTU_1647" "d:Bacteria" "p:Firmicutes" "c:Clostridia" "o:Clostridiales" "f:Lachnospiraceae" "g:Lachnoanaerobaculum"
"OTU_1648" "d:Bacteria" "p:Firmicutes" "" "" "" ""
"OTU_1649" "d:Bacteria" "" "" "" "" ""
"OTU_165" "d:Bacteria" "p:Actinobacteria" "c:Actinobacteria" "o:Actinobacteridae" "f:Actinomycetales" "g:Actinomycineae"
"OTU_1650" "d:Bacteria" "p:Proteobacteria" "c:Gammaproteobacteria" "o:Thiotrichales" "f:Thiotrichaceae" "g:Thiothrix"
"OTU_1651" "d:Bacteria" "p:Firmicutes" "c:Bacilli" "o:Bacillales" "" ""
"OTU_1652" "d:Bacteria" "p:Firmicutes" "c:Bacilli" "o:Lactobacillales" "f:Streptococcaceae" "g:Lactococcus"
"OTU_1653" "d:Bacteria" "p:Bacteroidetes" "" "" "" ""
"OTU_1655" "d:Bacteria" "p:Bacteroidetes" "c:Sphingobacteriia" "" "" ""
"OTU_1656" "d:Bacteria" "p:Bacteroidetes" "" "" "" ""
"OTU_1658" "d:Bacteria" "p:Fusobacteria" "c:Fusobacteriia" "o:Fusobacteriales" "f:Leptotrichiaceae" ""
"OTU_166" "d:Bacteria" "p:Firmicutes" "c:Bacilli" "o:Bacillales" "" ""
"OTU_1661" "d:Bacteria" "p:Actinobacteria" "c:Actinobacteria" "" "" ""
"OTU_1662" "d:Bacteria" "p:Firmicutes" "c:Clostridia" "o:Clostridiales" "f:Eubacteriaceae" "g:Eubacterium"
"OTU_1663" "d:Bacteria" "p:Acidobacteria" "c:Acidobacteria_Gp6" "o:Gp6" "" ""
"OTU_1664" "d:Bacteria" "p:Firmicutes" "c:Negativicutes" "" "" ""
"OTU_1665" "d:Bacteria" "p:candidate_division_WPS-2" "" "" "" ""
"OTU_1667" "d:Bacteria" "p:Bacteroidetes" "c:Cytophagia" "o:Cytophagales" "f:Cytophagaceae" "g:Flectobacillus"
"OTU_1668" "d:Bacteria" "p:Bacteroidetes" "c:Sphingobacteriia" "o:Sphingobacteriales" "f:Sphingobacteriaceae" "g:Sphingobacterium"
"OTU_1669" "d:Bacteria" "p:Bacteroidetes" "c:Bacteroidia" "o:Bacteroidales" "f:Prevotellaceae" "g:Prevotella"
"OTU_167" "d:Bacteria" "p:Proteobacteria" "c:Gammaproteobacteria" "o:Pseudomonadales" "f:Moraxellaceae" "g:Psychrobacter"
"OTU_1670" "d:Bacteria" "p:Proteobacteria" "c:Alphaproteobacteria" "" "" ""
"OTU_1671" "d:Bacteria" "p:Firmicutes" "c:Clostridia" "o:Clostridiales" "f:Lachnospiraceae" "g:Lachnoanaerobaculum"
"OTU_1673" "d:Bacteria" "p:Cyanobacteria/Chloroplast" "c:Cyanobacteria" "o:Family_IV" "f:GpIV" ""
"OTU_1674" "d:Bacteria" "p:Actinobacteria" "c:Actinobacteria" "" "" ""
"OTU_1676" "d:Bacteria" "p:Bacteroidetes" "" "" "" ""
"OTU_1677" "d:Bacteria" "p:Firmicutes" "c:Bacilli" "" "" ""
"OTU_1679" "d:Bacteria" "p:Actinobacteria" "c:Actinobacteria" "" "" ""
"OTU_168" "d:Bacteria" "p:Actinobacteria" "c:Actinobacteria" "o:Actinobacteridae" "f:Actinomycetales" "g:Streptomycineae"
"OTU_1680" "d:Bacteria" "p:Proteobacteria" "c:Betaproteobacteria" "o:Rhodocyclales" "f:Rhodocyclaceae" "g:Thauera"
"OTU_1681" "d:Bacteria" "p:Proteobacteria" "c:Alphaproteobacteria" "" "" ""
"OTU_1682" "d:Bacteria" "p:Proteobacteria" "c:Alphaproteobacteria" "" "" ""
"OTU_1683" "d:Bacteria" "p:Proteobacteria" "c:Alphaproteobacteria" "o:Sphingomonadales" "" ""
"OTU_1684" "d:Bacteria" "" "" "" "" ""
"OTU_1685" "d:Bacteria" "p:Firmicutes" "c:Clostridia" "" "" ""
"OTU_1686" "d:Bacteria" "p:Cyanobacteria/Chloroplast" "c:Cyanobacteria" "" "" ""
"OTU_1688" "d:Bacteria" "p:Cyanobacteria/Chloroplast" "" "" "" ""
"OTU_1689" "d:Bacteria" "p:Bacteroidetes" "c:Flavobacteriia" "o:Flavobacteriales" "f:Flavobacteriaceae" ""
"OTU_169" "d:Bacteria" "p:Firmicutes" "c:Clostridia" "o:Clostridiales" "f:Clostridiales_Incertae_Sedis_XI" "g:Anaerococcus"
"OTU_1690" "d:Bacteria" "" "" "" "" ""
"OTU_1691" "d:Bacteria" "p:Proteobacteria" "c:Alphaproteobacteria" "o:Rhodospirillales" "" ""
"OTU_1692" "d:Bacteria" "p:Firmicutes" "c:Negativicutes" "o:Selenomonadales" "f:Veillonellaceae" "g:Megamonas"
"OTU_1693" "d:Bacteria" "p:Proteobacteria" "c:Alphaproteobacteria" "" "" ""
"OTU_1695" "d:Bacteria" "p:Proteobacteria" "" "" "" ""
"OTU_1696" "d:Archaea" "p:Thaumarchaeota" "c:Nitrososphaerales" "o:Nitrososphaeraceae" "f:Nitrososphaera" ""
"OTU_1697" "d:Bacteria" "p:Proteobacteria" "c:Betaproteobacteria" "" "" ""
"OTU_1698" "d:Bacteria" "p:Firmicutes" "c:Clostridia" "o:Clostridiales" "" ""
"OTU_1699" "d:Bacteria" "p:Verrucomicrobia" "c:Opitutae" "" "" ""
"OTU_17" "d:Bacteria" "p:Proteobacteria" "c:Gammaproteobacteria" "o:Pseudomonadales" "f:Pseudomonadaceae" "g:Pseudomonas"
"OTU_1700" "d:Bacteria" "p:Acidobacteria" "c:Acidobacteria_Gp6" "o:Gp6" "" ""
"OTU_1701" "d:Bacteria" "" "" "" "" ""
"OTU_1702" "d:Bacteria" "p:Firmicutes" "c:Clostridia" "o:Clostridiales" "" ""
"OTU_1703" "d:Bacteria" "p:Proteobacteria" "c:Alphaproteobacteria" "o:Rhizobiales" "" ""
"OTU_1704" "d:Bacteria" "" "" "" "" ""
"OTU_1705" "d:Bacteria" "p:Proteobacteria" "c:Gammaproteobacteria" "" "" ""
"OTU_1706" "d:Bacteria" "p:Firmicutes" "" "" "" ""
"OTU_1708" "d:Bacteria" "p:Firmicutes" "" "" "" ""
"OTU_1709" "d:Bacteria" "p:Chlamydiae" "c:Chlamydiia" "" "" ""
"OTU_171" "d:Bacteria" "p:Firmicutes" "c:Clostridia" "o:Clostridiales" "f:Peptoniphilaceae" "g:Peptoniphilus"
"OTU_1710" "d:Bacteria" "p:Bacteroidetes" "c:Flavobacteriia" "o:Flavobacteriales" "f:Flavobacteriaceae" "g:Flavobacterium"
"OTU_1712" "d:Bacteria" "p:Acidobacteria" "c:Acidobacteria_Gp6" "" "" ""
"OTU_1713" "d:Bacteria" "p:Proteobacteria" "c:Alphaproteobacteria" "o:Rhizobiales" "" ""
"OTU_1714" "d:Bacteria" "p:Bacteroidetes" "c:Cytophagia" "" "" ""
"OTU_1715" "d:Bacteria" "p:Bacteroidetes" "" "" "" ""
"OTU_1716" "d:Bacteria" "p:Acidobacteria" "" "" "" ""
"OTU_1717" "d:Bacteria" "p:Bacteroidetes" "c:Cytophagia" "" "" ""
"OTU_1719" "d:Bacteria" "p:Bacteroidetes" "c:Sphingobacteriia" "o:Sphingobacteriales" "f:Chitinophagaceae" ""
"OTU_172" "d:Bacteria" "p:candidate_division_WPS-1" "" "" "" ""
"OTU_1720" "d:Bacteria" "p:Bacteroidetes" "c:Bacteroidia" "" "" ""
"OTU_1722" "d:Bacteria" "p:Firmicutes" "c:Bacilli" "" "" ""
"OTU_1723" "d:Bacteria" "p:Proteobacteria" "c:Alphaproteobacteria" "" "" ""
"OTU_1724" "d:Bacteria" "p:Bacteroidetes" "" "" "" ""
"OTU_1725" "d:Bacteria" "p:Proteobacteria" "c:Alphaproteobacteria" "" "" ""
"OTU_1726" "d:Bacteria" "" "" "" "" ""
"OTU_1727" "d:Bacteria" "p:Firmicutes" "c:Clostridia" "" "" ""
"OTU_1728" "d:Bacteria" "" "" "" "" ""
"OTU_1729" "d:Bacteria" "" "" "" "" ""
"OTU_173" "d:Bacteria" "p:Actinobacteria" "c:Actinobacteria" "o:Actinobacteridae" "f:Actinomycetales" "g:Micrococcineae"
"OTU_1730" "d:Bacteria" "p:Bacteroidetes" "c:Sphingobacteriia" "" "" ""
"OTU_1731" "d:Bacteria" "p:Proteobacteria" "c:Alphaproteobacteria" "" "" ""
"OTU_1732" "d:Bacteria" "p:Firmicutes" "c:Bacilli" "o:Bacillales" "f:Thermoactinomycetaceae_1" "g:Shimazuella"
"OTU_1734" "d:Bacteria" "p:Acidobacteria" "c:Acidobacteria_Gp4" "" "" ""
"OTU_1735" "d:Bacteria" "" "" "" "" ""
"OTU_1736" "d:Bacteria" "p:Acidobacteria" "" "" "" ""
"OTU_1737" "d:Bacteria" "p:Proteobacteria" "c:Alphaproteobacteria" "o:Sphingomonadales" "f:Sphingomonadaceae" "g:Sphingomonas"
"OTU_1738" "d:Bacteria" "" "" "" "" ""
"OTU_1739" "d:Bacteria" "p:Cyanobacteria/Chloroplast" "" "" "" ""
"OTU_174" "d:Bacteria" "p:Proteobacteria" "c:Gammaproteobacteria" "o:Xanthomonadales" "f:Xanthomonadaceae" ""
"OTU_1740" "d:Bacteria" "p:Bacteroidetes" "c:Sphingobacteriia" "" "" ""
"OTU_1741" "d:Bacteria" "" "" "" "" ""
"OTU_1742" "d:Bacteria" "" "" "" "" ""
"OTU_1743" "d:Bacteria" "p:Actinobacteria" "" "" "" ""
"OTU_1744" "d:Bacteria" "p:Proteobacteria" "c:Betaproteobacteria" "o:Burkholderiales" "f:Burkholderiaceae" "g:Chitinimonas"
"OTU_1745" "d:Bacteria" "p:Actinobacteria" "c:Actinobacteria" "" "" ""
"OTU_1746" "d:Bacteria" "p:Actinobacteria" "c:Actinobacteria" "o:Actinobacteridae" "f:Actinomycetales" "g:Propionibacterineae"
"OTU_1747" "d:Bacteria" "p:Acidobacteria" "c:Acidobacteria_Gp6" "o:Gp6" "" ""
"OTU_1748" "d:Bacteria" "p:Proteobacteria" "c:Alphaproteobacteria" "" "" ""
"OTU_1749" "d:Bacteria" "p:Planctomycetes" "c:Planctomycetia" "o:Planctomycetales" "f:Planctomycetaceae" ""
"OTU_175" "d:Bacteria" "p:Proteobacteria" "c:Gammaproteobacteria" "o:Pasteurellales" "f:Pasteurellaceae" ""
"OTU_1750" "d:Bacteria" "p:Acidobacteria" "" "" "" ""
"OTU_1751" "d:Bacteria" "p:Verrucomicrobia" "c:Spartobacteria" "o:Spartobacteria_genera_incertae_sedis" "" ""
"OTU_1752" "d:Bacteria" "p:Proteobacteria" "c:Gammaproteobacteria" "o:Xanthomonadales" "f:Sinobacteraceae" ""
"OTU_1753" "d:Bacteria" "p:Proteobacteria" "c:Alphaproteobacteria" "" "" ""
"OTU_1754" "d:Bacteria" "p:Firmicutes" "c:Bacilli" "o:Bacillales" "f:Thermoactinomycetaceae_1" "g:Laceyella"
"OTU_1755" "d:Bacteria" "p:Actinobacteria" "c:Actinobacteria" "" "" ""
"OTU_1756" "d:Bacteria" "" "" "" "" ""
"OTU_1757" "d:Bacteria" "" "" "" "" ""
"OTU_1758" "d:Bacteria" "p:Cyanobacteria/Chloroplast" "" "" "" ""
"OTU_1759" "d:Bacteria" "p:Proteobacteria" "" "" "" ""
"OTU_1760" "d:Bacteria" "p:Verrucomicrobia" "c:Verrucomicrobiae" "o:Verrucomicrobiales" "f:Verrucomicrobiaceae" "g:Akkermansia"
"OTU_1761" "d:Bacteria" "p:Actinobacteria" "c:Actinobacteria" "o:Actinobacteridae" "f:Actinomycetales" "g:Micrococcineae"
"OTU_1762" "d:Bacteria" "p:Firmicutes" "c:Bacilli" "o:Lactobacillales" "f:Leuconostocaceae" "g:Weissella"
"OTU_1763" "d:Bacteria" "" "" "" "" ""
"OTU_1764" "d:Bacteria" "p:Proteobacteria" "c:Gammaproteobacteria" "o:Xanthomonadales" "f:Xanthomonadaceae" "g:Arenimonas"
"OTU_1765" "d:Bacteria" "p:Actinobacteria" "c:Actinobacteria" "o:Actinobacteridae" "f:Actinomycetales" "g:Propionibacterineae"
"OTU_1766" "d:Bacteria" "p:Verrucomicrobia" "c:Subdivision3" "" "" ""
"OTU_1767" "d:Bacteria" "p:Actinobacteria" "" "" "" ""
"OTU_1768" "d:Bacteria" "" "" "" "" ""
"OTU_1769" "d:Bacteria" "p:Actinobacteria" "c:Actinobacteria" "o:Actinobacteridae" "f:Actinomycetales" "g:Micrococcineae"
"OTU_177" "d:Bacteria" "p:Firmicutes" "c:Erysipelotrichia" "o:Erysipelotrichales" "f:Erysipelotrichaceae" "g:Erysipelothrix"
"OTU_1770" "d:Bacteria" "p:Actinobacteria" "" "" "" ""
"OTU_1771" "d:Bacteria" "" "" "" "" ""
"OTU_1772" "d:Bacteria" "p:Latescibacteria" "" "" "" ""
"OTU_1774" "d:Bacteria" "" "" "" "" ""
"OTU_1775" "d:Bacteria" "p:Actinobacteria" "c:Actinobacteria" "" "" ""
"OTU_1776" "d:Bacteria" "p:Bacteroidetes" "c:Cytophagia" "o:Cytophagales" "f:Cytophagaceae" "g:Nibribacter"
"OTU_1777" "d:Bacteria" "p:Firmicutes" "c:Bacilli" "o:Bacillales" "" ""
"OTU_1778" "d:Bacteria" "p:Bacteroidetes" "c:Flavobacteriia" "o:Flavobacteriales" "f:Flavobacteriaceae" ""
"OTU_1779" "d:Bacteria" "p:Actinobacteria" "c:Actinobacteria" "" "" ""
"OTU_178" "d:Bacteria" "p:Firmicutes" "c:Bacilli" "o:Lactobacillales" "f:Streptococcaceae" "g:Streptococcus"
"OTU_1780" "d:Bacteria" "p:Actinobacteria" "" "" "" ""
"OTU_1781" "d:Bacteria" "p:Actinobacteria" "" "" "" ""
"OTU_1782" "d:Bacteria" "" "" "" "" ""
"OTU_1783" "d:Bacteria" "p:Bacteroidetes" "c:Flavobacteriia" "o:Flavobacteriales" "f:Flavobacteriaceae" ""
"OTU_1785" "d:Bacteria" "p:candidate_division_WPS-1" "" "" "" ""
"OTU_1786" "d:Bacteria" "p:Proteobacteria" "c:Alphaproteobacteria" "" "" ""
"OTU_1787" "d:Bacteria" "" "" "" "" ""
"OTU_1788" "d:Bacteria" "p:Cyanobacteria/Chloroplast" "" "" "" ""
"OTU_179" "d:Bacteria" "p:Proteobacteria" "c:Betaproteobacteria" "o:Burkholderiales" "f:Oxalobacteraceae" ""
"OTU_1790" "d:Bacteria" "p:Cyanobacteria/Chloroplast" "" "" "" ""
"OTU_1791" "d:Bacteria" "p:Actinobacteria" "c:Actinobacteria" "o:Actinobacteridae" "f:Actinomycetales" "g:Propionibacterineae"
"OTU_1792" "d:Bacteria" "p:Firmicutes" "" "" "" ""
"OTU_1793" "d:Bacteria" "p:Firmicutes" "c:Clostridia" "o:Clostridiales" "f:Lachnospiraceae" ""
"OTU_1794" "d:Bacteria" "p:Bacteroidetes" "" "" "" ""
"OTU_1795" "d:Bacteria" "" "" "" "" ""
"OTU_1796" "d:Bacteria" "p:Spirochaetes" "c:Spirochaetia" "o:Spirochaetales" "f:Spirochaetaceae" ""
"OTU_1797" "d:Bacteria" "p:Proteobacteria" "c:Gammaproteobacteria" "o:Pseudomonadales" "f:Moraxellaceae" "g:Acinetobacter"
"OTU_1798" "d:Bacteria" "p:Proteobacteria" "c:Gammaproteobacteria" "o:Pseudomonadales" "f:Moraxellaceae" "g:Acinetobacter"
"OTU_1799" "d:Bacteria" "p:Firmicutes" "c:Bacilli" "o:Bacillales" "f:Bacillales_incertae_sedis" "g:Caldalkalibacillus"
"OTU_18" "d:Bacteria" "p:Proteobacteria" "c:Alphaproteobacteria" "o:Rhizobiales" "" ""
"OTU_180" "d:Bacteria" "p:Actinobacteria" "c:Actinobacteria" "o:Coriobacteridae" "f:Coriobacteriales" "g:Coriobacterineae"
"OTU_1800" "d:Bacteria" "p:Firmicutes" "" "" "" ""
"OTU_1801" "d:Bacteria" "p:Proteobacteria" "c:Alphaproteobacteria" "" "" ""
"OTU_1802" "d:Bacteria" "p:Proteobacteria" "c:Alphaproteobacteria" "" "" ""
"OTU_1803" "d:Bacteria" "p:Bacteroidetes" "c:Cytophagia" "" "" ""
"OTU_1804" "d:Bacteria" "p:Planctomycetes" "c:Planctomycetia" "o:Planctomycetales" "f:Planctomycetaceae" "g:Singulisphaera"
"OTU_1805" "d:Bacteria" "p:Proteobacteria" "c:Alphaproteobacteria" "o:Caulobacterales" "f:Caulobacteraceae" "g:Asticcacaulis"
"OTU_1806" "d:Bacteria" "p:Proteobacteria" "c:Betaproteobacteria" "o:Neisseriales" "f:Neisseriaceae" ""
"OTU_1807" "d:Bacteria" "p:Firmicutes" "c:Negativicutes" "o:Selenomonadales" "" ""
"OTU_1809" "d:Bacteria" "p:Proteobacteria" "" "" "" ""
"OTU_181" "d:Bacteria" "p:Cyanobacteria/Chloroplast" "" "" "" ""
"OTU_1810" "d:Bacteria" "p:Latescibacteria" "c:Latescibacteria_genera_incertae_sedis" "" "" ""
"OTU_1811" "d:Bacteria" "p:Cyanobacteria/Chloroplast" "" "" "" ""
"OTU_1812" "d:Bacteria" "" "" "" "" ""
"OTU_1813" "d:Bacteria" "p:Proteobacteria" "c:Alphaproteobacteria" "" "" ""
"OTU_1815" "d:Bacteria" "p:Bacteroidetes" "c:Flavobacteriia" "o:Flavobacteriales" "f:Flavobacteriaceae" "g:Flavobacterium"
"OTU_1816" "d:Bacteria" "p:Planctomycetes" "" "" "" ""
"OTU_1817" "d:Bacteria" "p:Cyanobacteria/Chloroplast" "" "" "" ""
"OTU_1818" "d:Bacteria" "p:Firmicutes" "c:Bacilli" "" "" ""
"OTU_1819" "d:Bacteria" "p:Proteobacteria" "" "" "" ""
"OTU_182" "d:Bacteria" "p:Actinobacteria" "c:Actinobacteria" "o:Actinobacteridae" "f:Actinomycetales" "g:Corynebacterineae"
"OTU_1820" "d:Bacteria" "" "" "" "" ""
"OTU_1821" "d:Bacteria" "p:Actinobacteria" "c:Actinobacteria" "" "" ""
"OTU_1822" "d:Bacteria" "p:Cyanobacteria/Chloroplast" "" "" "" ""
"OTU_1823" "d:Bacteria" "p:Proteobacteria" "c:Alphaproteobacteria" "" "" ""
"OTU_1824" "d:Bacteria" "p:Cyanobacteria/Chloroplast" "" "" "" ""
"OTU_1825" "d:Bacteria" "p:Firmicutes" "c:Clostridia" "o:Clostridiales" "" ""
"OTU_1826" "d:Bacteria" "p:Proteobacteria" "c:Alphaproteobacteria" "" "" ""
"OTU_1827" "d:Bacteria" "p:Deinococcus-Thermus" "c:Deinococci" "o:Deinococcales" "f:Deinococcaceae" "g:Deinococcus"
"OTU_1828" "d:Bacteria" "p:Proteobacteria" "" "" "" ""
"OTU_1829" "d:Bacteria" "p:Acidobacteria" "c:Acidobacteria_Gp16" "o:Gp16" "" ""
"OTU_183" "d:Bacteria" "p:Firmicutes" "c:Clostridia" "o:Clostridiales" "f:Clostridiales_Incertae_Sedis_XI" "g:Murdochiella"
"OTU_1830" "d:Bacteria" "" "" "" "" ""
"OTU_1831" "d:Bacteria" "p:Proteobacteria" "c:Gammaproteobacteria" "" "" ""
"OTU_1832" "d:Bacteria" "p:Bacteroidetes" "" "" "" ""
"OTU_1833" "d:Bacteria" "p:Proteobacteria" "c:Gammaproteobacteria" "o:Xanthomonadales" "f:Xanthomonadaceae" "g:Arenimonas"
"OTU_1834" "d:Bacteria" "" "" "" "" ""
"OTU_1835" "d:Bacteria" "p:Bacteroidetes" "" "" "" ""
"OTU_1836" "d:Bacteria" "p:Actinobacteria" "c:Actinobacteria" "o:Actinobacteridae" "f:Actinomycetales" "g:Corynebacterineae"
"OTU_1837" "d:Bacteria" "" "" "" "" ""
"OTU_1839" "d:Bacteria" "p:Firmicutes" "c:Clostridia" "" "" ""
"OTU_184" "d:Bacteria" "p:Proteobacteria" "c:Alphaproteobacteria" "" "" ""
"OTU_1840" "d:Bacteria" "" "" "" "" ""
"OTU_1842" "d:Bacteria" "p:Cyanobacteria/Chloroplast" "" "" "" ""
"OTU_1843" "d:Bacteria" "p:Proteobacteria" "c:Gammaproteobacteria" "" "" ""
"OTU_1844" "d:Bacteria" "p:Proteobacteria" "c:Alphaproteobacteria" "" "" ""
"OTU_1845" "d:Bacteria" "p:Cyanobacteria/Chloroplast" "" "" "" ""
"OTU_1846" "d:Bacteria" "" "" "" "" ""
"OTU_1847" "d:Bacteria" "p:Proteobacteria" "" "" "" ""
"OTU_1848" "d:Bacteria" "p:Firmicutes" "c:Clostridia" "" "" ""
"OTU_1849" "d:Bacteria" "p:Actinobacteria" "c:Actinobacteria" "o:Actinobacteridae" "f:Actinomycetales" "g:Pseudonocardineae"
"OTU_185" "d:Bacteria" "p:Bacteroidetes" "c:Cytophagia" "o:Cytophagales" "f:Cytophagaceae" "g:Spirosoma"
"OTU_1851" "d:Bacteria" "" "" "" "" ""
"OTU_1852" "d:Bacteria" "p:Verrucomicrobia" "c:Spartobacteria" "o:Spartobacteria_genera_incertae_sedis" "" ""
"OTU_1853" "d:Bacteria" "" "" "" "" ""
"OTU_1855" "d:Bacteria" "p:Planctomycetes" "c:Planctomycetia" "o:Planctomycetales" "f:Planctomycetaceae" ""
"OTU_1856" "d:Bacteria" "p:Proteobacteria" "c:Alphaproteobacteria" "" "" ""
"OTU_1857" "d:Bacteria" "p:Acidobacteria" "" "" "" ""
"OTU_1858" "d:Bacteria" "" "" "" "" ""
"OTU_1859" "d:Bacteria" "p:Proteobacteria" "c:Alphaproteobacteria" "o:Rhizobiales" "f:Methylobacteriaceae" "g:Methylobacterium"
"OTU_186" "d:Bacteria" "p:Acidobacteria" "c:Acidobacteria_Gp6" "o:Gp6" "" ""
"OTU_1860" "d:Bacteria" "p:Bacteroidetes" "c:Cytophagia" "o:Cytophagales" "" ""
"OTU_1861" "d:Bacteria" "p:Bacteroidetes" "c:Cytophagia" "o:Cytophagales" "f:Cytophagaceae" "g:Hymenobacter"
"OTU_1862" "d:Bacteria" "p:Actinobacteria" "c:Actinobacteria" "" "" ""
"OTU_1863" "d:Bacteria" "" "" "" "" ""
"OTU_1864" "d:Bacteria" "p:Bacteroidetes" "c:Flavobacteriia" "o:Flavobacteriales" "f:Flavobacteriaceae" "g:Flavobacterium"
"OTU_1865" "d:Bacteria" "" "" "" "" ""
"OTU_1866" "d:Bacteria" "p:Actinobacteria" "" "" "" ""
"OTU_1867" "d:Bacteria" "p:Proteobacteria" "c:Alphaproteobacteria" "" "" ""
"OTU_1868" "d:Bacteria" "" "" "" "" ""
"OTU_1869" "d:Bacteria" "p:Planctomycetes" "" "" "" ""
"OTU_187" "d:Bacteria" "p:Bacteroidetes" "" "" "" ""
"OTU_1870" "d:Bacteria" "" "" "" "" ""
"OTU_1871" "d:Bacteria" "p:Actinobacteria" "" "" "" ""
"OTU_1872" "d:Bacteria" "p:Actinobacteria" "" "" "" ""
"OTU_1873" "d:Bacteria" "p:Planctomycetes" "" "" "" ""
"OTU_1874" "d:Bacteria" "" "" "" "" ""
"OTU_1875" "d:Bacteria" "p:Bacteroidetes" "c:Cytophagia" "o:Cytophagales" "f:Cytophagaceae" "g:Dyadobacter"
"OTU_1876" "d:Bacteria" "p:Firmicutes" "c:Clostridia" "o:Clostridiales" "f:Lachnospiraceae" "g:Oribacterium"
"OTU_1877" "d:Bacteria" "p:Planctomycetes" "c:Planctomycetia" "o:Planctomycetales" "f:Planctomycetaceae" ""
"OTU_1878" "d:Bacteria" "" "" "" "" ""
"OTU_1879" "d:Bacteria" "p:Actinobacteria" "c:Actinobacteria" "o:Actinobacteridae" "f:Actinomycetales" ""
"OTU_188" "d:Bacteria" "p:Proteobacteria" "c:Betaproteobacteria" "" "" ""
"OTU_1880" "d:Bacteria" "p:Planctomycetes" "c:Planctomycetia" "o:Planctomycetales" "f:Planctomycetaceae" ""
"OTU_1881" "d:Bacteria" "p:Cyanobacteria/Chloroplast" "" "" "" ""
"OTU_1882" "d:Bacteria" "p:Proteobacteria" "" "" "" ""
"OTU_1883" "d:Bacteria" "p:Actinobacteria" "" "" "" ""
"OTU_1884" "d:Bacteria" "p:Firmicutes" "c:Clostridia" "o:Clostridiales" "f:Lachnospiraceae" "g:Stomatobaculum"
"OTU_1885" "d:Bacteria" "" "" "" "" ""
"OTU_1886" "d:Bacteria" "p:Cyanobacteria/Chloroplast" "" "" "" ""
"OTU_1887" "d:Bacteria" "p:Bacteroidetes" "c:Flavobacteriia" "o:Flavobacteriales" "f:Flavobacteriaceae" ""
"OTU_1888" "d:Bacteria" "p:Proteobacteria" "c:Alphaproteobacteria" "" "" ""
"OTU_1889" "d:Bacteria" "p:Bacteroidetes" "c:Cytophagia" "o:Cytophagales" "f:Cytophagaceae" "g:Hymenobacter"
"OTU_189" "d:Bacteria" "p:Proteobacteria" "c:Alphaproteobacteria" "o:Rhizobiales" "" ""
"OTU_1890" "d:Bacteria" "" "" "" "" ""
"OTU_1891" "d:Bacteria" "" "" "" "" ""
"OTU_1893" "d:Bacteria" "p:Planctomycetes" "c:Planctomycetia" "o:Planctomycetales" "f:Planctomycetaceae" ""
"OTU_1894" "d:Bacteria" "p:Bacteroidetes" "" "" "" ""
"OTU_1895" "d:Bacteria" "p:Bacteroidetes" "" "" "" ""
"OTU_1896" "d:Bacteria" "p:Proteobacteria" "c:Deltaproteobacteria" "" "" ""
"OTU_1897" "d:Bacteria" "p:Proteobacteria" "c:Alphaproteobacteria" "" "" ""
"OTU_1898" "d:Bacteria" "p:Firmicutes" "c:Bacilli" "" "" ""
"OTU_1899" "d:Bacteria" "p:Proteobacteria" "c:Betaproteobacteria" "" "" ""
"OTU_19" "d:Bacteria" "p:Proteobacteria" "c:Gammaproteobacteria" "" "" ""
"OTU_1900" "d:Bacteria" "p:Acidobacteria" "c:Acidobacteria_Gp3" "" "" ""
"OTU_1902" "d:Bacteria" "p:Proteobacteria" "c:Alphaproteobacteria" "o:Rhizobiales" "" ""
"OTU_1903" "d:Bacteria" "p:Actinobacteria" "c:Actinobacteria" "o:Actinobacteridae" "f:Actinomycetales" "g:Micrococcineae"
"OTU_1904" "d:Bacteria" "p:Bacteroidetes" "" "" "" ""
"OTU_1905" "d:Bacteria" "p:Acidobacteria" "c:Acidobacteria_Gp4" "" "" ""
"OTU_1906" "d:Bacteria" "p:Acidobacteria" "c:Acidobacteria_Gp6" "o:Gp6" "" ""
"OTU_1907" "d:Bacteria" "p:Proteobacteria" "c:Alphaproteobacteria" "" "" ""
"OTU_1908" "d:Bacteria" "" "" "" "" ""
"OTU_1909" "d:Bacteria" "p:Actinobacteria" "c:Actinobacteria" "o:Coriobacteridae" "f:Coriobacteriales" "g:Coriobacterineae"
"OTU_191" "d:Bacteria" "p:Firmicutes" "c:Bacilli" "o:Bacillales" "f:Paenibacillaceae_1" "g:Paenibacillus"
"OTU_1910" "d:Bacteria" "p:Bacteroidetes" "c:Sphingobacteriia" "o:Sphingobacteriales" "f:Chitinophagaceae" "g:Taibaiella"
"OTU_1911" "d:Bacteria" "" "" "" "" ""
"OTU_1912" "d:Bacteria" "p:Bacteroidetes" "c:Bacteroidia" "o:Bacteroidales" "" ""
"OTU_1913" "d:Bacteria" "p:Firmicutes" "c:Clostridia" "o:Clostridiales" "f:Peptoniphilaceae" "g:Peptoniphilus"
"OTU_1914" "d:Bacteria" "p:Proteobacteria" "c:Epsilonproteobacteria" "o:Campylobacterales" "f:Campylobacteraceae" "g:Arcobacter"
"OTU_1915" "d:Bacteria" "p:Bacteroidetes" "c:Bacteroidia" "o:Bacteroidales" "f:Prevotellaceae" "g:Prevotella"
"OTU_1916" "d:Bacteria" "p:Firmicutes" "c:Negativicutes" "o:Selenomonadales" "f:Veillonellaceae" "g:Megasphaera"
"OTU_1917" "d:Bacteria" "p:Proteobacteria" "c:Betaproteobacteria" "" "" ""
"OTU_1918" "d:Bacteria" "p:Firmicutes" "c:Clostridia" "" "" ""
"OTU_1919" "d:Bacteria" "" "" "" "" ""
"OTU_192" "d:Bacteria" "p:Acidobacteria" "c:Acidobacteria_Gp16" "" "" ""
"OTU_1922" "d:Bacteria" "p:Firmicutes" "c:Clostridia" "o:Clostridiales" "f:Clostridiales_Incertae_Sedis_XI" "g:Anaerococcus"
"OTU_1923" "d:Bacteria" "p:Bacteroidetes" "c:Sphingobacteriia" "" "" ""
"OTU_1924" "d:Bacteria" "p:Firmicutes" "c:Clostridia" "o:Clostridiales" "f:Clostridiales_Incertae_Sedis_XI" "g:Helcococcus"
"OTU_1926" "d:Bacteria" "p:Proteobacteria" "c:Deltaproteobacteria" "" "" ""
"OTU_1927" "d:Bacteria" "p:Bacteroidetes" "" "" "" ""
"OTU_1928" "d:Bacteria" "p:Bacteroidetes" "c:Sphingobacteriia" "o:Sphingobacteriales" "f:Chitinophagaceae" ""
"OTU_1929" "d:Bacteria" "p:Firmicutes" "c:Negativicutes" "" "" ""
"OTU_193" "d:Bacteria" "" "" "" "" ""
"OTU_1930" "d:Bacteria" "p:Proteobacteria" "" "" "" ""
"OTU_1931" "d:Bacteria" "p:Planctomycetes" "" "" "" ""
"OTU_1932" "d:Bacteria" "" "" "" "" ""
"OTU_1935" "d:Bacteria" "p:Actinobacteria" "c:Actinobacteria" "o:Actinobacteridae" "f:Actinomycetales" "g:Frankineae"
"OTU_1936" "d:Bacteria" "p:Acidobacteria" "" "" "" ""
"OTU_1938" "d:Bacteria" "p:Acidobacteria" "c:Acidobacteria_Gp10" "" "" ""
"OTU_1939" "d:Bacteria" "p:Actinobacteria" "c:Actinobacteria" "o:Actinobacteridae" "f:Actinomycetales" "g:Corynebacterineae"
"OTU_194" "d:Bacteria" "p:Bacteroidetes" "c:Flavobacteriia" "o:Flavobacteriales" "f:Flavobacteriaceae" "g:Chryseobacterium"
"OTU_1940" "d:Bacteria" "p:Bacteroidetes" "c:Flavobacteriia" "o:Flavobacteriales" "f:Flavobacteriaceae" ""
"OTU_1942" "d:Bacteria" "p:Bacteroidetes" "c:Cytophagia" "o:Cytophagales" "f:Cytophagaceae" "g:Adhaeribacter"
"OTU_1944" "d:Bacteria" "p:Bacteroidetes" "c:Sphingobacteriia" "o:Sphingobacteriales" "f:Sphingobacteriaceae" "g:Pedobacter"
"OTU_1945" "d:Bacteria" "p:Acidobacteria" "c:Acidobacteria_Gp11" "o:Gp11" "" ""
"OTU_1946" "d:Bacteria" "p:Firmicutes" "" "" "" ""
"OTU_1947" "d:Bacteria" "p:Acidobacteria" "c:Acidobacteria_Gp5" "" "" ""
"OTU_1948" "d:Bacteria" "" "" "" "" ""
"OTU_1949" "d:Bacteria" "p:Proteobacteria" "c:Gammaproteobacteria" "" "" ""
"OTU_195" "d:Bacteria" "p:Proteobacteria" "c:Alphaproteobacteria" "o:Rhodospirillales" "f:Acetobacteraceae" ""
"OTU_1950" "d:Bacteria" "p:Firmicutes" "" "" "" ""
"OTU_1951" "d:Bacteria" "p:Acidobacteria" "" "" "" ""
"OTU_1953" "d:Bacteria" "p:Proteobacteria" "c:Gammaproteobacteria" "o:Pseudomonadales" "f:Pseudomonadaceae" "g:Pseudomonas"
"OTU_1954" "d:Bacteria" "p:Verrucomicrobia" "c:Subdivision3" "" "" ""
"OTU_1955" "d:Bacteria" "p:Bacteroidetes" "" "" "" ""
"OTU_1956" "d:Bacteria" "" "" "" "" ""
"OTU_1957" "d:Bacteria" "" "" "" "" ""
"OTU_1958" "d:Bacteria" "" "" "" "" ""
"OTU_1959" "d:Bacteria" "p:Proteobacteria" "c:Alphaproteobacteria" "o:Rhizobiales" "f:Hyphomicrobiaceae" "g:Pedomicrobium"
"OTU_196" "d:Bacteria" "p:Proteobacteria" "c:Alphaproteobacteria" "o:Sphingomonadales" "f:Sphingomonadaceae" ""
"OTU_1960" "d:Bacteria" "p:Proteobacteria" "" "" "" ""
"OTU_1961" "d:Bacteria" "p:Proteobacteria" "c:Alphaproteobacteria" "o:Rhodospirillales" "" ""
"OTU_1962" "d:Bacteria" "p:Firmicutes" "" "" "" ""
"OTU_1963" "d:Bacteria" "p:Firmicutes" "c:Negativicutes" "o:Selenomonadales" "f:Veillonellaceae" "g:Negativicoccus"
"OTU_1964" "d:Bacteria" "" "" "" "" ""
"OTU_1965" "d:Bacteria" "p:Proteobacteria" "c:Deltaproteobacteria" "" "" ""
"OTU_1966" "d:Bacteria" "p:Planctomycetes" "" "" "" ""
"OTU_1967" "d:Bacteria" "p:Bacteroidetes" "c:Sphingobacteriia" "" "" ""
"OTU_1968" "d:Bacteria" "" "" "" "" ""
"OTU_1969" "d:Bacteria" "p:Proteobacteria" "c:Deltaproteobacteria" "" "" ""
"OTU_197" "d:Bacteria" "p:Bacteroidetes" "c:Cytophagia" "o:Cytophagales" "" ""
"OTU_1970" "d:Bacteria" "p:Proteobacteria" "c:Alphaproteobacteria" "o:Rhodospirillales" "f:Reyranella" ""
"OTU_1971" "d:Bacteria" "p:Verrucomicrobia" "" "" "" ""
"OTU_1972" "d:Bacteria" "p:Proteobacteria" "c:Deltaproteobacteria" "o:Myxococcales" "f:Cystobacterineae" ""
"OTU_1973" "d:Bacteria" "p:Firmicutes" "c:Clostridia" "o:Clostridiales" "f:Ruminococcaceae" ""
"OTU_1974" "d:Bacteria" "p:Bacteroidetes" "c:Cytophagia" "" "" ""
"OTU_1975" "d:Bacteria" "p:Planctomycetes" "" "" "" ""
"OTU_1976" "d:Bacteria" "p:Verrucomicrobia" "c:Opitutae" "" "" ""
"OTU_1977" "d:Bacteria" "" "" "" "" ""
"OTU_1978" "d:Bacteria" "p:Firmicutes" "c:Clostridia" "" "" ""
"OTU_1979" "d:Bacteria" "p:Bacteroidetes" "c:Bacteroidia" "o:Bacteroidales" "f:Porphyromonadaceae" "g:Dysgonomonas"
"OTU_198" "d:Bacteria" "p:Proteobacteria" "c:Gammaproteobacteria" "" "" ""
"OTU_1981" "d:Bacteria" "p:Proteobacteria" "c:Betaproteobacteria" "" "" ""
"OTU_1982" "d:Bacteria" "p:Firmicutes" "c:Clostridia" "o:Clostridiales" "f:Clostridiaceae_1" "g:Proteiniclasticum"
"OTU_1983" "d:Bacteria" "p:Proteobacteria" "c:Alphaproteobacteria" "" "" ""
"OTU_1984" "d:Archaea" "p:Euryarchaeota" "c:Thermoplasmata" "o:Methanomassiliicoccales" "f:Methanomassiliicoccaceae" "g:Methanomassiliicoccus"
"OTU_1985" "d:Bacteria" "" "" "" "" ""
"OTU_1986" "d:Bacteria" "p:Acidobacteria" "c:Acidobacteria_Gp16" "" "" ""
"OTU_1987" "d:Bacteria" "p:Proteobacteria" "c:Alphaproteobacteria" "" "" ""
"OTU_1988" "d:Bacteria" "p:Acidobacteria" "c:Acidobacteria_Gp6" "" "" ""
"OTU_1989" "d:Bacteria" "" "" "" "" ""
"OTU_199" "d:Bacteria" "p:Proteobacteria" "c:Betaproteobacteria" "o:Neisseriales" "f:Neisseriaceae" ""
"OTU_1990" "d:Bacteria" "p:Bacteroidetes" "c:Sphingobacteriia" "o:Sphingobacteriales" "f:Chitinophagaceae" ""
"OTU_1991" "d:Bacteria" "p:Actinobacteria" "c:Actinobacteria" "" "" ""
"OTU_1992" "d:Bacteria" "p:Acidobacteria" "" "" "" ""
"OTU_1993" "d:Bacteria" "" "" "" "" ""
"OTU_1994" "d:Bacteria" "p:Acidobacteria" "c:Acidobacteria_Gp7" "" "" ""
"OTU_1995" "d:Bacteria" "" "" "" "" ""
"OTU_1996" "d:Bacteria" "p:Proteobacteria" "c:Alphaproteobacteria" "o:Rhodospirillales" "" ""
"OTU_1997" "d:Bacteria" "p:Planctomycetes" "" "" "" ""
"OTU_1998" "d:Bacteria" "p:Proteobacteria" "c:Gammaproteobacteria" "o:Gammaproteobacteria_incertae_sedis" "f:Gallaecimonas" ""
"OTU_2" "d:Bacteria" "p:Proteobacteria" "c:Alphaproteobacteria" "o:Rhizobiales" "f:Methylobacteriaceae" "g:Methylobacterium"
"OTU_20" "d:Bacteria" "p:Actinobacteria" "c:Actinobacteria" "o:Actinobacteridae" "f:Actinomycetales" "g:Micrococcineae"
"OTU_200" "d:Bacteria" "p:Firmicutes" "c:Bacilli" "" "" ""
"OTU_2001" "d:Bacteria" "p:Proteobacteria" "c:Alphaproteobacteria" "" "" ""
"OTU_2002" "d:Bacteria" "p:Firmicutes" "c:Clostridia" "o:Clostridiales" "f:Lachnospiraceae" "g:Cellulosilyticum"
"OTU_2004" "d:Bacteria" "" "" "" "" ""
"OTU_2005" "d:Bacteria" "p:Planctomycetes" "" "" "" ""
"OTU_2006" "d:Bacteria" "p:Proteobacteria" "c:Alphaproteobacteria" "" "" ""
"OTU_2008" "d:Bacteria" "p:Firmicutes" "c:Bacilli" "" "" ""
"OTU_2009" "d:Bacteria" "p:Proteobacteria" "c:Alphaproteobacteria" "" "" ""
"OTU_201" "d:Bacteria" "p:Cyanobacteria/Chloroplast" "" "" "" ""
"OTU_2010" "d:Bacteria" "p:Bacteroidetes" "" "" "" ""
"OTU_2011" "d:Bacteria" "p:Bacteroidetes" "c:Flavobacteriia" "" "" ""
"OTU_2012" "d:Bacteria" "p:Proteobacteria" "c:Alphaproteobacteria" "" "" ""
"OTU_2013" "d:Bacteria" "p:Bacteroidetes" "c:Cytophagia" "" "" ""
"OTU_2014" "d:Bacteria" "p:Proteobacteria" "c:Gammaproteobacteria" "o:Chromatiales" "f:Chromatiaceae" "g:Nitrosococcus"
"OTU_2015" "d:Bacteria" "p:Actinobacteria" "c:Actinobacteria" "o:Actinobacteridae" "f:Actinomycetales" "g:Micrococcineae"
"OTU_2016" "d:Bacteria" "p:Actinobacteria" "c:Actinobacteria" "o:Actinobacteridae" "f:Actinomycetales" "g:Micrococcineae"
"OTU_2017" "d:Bacteria" "p:Actinobacteria" "c:Actinobacteria" "" "" ""
"OTU_2018" "d:Bacteria" "p:Firmicutes" "c:Bacilli" "o:Bacillales" "" ""
"OTU_2019" "d:Bacteria" "p:Acidobacteria" "" "" "" ""
"OTU_202" "d:Archaea" "p:Thaumarchaeota" "c:Nitrososphaerales" "" "" ""
"OTU_2020" "d:Bacteria" "p:Actinobacteria" "" "" "" ""
"OTU_2021" "d:Bacteria" "p:Firmicutes" "c:Bacilli" "o:Bacillales" "" ""
"OTU_2022" "d:Bacteria" "p:Firmicutes" "c:Bacilli" "o:Lactobacillales" "f:Lactobacillaceae" "g:Lactobacillus"
"OTU_2024" "d:Bacteria" "p:Actinobacteria" "c:Actinobacteria" "" "" ""
"OTU_2026" "d:Bacteria" "p:Proteobacteria" "c:Alphaproteobacteria" "" "" ""
"OTU_2027" "d:Bacteria" "p:Firmicutes" "c:Clostridia" "o:Clostridiales" "" ""
"OTU_2028" "d:Bacteria" "p:Actinobacteria" "c:Actinobacteria" "o:Actinobacteridae" "f:Actinomycetales" ""
"OTU_2029" "d:Bacteria" "" "" "" "" ""
"OTU_203" "d:Bacteria" "p:Firmicutes" "c:Clostridia" "o:Clostridiales" "f:Lachnospiraceae" "g:Blautia"
"OTU_2030" "d:Bacteria" "p:Actinobacteria" "c:Actinobacteria" "o:Actinobacteridae" "f:Actinomycetales" "g:Corynebacterineae"
"OTU_2032" "d:Bacteria" "" "" "" "" ""
"OTU_2033" "d:Bacteria" "p:Proteobacteria" "c:Gammaproteobacteria" "" "" ""
"OTU_2034" "d:Bacteria" "" "" "" "" ""
"OTU_2035" "d:Bacteria" "p:Proteobacteria" "" "" "" ""
"OTU_2036" "d:Bacteria" "p:Firmicutes" "c:Clostridia" "o:Clostridiales" "f:Lachnospiraceae" "g:Coprococcus"
"OTU_2037" "d:Bacteria" "p:Proteobacteria" "c:Gammaproteobacteria" "" "" ""
"OTU_2038" "d:Bacteria" "p:Proteobacteria" "" "" "" ""
"OTU_2039" "d:Bacteria" "p:Proteobacteria" "c:Gammaproteobacteria" "" "" ""
"OTU_204" "d:Bacteria" "p:Proteobacteria" "c:Alphaproteobacteria" "o:Sphingomonadales" "f:Sphingomonadaceae" "g:Sphingomonas"
"OTU_2040" "d:Bacteria" "p:Armatimonadetes" "c:Armatimonadia" "o:Armatimonadales" "f:Armatimonadaceae" "g:Armatimonas/Armatimonadetes_gp1"
"OTU_2041" "d:Bacteria" "p:Cyanobacteria/Chloroplast" "" "" "" ""
"OTU_2044" "d:Bacteria" "p:Verrucomicrobia" "" "" "" ""
"OTU_2045" "d:Bacteria" "p:Actinobacteria" "c:Actinobacteria" "" "" ""
"OTU_2046" "d:Bacteria" "" "" "" "" ""
"OTU_2047" "d:Bacteria" "p:Bacteroidetes" "" "" "" ""
"OTU_205" "d:Bacteria" "p:Bacteroidetes" "c:Sphingobacteriia" "o:Sphingobacteriales" "f:Sphingobacteriaceae" "g:Pedobacter"
"OTU_2050" "d:Bacteria" "p:Planctomycetes" "" "" "" ""
"OTU_2051" "d:Bacteria" "p:Proteobacteria" "c:Gammaproteobacteria" "" "" ""
"OTU_2053" "d:Bacteria" "p:Proteobacteria" "" "" "" ""
"OTU_2055" "d:Bacteria" "p:Firmicutes" "c:Clostridia" "" "" ""
"OTU_2058" "d:Bacteria" "p:Proteobacteria" "c:Gammaproteobacteria" "" "" ""
"OTU_2059" "d:Bacteria" "p:Bacteroidetes" "c:Cytophagia" "o:Cytophagales" "f:Cytophagaceae" ""
"OTU_206" "d:Bacteria" "p:Proteobacteria" "c:Gammaproteobacteria" "" "" ""
"OTU_2061" "d:Bacteria" "p:Bacteroidetes" "c:Cytophagia" "o:Cytophagales" "f:Cytophagaceae" "g:Hymenobacter"
"OTU_2066" "d:Bacteria" "p:Cyanobacteria/Chloroplast" "" "" "" ""
"OTU_2067" "d:Bacteria" "p:Proteobacteria" "" "" "" ""
"OTU_207" "d:Bacteria" "p:Proteobacteria" "c:Alphaproteobacteria" "o:Caulobacterales" "f:Caulobacteraceae" "g:Brevundimonas"
"OTU_2070" "d:Bacteria" "p:Firmicutes" "c:Clostridia" "" "" ""
"OTU_2071" "d:Bacteria" "p:Firmicutes" "c:Clostridia" "o:Clostridiales" "f:Ruminococcaceae" ""
"OTU_2073" "d:Bacteria" "p:Bacteroidetes" "" "" "" ""
"OTU_2074" "d:Bacteria" "p:Bacteroidetes" "c:Cytophagia" "o:Cytophagales" "f:Cytophagaceae" ""
"OTU_2076" "d:Bacteria" "p:Proteobacteria" "c:Alphaproteobacteria" "o:Rhizobiales" "" ""
"OTU_2077" "d:Bacteria" "p:Cyanobacteria/Chloroplast" "" "" "" ""
"OTU_2079" "d:Bacteria" "p:Proteobacteria" "c:Gammaproteobacteria" "" "" ""
"OTU_208" "d:Bacteria" "p:Firmicutes" "c:Erysipelotrichia" "o:Erysipelotrichales" "f:Erysipelotrichaceae" "g:Turicibacter"
"OTU_2082" "d:Bacteria" "p:Firmicutes" "c:Clostridia" "o:Clostridiales" "f:Lachnospiraceae" ""
"OTU_2083" "d:Bacteria" "p:Cyanobacteria/Chloroplast" "" "" "" ""
"OTU_2084" "d:Bacteria" "p:Firmicutes" "c:Bacilli" "o:Lactobacillales" "f:Streptococcaceae" "g:Lactococcus"
"OTU_2088" "d:Bacteria" "p:Proteobacteria" "c:Alphaproteobacteria" "o:Rhizobiales" "" ""
"OTU_2089" "d:Bacteria" "p:Firmicutes" "c:Clostridia" "o:Clostridiales" "" ""
"OTU_209" "d:Bacteria" "" "" "" "" ""
"OTU_2090" "d:Bacteria" "p:Proteobacteria" "c:Gammaproteobacteria" "" "" ""
"OTU_2092" "d:Bacteria" "p:Cyanobacteria/Chloroplast" "" "" "" ""
"OTU_2093" "d:Bacteria" "p:Actinobacteria" "c:Actinobacteria" "" "" ""
"OTU_2095" "d:Bacteria" "p:Proteobacteria" "c:Gammaproteobacteria" "" "" ""
"OTU_2096" "d:Bacteria" "p:Tenericutes" "c:Mollicutes" "" "" ""
"OTU_2097" "d:Bacteria" "p:Bacteroidetes" "c:Flavobacteriia" "o:Flavobacteriales" "f:Flavobacteriaceae" ""
"OTU_2098" "d:Bacteria" "p:Acidobacteria" "c:Acidobacteria_Gp1" "" "" ""
"OTU_2099" "d:Bacteria" "p:Cyanobacteria/Chloroplast" "" "" "" ""
"OTU_21" "d:Bacteria" "p:Proteobacteria" "c:Gammaproteobacteria" "o:Oceanospirillales" "f:Oceanospirillaceae" "g:Marinomonas"
"OTU_210" "d:Bacteria" "p:Firmicutes" "c:Bacilli" "o:Bacillales" "f:Planococcaceae" "g:Jeotgalibacillus"
"OTU_2101" "d:Bacteria" "p:Proteobacteria" "c:Gammaproteobacteria" "o:Enterobacteriales" "f:Enterobacteriaceae" ""
"OTU_2102" "d:Bacteria" "" "" "" "" ""
"OTU_2103" "d:Bacteria" "p:Bacteroidetes" "c:Flavobacteriia" "o:Flavobacteriales" "f:Flavobacteriaceae" ""
"OTU_2107" "d:Bacteria" "p:Firmicutes" "c:Bacilli" "o:Lactobacillales" "f:Lactobacillaceae" "g:Lactobacillus"
"OTU_2109" "d:Bacteria" "p:Acidobacteria" "c:Acidobacteria_Gp6" "o:Gp6" "" ""
"OTU_211" "d:Bacteria" "p:Bacteroidetes" "c:Bacteroidia" "o:Bacteroidales" "f:Porphyromonadaceae" "g:Porphyromonas"
"OTU_2110" "d:Bacteria" "" "" "" "" ""
"OTU_2111" "d:Bacteria" "p:Cyanobacteria/Chloroplast" "" "" "" ""
"OTU_2112" "d:Bacteria" "" "" "" "" ""
"OTU_2113" "d:Bacteria" "p:Firmicutes" "c:Clostridia" "o:Clostridiales" "" ""
"OTU_2114" "d:Bacteria" "p:Bacteroidetes" "" "" "" ""
"OTU_2117" "d:Bacteria" "p:Firmicutes" "c:Bacilli" "" "" ""
"OTU_2119" "d:Bacteria" "p:Planctomycetes" "c:Planctomycetia" "" "" ""
"OTU_212" "d:Bacteria" "p:Proteobacteria" "c:Alphaproteobacteria" "" "" ""
"OTU_2121" "d:Bacteria" "p:Actinobacteria" "c:Actinobacteria" "" "" ""
"OTU_2122" "d:Bacteria" "p:Acidobacteria" "c:Acidobacteria_Gp4" "o:Gp4" "" ""
"OTU_2123" "d:Bacteria" "p:Tenericutes" "c:Mollicutes" "" "" ""
"OTU_2125" "d:Bacteria" "p:Firmicutes" "c:Clostridia" "o:Clostridiales" "" ""
"OTU_2127" "d:Bacteria" "p:Firmicutes" "c:Erysipelotrichia" "o:Erysipelotrichales" "f:Erysipelotrichaceae" ""
"OTU_2128" "d:Bacteria" "p:SR1" "c:SR1_genera_incertae_sedis" "" "" ""
"OTU_2129" "d:Bacteria" "p:Proteobacteria" "c:Alphaproteobacteria" "" "" ""
"OTU_213" "d:Bacteria" "p:Actinobacteria" "c:Actinobacteria" "o:Actinobacteridae" "" ""
"OTU_2130" "d:Bacteria" "p:Armatimonadetes" "c:Armatimonadetes_gp4" "" "" ""
"OTU_2132" "d:Bacteria" "" "" "" "" ""
"OTU_2133" "d:Bacteria" "p:Bacteroidetes" "" "" "" ""
"OTU_2134" "d:Bacteria" "p:Actinobacteria" "c:Actinobacteria" "o:Actinobacteridae" "f:Actinomycetales" ""
"OTU_2136" "d:Bacteria" "p:Firmicutes" "c:Bacilli" "o:Lactobacillales" "f:Lactobacillaceae" "g:Lactobacillus"
"OTU_2137" "d:Bacteria" "p:Bacteroidetes" "" "" "" ""
"OTU_2139" "d:Bacteria" "p:Acidobacteria" "c:Acidobacteria_Gp1" "" "" ""
"OTU_2140" "d:Bacteria" "p:Actinobacteria" "c:Actinobacteria" "o:Actinobacteridae" "f:Actinomycetales" "g:Corynebacterineae"
"OTU_2142" "d:Bacteria" "p:Proteobacteria" "c:Alphaproteobacteria" "" "" ""
"OTU_2143" "d:Bacteria" "p:Bacteroidetes" "c:Cytophagia" "o:Cytophagales" "f:Cytophagaceae" "g:Pontibacter"
"OTU_2145" "d:Bacteria" "p:Bacteroidetes" "" "" "" ""
"OTU_2146" "d:Bacteria" "p:Proteobacteria" "c:Gammaproteobacteria" "" "" ""
"OTU_2147" "d:Bacteria" "p:Cyanobacteria/Chloroplast" "" "" "" ""
"OTU_2148" "d:Bacteria" "p:Proteobacteria" "c:Gammaproteobacteria" "" "" ""
"OTU_2149" "d:Bacteria" "p:Actinobacteria" "c:Actinobacteria" "" "" ""
"OTU_215" "d:Bacteria" "p:Bacteroidetes" "" "" "" ""
"OTU_2150" "d:Bacteria" "p:Firmicutes" "c:Bacilli" "o:Lactobacillales" "f:Leuconostocaceae" ""
"OTU_2151" "d:Bacteria" "" "" "" "" ""
"OTU_2153" "d:Bacteria" "p:Actinobacteria" "" "" "" ""
"OTU_2157" "d:Bacteria" "p:Proteobacteria" "c:Alphaproteobacteria" "" "" ""
"OTU_2160" "d:Bacteria" "p:Acidobacteria" "c:Acidobacteria_Gp17" "" "" ""
"OTU_2161" "d:Bacteria" "p:Actinobacteria" "c:Actinobacteria" "o:Actinobacteridae" "f:Actinomycetales" "g:Streptosporangineae"
"OTU_2162" "d:Bacteria" "p:Proteobacteria" "c:Alphaproteobacteria" "" "" ""
"OTU_2166" "d:Bacteria" "" "" "" "" ""
"OTU_2167" "d:Bacteria" "p:Proteobacteria" "c:Alphaproteobacteria" "" "" ""
"OTU_2168" "d:Bacteria" "" "" "" "" ""
"OTU_2169" "d:Bacteria" "p:Proteobacteria" "" "" "" ""
"OTU_2170" "d:Bacteria" "p:Actinobacteria" "" "" "" ""
"OTU_2171" "d:Bacteria" "p:Firmicutes" "c:Bacilli" "o:Lactobacillales" "f:Lactobacillaceae" "g:Lactobacillus"
"OTU_2172" "d:Bacteria" "p:Actinobacteria" "c:Actinobacteria" "o:Actinobacteridae" "f:Actinomycetales" "g:Micrococcineae"
"OTU_2173" "d:Bacteria" "p:Proteobacteria" "" "" "" ""
"OTU_2174" "d:Bacteria" "p:candidate_division_WPS-1" "" "" "" ""
"OTU_2175" "d:Bacteria" "p:Actinobacteria" "c:Actinobacteria" "" "" ""
"OTU_2177" "d:Bacteria" "p:Proteobacteria" "" "" "" ""
"OTU_2179" "d:Bacteria" "p:Firmicutes" "c:Clostridia" "o:Clostridiales" "f:Clostridiaceae_1" "g:Clostridium_sensu_stricto"
"OTU_218" "d:Bacteria" "p:Proteobacteria" "c:Gammaproteobacteria" "o:Xanthomonadales" "f:Xanthomonadaceae" "g:Stenotrophomonas"
"OTU_2185" "d:Bacteria" "" "" "" "" ""
"OTU_2188" "d:Bacteria" "p:Cyanobacteria/Chloroplast" "" "" "" ""
"OTU_2189" "d:Bacteria" "p:Proteobacteria" "c:Alphaproteobacteria" "" "" ""
"OTU_2191" "d:Bacteria" "p:Cyanobacteria/Chloroplast" "" "" "" ""
"OTU_2193" "d:Bacteria" "p:Planctomycetes" "" "" "" ""
"OTU_2195" "d:Bacteria" "p:Verrucomicrobia" "" "" "" ""
"OTU_2197" "d:Bacteria" "p:Firmicutes" "c:Bacilli" "" "" ""
"OTU_2199" "d:Bacteria" "" "" "" "" ""
"OTU_22" "d:Bacteria" "p:Firmicutes" "c:Clostridia" "o:Clostridiales" "f:Ruminococcaceae" "g:Ethanoligenens"
"OTU_220" "d:Bacteria" "p:Bacteroidetes" "c:Flavobacteriia" "o:Flavobacteriales" "" ""
"OTU_2208" "d:Bacteria" "" "" "" "" ""
"OTU_221" "d:Bacteria" "p:Proteobacteria" "c:Betaproteobacteria" "o:Burkholderiales" "f:Burkholderiaceae" "g:Polynucleobacter"
"OTU_2211" "d:Bacteria" "p:Actinobacteria" "c:Actinobacteria" "" "" ""
"OTU_2212" "d:Bacteria" "p:Proteobacteria" "c:Deltaproteobacteria" "" "" ""
"OTU_2214" "d:Bacteria" "p:Planctomycetes" "" "" "" ""
"OTU_2215" "d:Bacteria" "p:Proteobacteria" "c:Alphaproteobacteria" "o:Rhodospirillales" "" ""
"OTU_2216" "d:Bacteria" "" "" "" "" ""
"OTU_222" "d:Bacteria" "p:Proteobacteria" "c:Alphaproteobacteria" "o:Rhizobiales" "" ""
"OTU_2221" "d:Bacteria" "p:Cyanobacteria/Chloroplast" "" "" "" ""
"OTU_2224" "d:Bacteria" "p:Armatimonadetes" "" "" "" ""
"OTU_2225" "d:Bacteria" "p:Actinobacteria" "c:Actinobacteria" "o:Actinobacteridae" "f:Actinomycetales" "g:Pseudonocardineae"
"OTU_2226" "d:Bacteria" "p:Cyanobacteria/Chloroplast" "" "" "" ""
"OTU_2227" "d:Bacteria" "p:Proteobacteria" "" "" "" ""
"OTU_2229" "d:Bacteria" "p:Firmicutes" "c:Bacilli" "o:Bacillales" "" ""
"OTU_223" "d:Bacteria" "p:Proteobacteria" "c:Alphaproteobacteria" "" "" ""
"OTU_2232" "d:Bacteria" "p:Bacteroidetes" "c:Flavobacteriia" "o:Flavobacteriales" "f:Flavobacteriaceae" ""
"OTU_2235" "d:Bacteria" "" "" "" "" ""
"OTU_2236" "d:Bacteria" "p:Firmicutes" "c:Bacilli" "" "" ""
"OTU_2239" "d:Bacteria" "p:Proteobacteria" "" "" "" ""
"OTU_224" "d:Bacteria" "p:Proteobacteria" "c:Alphaproteobacteria" "" "" ""
"OTU_2240" "d:Bacteria" "p:Proteobacteria" "c:Betaproteobacteria" "" "" ""
"OTU_2241" "d:Bacteria" "p:Acidobacteria" "c:Acidobacteria_Gp4" "o:Gp4" "" ""
"OTU_2242" "d:Bacteria" "p:Firmicutes" "c:Clostridia" "o:Clostridiales" "f:Clostridiales_Incertae_Sedis_XI" ""
"OTU_2243" "d:Bacteria" "" "" "" "" ""
"OTU_2244" "d:Bacteria" "p:Firmicutes" "c:Bacilli" "o:Bacillales" "f:Alicyclobacillaceae" "g:Tumebacillus"
"OTU_2245" "d:Bacteria" "p:Verrucomicrobia" "c:Spartobacteria" "" "" ""
"OTU_2246" "d:Bacteria" "p:Proteobacteria" "c:Deltaproteobacteria" "" "" ""
"OTU_2248" "d:Bacteria" "p:Firmicutes" "c:Bacilli" "o:Bacillales" "f:Paenibacillaceae_1" "g:Paenibacillus"
"OTU_2249" "d:Bacteria" "p:Proteobacteria" "c:Alphaproteobacteria" "" "" ""
"OTU_225" "d:Bacteria" "p:Proteobacteria" "c:Alphaproteobacteria" "o:Sphingomonadales" "f:Sphingomonadaceae" "g:Novosphingobium"
"OTU_2251" "d:Bacteria" "p:Planctomycetes" "c:Planctomycetia" "" "" ""
"OTU_2252" "d:Bacteria" "p:Firmicutes" "c:Clostridia" "" "" ""
"OTU_2253" "d:Bacteria" "p:Verrucomicrobia" "" "" "" ""
"OTU_2254" "d:Bacteria" "p:Firmicutes" "c:Bacilli" "" "" ""
"OTU_2255" "d:Bacteria" "p:Actinobacteria" "c:Actinobacteria" "o:Actinobacteridae" "f:Actinomycetales" "g:Corynebacterineae"
"OTU_2256" "d:Bacteria" "" "" "" "" ""
"OTU_2257" "d:Bacteria" "p:Firmicutes" "c:Clostridia" "" "" ""
"OTU_2258" "d:Bacteria" "p:Proteobacteria" "" "" "" ""
"OTU_2259" "d:Bacteria" "p:Proteobacteria" "c:Betaproteobacteria" "o:Burkholderiales" "f:Sutterellaceae" "g:Parasutterella"
"OTU_2260" "d:Bacteria" "p:Firmicutes" "c:Bacilli" "" "" ""
"OTU_2263" "d:Bacteria" "" "" "" "" ""
"OTU_2264" "d:Bacteria" "p:Verrucomicrobia" "c:Verrucomicrobiae" "o:Verrucomicrobiales" "f:Verrucomicrobiaceae" ""
"OTU_2265" "d:Bacteria" "p:Firmicutes" "c:Bacilli" "o:Bacillales" "f:Bacillaceae_1" "g:Caldibacillus"
"OTU_2266" "d:Bacteria" "p:Firmicutes" "c:Clostridia" "o:Clostridiales" "" ""
"OTU_2267" "d:Bacteria" "" "" "" "" ""
"OTU_2268" "d:Bacteria" "p:Actinobacteria" "c:Actinobacteria" "o:Actinobacteridae" "f:Actinomycetales" "g:Streptosporangineae"
"OTU_2269" "d:Bacteria" "" "" "" "" ""
"OTU_227" "d:Bacteria" "p:Actinobacteria" "c:Actinobacteria" "o:Actinobacteridae" "f:Actinomycetales" "g:Propionibacterineae"
"OTU_2270" "d:Bacteria" "p:Bacteroidetes" "c:Bacteroidia" "o:Bacteroidales" "f:Porphyromonadaceae" ""
"OTU_2271" "d:Bacteria" "" "" "" "" ""
"OTU_2272" "d:Bacteria" "p:Firmicutes" "c:Clostridia" "o:Clostridiales" "f:Clostridiales_Incertae_Sedis_XVII" "g:Thermaerobacter"
"OTU_2273" "d:Bacteria" "p:Firmicutes" "c:Bacilli" "o:Bacillales" "f:Paenibacillaceae_1" "g:Paenibacillus"
"OTU_2274" "d:Bacteria" "p:Proteobacteria" "c:Alphaproteobacteria" "o:Sphingomonadales" "" ""
"OTU_2275" "d:Bacteria" "p:Firmicutes" "c:Clostridia" "o:Clostridiales" "f:Clostridiales_Incertae_Sedis_XIII" "g:Mogibacterium"
"OTU_2276" "d:Bacteria" "p:Planctomycetes" "" "" "" ""
"OTU_2278" "d:Bacteria" "p:Proteobacteria" "c:Alphaproteobacteria" "o:Rhodospirillales" "f:Acetobacteraceae" "g:Acetobacter"
"OTU_2279" "d:Bacteria" "p:Firmicutes" "c:Clostridia" "o:Clostridiales" "f:Clostridiales_Incertae_Sedis_III" "g:Caldicellulosiruptor"
"OTU_228" "d:Bacteria" "p:Acidobacteria" "c:Acidobacteria_Gp4" "" "" ""
"OTU_2280" "d:Bacteria" "p:Cyanobacteria/Chloroplast" "c:Cyanobacteria" "" "" ""
"OTU_2281" "d:Bacteria" "p:Proteobacteria" "c:Betaproteobacteria" "o:Burkholderiales" "f:Alcaligenaceae" ""
"OTU_2288" "d:Bacteria" "p:Planctomycetes" "c:Planctomycetia" "o:Planctomycetales" "f:Planctomycetaceae" ""
"OTU_229" "d:Bacteria" "p:Fusobacteria" "c:Fusobacteriia" "o:Fusobacteriales" "f:Fusobacteriaceae" "g:Fusobacterium"
"OTU_2291" "d:Bacteria" "p:Firmicutes" "c:Clostridia" "o:Clostridiales" "" ""
"OTU_2297" "d:Bacteria" "p:Acidobacteria" "" "" "" ""
"OTU_2298" "d:Bacteria" "p:Cyanobacteria/Chloroplast" "c:Cyanobacteria" "" "" ""
"OTU_2299" "d:Bacteria" "p:Planctomycetes" "c:Planctomycetia" "o:Planctomycetales" "f:Planctomycetaceae" ""
"OTU_23" "d:Bacteria" "p:Firmicutes" "c:Bacilli" "o:Bacillales" "f:Bacillales_Incertae_Sedis_XI" "g:Gemella"
"OTU_230" "d:Bacteria" "p:Firmicutes" "c:Bacilli" "o:Lactobacillales" "f:Lactobacillaceae" "g:Lactobacillus"
"OTU_2303" "d:Bacteria" "" "" "" "" ""
"OTU_2304" "d:Bacteria" "p:Fusobacteria" "c:Fusobacteriia" "o:Fusobacteriales" "f:Leptotrichiaceae" ""
"OTU_2307" "d:Bacteria" "p:Acidobacteria" "" "" "" ""
"OTU_2308" "d:Bacteria" "p:Proteobacteria" "c:Alphaproteobacteria" "" "" ""
"OTU_231" "d:Bacteria" "p:Actinobacteria" "c:Actinobacteria" "o:Actinobacteridae" "f:Actinomycetales" "g:Pseudonocardineae"
"OTU_2317" "d:Bacteria" "" "" "" "" ""
"OTU_2318" "d:Bacteria" "p:Actinobacteria" "c:Actinobacteria" "" "" ""
"OTU_2319" "d:Bacteria" "" "" "" "" ""
"OTU_2323" "d:Bacteria" "p:Proteobacteria" "c:Alphaproteobacteria" "o:Rhodospirillales" "" ""
"OTU_2324" "d:Bacteria" "p:Acidobacteria" "c:Acidobacteria_Gp4" "" "" ""
"OTU_2325" "d:Bacteria" "p:Actinobacteria" "c:Actinobacteria" "o:Actinobacteridae" "f:Actinomycetales" "g:Micromonosporineae"
"OTU_2326" "d:Bacteria" "p:Proteobacteria" "c:Alphaproteobacteria" "" "" ""
"OTU_2332" "d:Bacteria" "p:Firmicutes" "c:Bacilli" "o:Bacillales" "f:Paenibacillaceae_2" "g:Aneurinibacillus"
"OTU_2333" "d:Bacteria" "p:Firmicutes" "c:Bacilli" "" "" ""
"OTU_2334" "d:Bacteria" "p:Proteobacteria" "c:Gammaproteobacteria" "o:Xanthomonadales" "f:Sinobacteraceae" ""
"OTU_2335" "d:Bacteria" "p:Actinobacteria" "" "" "" ""
"OTU_2336" "d:Bacteria" "p:Proteobacteria" "c:Betaproteobacteria" "o:Burkholderiales" "f:Alcaligenaceae" "g:Oligella"
"OTU_2337" "d:Bacteria" "p:Proteobacteria" "c:Alphaproteobacteria" "" "" ""
"OTU_2339" "d:Bacteria" "p:Firmicutes" "c:Clostridia" "o:Clostridiales" "f:Ruminococcaceae" ""
"OTU_234" "d:Bacteria" "p:Actinobacteria" "c:Actinobacteria" "o:Actinobacteridae" "f:Actinomycetales" "g:Micrococcineae"
"OTU_2340" "d:Bacteria" "" "" "" "" ""
"OTU_2341" "d:Bacteria" "p:Proteobacteria" "c:Alphaproteobacteria" "" "" ""
"OTU_2342" "d:Bacteria" "p:Firmicutes" "c:Clostridia" "o:Clostridiales" "" ""
"OTU_2343" "d:Bacteria" "p:Proteobacteria" "c:Alphaproteobacteria" "" "" ""
"OTU_2344" "d:Bacteria" "p:Bacteroidetes" "c:Cytophagia" "o:Cytophagales" "f:Cytophagaceae" "g:Larkinella"
"OTU_2345" "d:Bacteria" "p:Bacteroidetes" "c:Sphingobacteriia" "o:Sphingobacteriales" "f:Sphingobacteriaceae" "g:Mucilaginibacter"
"OTU_2346" "d:Bacteria" "" "" "" "" ""
"OTU_2347" "d:Bacteria" "p:Proteobacteria" "c:Alphaproteobacteria" "" "" ""
"OTU_2348" "d:Bacteria" "p:Proteobacteria" "c:Betaproteobacteria" "" "" ""
"OTU_235" "d:Bacteria" "p:Proteobacteria" "c:Gammaproteobacteria" "o:Oceanospirillales" "f:Halomonadaceae" ""
"OTU_2351" "d:Bacteria" "p:candidate_division_WPS-1" "" "" "" ""
"OTU_2353" "d:Bacteria" "p:Acidobacteria" "c:Acidobacteria_Gp6" "o:Gp6" "" ""
"OTU_2354" "d:Bacteria" "p:Bacteroidetes" "c:Cytophagia" "o:Cytophagales" "f:Cytophagaceae" "g:Cytophaga"
"OTU_2355" "d:Bacteria" "p:Bacteroidetes" "" "" "" ""
"OTU_2356" "d:Bacteria" "p:Bacteroidetes" "c:Bacteroidia" "o:Bacteroidales" "f:Porphyromonadaceae" "g:Parabacteroides"
"OTU_2357" "d:Bacteria" "p:Firmicutes" "c:Bacilli" "o:Lactobacillales" "f:Lactobacillaceae" "g:Lactobacillus"
"OTU_2358" "d:Bacteria" "p:Proteobacteria" "c:Gammaproteobacteria" "o:Legionellales" "f:Legionellaceae" "g:Legionella"
"OTU_2359" "d:Bacteria" "p:Proteobacteria" "c:Betaproteobacteria" "" "" ""
"OTU_236" "d:Bacteria" "p:Proteobacteria" "c:Alphaproteobacteria" "o:Sphingomonadales" "f:Sphingomonadaceae" ""
"OTU_2360" "d:Bacteria" "p:Acidobacteria" "c:Acidobacteria_Gp6" "o:Gp6" "" ""
"OTU_2361" "d:Bacteria" "p:Spirochaetes" "c:Spirochaetia" "o:Spirochaetales" "f:Spirochaetaceae" "g:Treponema"
"OTU_2362" "d:Bacteria" "p:Acidobacteria" "c:Acidobacteria_Gp4" "" "" ""
"OTU_2363" "d:Bacteria" "p:Firmicutes" "c:Bacilli" "" "" ""
"OTU_2364" "d:Bacteria" "p:Firmicutes" "c:Bacilli" "" "" ""
"OTU_2365" "d:Bacteria" "p:Acidobacteria" "c:Acidobacteria_Gp6" "" "" ""
"OTU_2366" "d:Bacteria" "p:Actinobacteria" "c:Actinobacteria" "o:Actinobacteridae" "f:Actinomycetales" "g:Micromonosporineae"
"OTU_2367" "d:Bacteria" "p:Verrucomicrobia" "" "" "" ""
"OTU_2368" "d:Bacteria" "p:Acidobacteria" "c:Acidobacteria_Gp3" "" "" ""
"OTU_2369" "d:Bacteria" "p:Proteobacteria" "c:Alphaproteobacteria" "" "" ""
"OTU_237" "d:Bacteria" "p:Actinobacteria" "c:Actinobacteria" "o:Actinobacteridae" "f:Actinomycetales" "g:Micrococcineae"
"OTU_2370" "d:Bacteria" "p:Firmicutes" "c:Bacilli" "" "" ""
"OTU_2371" "d:Bacteria" "" "" "" "" ""
"OTU_2372" "d:Bacteria" "p:Firmicutes" "c:Clostridia" "o:Clostridiales" "f:Clostridiaceae_1" ""
"OTU_2373" "d:Bacteria" "p:Firmicutes" "c:Clostridia" "o:Clostridiales" "" ""
"OTU_2374" "d:Bacteria" "p:Acidobacteria" "" "" "" ""
"OTU_2375" "d:Bacteria" "" "" "" "" ""
"OTU_2376" "d:Bacteria" "p:Proteobacteria" "c:Alphaproteobacteria" "o:Rhizobiales" "f:Bradyrhizobiaceae" ""
"OTU_2377" "d:Bacteria" "p:Proteobacteria" "c:Gammaproteobacteria" "" "" ""
"OTU_2378" "d:Bacteria" "p:Firmicutes" "" "" "" ""
"OTU_2379" "d:Bacteria" "p:Firmicutes" "c:Clostridia" "" "" ""
"OTU_238" "d:Bacteria" "" "" "" "" ""
"OTU_2380" "d:Bacteria" "p:Proteobacteria" "" "" "" ""
"OTU_2381" "d:Bacteria" "" "" "" "" ""
"OTU_2382" "d:Bacteria" "p:Acidobacteria" "c:Acidobacteria_Gp3" "o:Candidatus_Solibacter" "" ""
"OTU_2383" "d:Bacteria" "" "" "" "" ""
"OTU_2385" "d:Bacteria" "p:Bacteroidetes" "c:Sphingobacteriia" "" "" ""
"OTU_2386" "d:Bacteria" "p:Armatimonadetes" "c:Chthonomonadetes" "" "" ""
"OTU_2387" "d:Bacteria" "p:Cyanobacteria/Chloroplast" "" "" "" ""
"OTU_2388" "d:Bacteria" "p:Actinobacteria" "c:Actinobacteria" "o:Actinobacteridae" "f:Actinomycetales" "g:Corynebacterineae"
"OTU_2389" "d:Bacteria" "" "" "" "" ""
"OTU_239" "d:Bacteria" "p:Deinococcus-Thermus" "" "" "" ""
"OTU_2390" "d:Bacteria" "p:Cyanobacteria/Chloroplast" "" "" "" ""
"OTU_2392" "d:Bacteria" "p:Armatimonadetes" "c:Fimbriimonadia" "" "" ""
"OTU_2395" "d:Bacteria" "" "" "" "" ""
"OTU_2397" "d:Bacteria" "" "" "" "" ""
"OTU_24" "d:Bacteria" "p:Firmicutes" "c:Negativicutes" "" "" ""
"OTU_240" "d:Bacteria" "p:Bacteroidetes" "c:Sphingobacteriia" "" "" ""
"OTU_2402" "d:Bacteria" "p:Proteobacteria" "c:Alphaproteobacteria" "" "" ""
"OTU_2408" "d:Bacteria" "p:Proteobacteria" "c:Gammaproteobacteria" "" "" ""
"OTU_241" "d:Bacteria" "p:Firmicutes" "c:Bacilli" "o:Lactobacillales" "f:Enterococcaceae" "g:Vagococcus"
"OTU_2412" "d:Bacteria" "p:Cyanobacteria/Chloroplast" "" "" "" ""
"OTU_2413" "d:Bacteria" "p:Cyanobacteria/Chloroplast" "" "" "" ""
"OTU_2415" "d:Bacteria" "p:Actinobacteria" "c:Actinobacteria" "" "" ""
"OTU_2419" "d:Bacteria" "p:Acidobacteria" "c:Acidobacteria_Gp4" "" "" ""
"OTU_242" "d:Bacteria" "p:Actinobacteria" "c:Actinobacteria" "o:Actinobacteridae" "f:Actinomycetales" "g:Micrococcineae"
"OTU_2420" "d:Bacteria" "p:Cyanobacteria/Chloroplast" "" "" "" ""
"OTU_2423" "d:Bacteria" "p:Chlamydiae" "c:Chlamydiia" "" "" ""
"OTU_2424" "d:Bacteria" "p:Proteobacteria" "" "" "" ""
"OTU_2425" "d:Bacteria" "p:Proteobacteria" "c:Gammaproteobacteria" "" "" ""
"OTU_2426" "d:Bacteria" "p:Acidobacteria" "c:Acidobacteria_Gp16" "" "" ""
"OTU_2427" "d:Bacteria" "p:Actinobacteria" "c:Actinobacteria" "" "" ""
"OTU_2428" "d:Bacteria" "p:Actinobacteria" "c:Actinobacteria" "o:Actinobacteridae" "f:Actinomycetales" "g:Micrococcineae"
"OTU_2429" "d:Bacteria" "p:Cyanobacteria/Chloroplast" "c:Cyanobacteria" "o:Family_I" "f:GpI" ""
"OTU_243" "d:Bacteria" "p:Fusobacteria" "c:Fusobacteriia" "o:Fusobacteriales" "f:Fusobacteriaceae" "g:Fusobacterium"
"OTU_2431" "d:Bacteria" "p:Proteobacteria" "c:Alphaproteobacteria" "" "" ""
"OTU_2432" "d:Bacteria" "" "" "" "" ""
"OTU_2433" "d:Bacteria" "p:Acidobacteria" "c:Acidobacteria_Gp6" "o:Gp6" "" ""
"OTU_2434" "d:Bacteria" "p:candidate_division_WPS-1" "c:WPS-1_genera_incertae_sedis" "" "" ""
"OTU_2435" "d:Bacteria" "" "" "" "" ""
"OTU_2437" "d:Bacteria" "p:Proteobacteria" "c:Alphaproteobacteria" "" "" ""
"OTU_2438" "d:Bacteria" "p:Cyanobacteria/Chloroplast" "" "" "" ""
"OTU_2439" "d:Bacteria" "p:Proteobacteria" "" "" "" ""
"OTU_244" "d:Bacteria" "" "" "" "" ""
"OTU_2440" "d:Bacteria" "p:Armatimonadetes" "c:Armatimonadia" "" "" ""
"OTU_2441" "d:Bacteria" "p:Armatimonadetes" "c:Armatimonadetes_gp5" "" "" ""
"OTU_2442" "d:Bacteria" "p:Cyanobacteria/Chloroplast" "" "" "" ""
"OTU_2443" "d:Bacteria" "p:Proteobacteria" "" "" "" ""
"OTU_2444" "d:Bacteria" "" "" "" "" ""
"OTU_2445" "d:Bacteria" "p:Proteobacteria" "c:Alphaproteobacteria" "" "" ""
"OTU_245" "d:Bacteria" "p:Bacteroidetes" "c:Sphingobacteriia" "" "" ""
"OTU_2451" "d:Bacteria" "p:Bacteroidetes" "c:Sphingobacteriia" "o:Sphingobacteriales" "f:Chitinophagaceae" "g:Flavisolibacter"
"OTU_2455" "d:Bacteria" "" "" "" "" ""
"OTU_2457" "d:Bacteria" "p:Bacteroidetes" "c:Sphingobacteriia" "" "" ""
"OTU_2458" "d:Bacteria" "p:Proteobacteria" "c:Alphaproteobacteria" "o:Rhodospirillales" "" ""
"OTU_246" "d:Bacteria" "p:Firmicutes" "c:Bacilli" "o:Lactobacillales" "f:Lactobacillaceae" "g:Lactobacillus"
"OTU_2460" "d:Bacteria" "p:Deinococcus-Thermus" "c:Deinococci" "o:Deinococcales" "f:Deinococcaceae" ""
"OTU_2463" "d:Bacteria" "p:Firmicutes" "c:Clostridia" "" "" ""
"OTU_2464" "d:Bacteria" "p:Firmicutes" "" "" "" ""
"OTU_2465" "d:Bacteria" "" "" "" "" ""
"OTU_2466" "d:Bacteria" "p:Bacteroidetes" "c:Cytophagia" "o:Cytophagales" "f:Cytophagaceae" "g:Spirosoma"
"OTU_247" "d:Bacteria" "p:Acidobacteria" "c:Acidobacteria_Gp5" "o:Gp5" "" ""
"OTU_2473" "d:Bacteria" "" "" "" "" ""
"OTU_2475" "d:Bacteria" "p:Proteobacteria" "c:Alphaproteobacteria" "" "" ""
"OTU_2478" "d:Bacteria" "p:Bacteroidetes" "c:Cytophagia" "o:Cytophagales" "f:Cytophagaceae" ""
"OTU_248" "d:Bacteria" "p:Firmicutes" "c:Clostridia" "o:Clostridiales" "" ""
"OTU_2480" "d:Bacteria" "p:Bacteroidetes" "c:Cytophagia" "o:Cytophagales" "f:Cytophagaceae" ""
"OTU_2481" "d:Bacteria" "p:Proteobacteria" "c:Alphaproteobacteria" "o:Rhizobiales" "" ""
"OTU_2482" "d:Bacteria" "" "" "" "" ""
"OTU_2485" "d:Bacteria" "p:Firmicutes" "" "" "" ""
"OTU_249" "d:Bacteria" "p:Acidobacteria" "c:Acidobacteria_Gp6" "o:Gp6" "" ""
"OTU_2491" "d:Bacteria" "p:Proteobacteria" "c:Betaproteobacteria" "" "" ""
"OTU_2492" "d:Bacteria" "p:Proteobacteria" "c:Betaproteobacteria" "o:Burkholderiales" "" ""
"OTU_2494" "d:Bacteria" "p:Proteobacteria" "c:Alphaproteobacteria" "" "" ""
"OTU_2495" "d:Bacteria" "p:Proteobacteria" "c:Alphaproteobacteria" "" "" ""
"OTU_2496" "d:Bacteria" "p:Proteobacteria" "c:Deltaproteobacteria" "" "" ""
"OTU_2497" "d:Bacteria" "p:Actinobacteria" "c:Actinobacteria" "o:Actinobacteridae" "f:Actinomycetales" ""
"OTU_2498" "d:Bacteria" "p:Proteobacteria" "c:Alphaproteobacteria" "" "" ""
"OTU_25" "d:Bacteria" "p:Proteobacteria" "c:Betaproteobacteria" "o:Burkholderiales" "f:Oxalobacteraceae" ""
"OTU_250" "d:Bacteria" "p:Bacteroidetes" "c:Sphingobacteriia" "o:Sphingobacteriales" "f:Chitinophagaceae" ""
"OTU_2504" "d:Bacteria" "p:Bacteroidetes" "" "" "" ""
"OTU_2505" "d:Bacteria" "p:Fusobacteria" "c:Fusobacteriia" "o:Fusobacteriales" "f:Leptotrichiaceae" ""
"OTU_2506" "d:Bacteria" "p:Proteobacteria" "c:Betaproteobacteria" "" "" ""
"OTU_251" "d:Bacteria" "p:Bacteroidetes" "" "" "" ""
"OTU_2511" "d:Bacteria" "p:Proteobacteria" "c:Betaproteobacteria" "" "" ""
"OTU_2516" "d:Bacteria" "p:Acidobacteria" "c:Acidobacteria_Gp25" "" "" ""
"OTU_2518" "d:Bacteria" "p:Nitrospirae" "" "" "" ""
"OTU_252" "d:Bacteria" "p:Actinobacteria" "c:Actinobacteria" "o:Actinobacteridae" "f:Actinomycetales" ""
"OTU_2522" "d:Bacteria" "p:Bacteroidetes" "c:Sphingobacteriia" "o:Sphingobacteriales" "f:Sphingobacteriaceae" ""
"OTU_2523" "d:Bacteria" "p:Proteobacteria" "c:Gammaproteobacteria" "" "" ""
"OTU_2525" "d:Bacteria" "p:Cyanobacteria/Chloroplast" "c:Cyanobacteria" "" "" ""
"OTU_2528" "d:Bacteria" "" "" "" "" ""
"OTU_2529" "d:Bacteria" "p:Proteobacteria" "c:Gammaproteobacteria" "" "" ""
"OTU_253" "d:Bacteria" "p:Proteobacteria" "" "" "" ""
"OTU_2531" "d:Bacteria" "p:Proteobacteria" "c:Gammaproteobacteria" "" "" ""
"OTU_2532" "d:Bacteria" "p:Proteobacteria" "c:Gammaproteobacteria" "" "" ""
"OTU_2534" "d:Bacteria" "p:Planctomycetes" "c:Planctomycetia" "o:Planctomycetales" "f:Planctomycetaceae" ""
"OTU_2537" "d:Bacteria" "p:Planctomycetes" "" "" "" ""
"OTU_2538" "d:Bacteria" "" "" "" "" ""
"OTU_254" "d:Bacteria" "p:Proteobacteria" "c:Gammaproteobacteria" "" "" ""
"OTU_2540" "d:Bacteria" "p:Deinococcus-Thermus" "c:Deinococci" "" "" ""
"OTU_2541" "d:Bacteria" "p:Acidobacteria" "" "" "" ""
"OTU_2542" "d:Bacteria" "" "" "" "" ""
"OTU_2543" "d:Bacteria" "p:Proteobacteria" "c:Alphaproteobacteria" "" "" ""
"OTU_2544" "d:Bacteria" "p:Gemmatimonadetes" "c:Gemmatimonadetes" "" "" ""
"OTU_2545" "d:Bacteria" "" "" "" "" ""
"OTU_2546" "d:Bacteria" "" "" "" "" ""
"OTU_2547" "d:Bacteria" "" "" "" "" ""
"OTU_2548" "d:Bacteria" "p:Armatimonadetes" "c:Armatimonadia" "" "" ""
"OTU_255" "d:Bacteria" "" "" "" "" ""
"OTU_2550" "d:Bacteria" "p:Proteobacteria" "c:Deltaproteobacteria" "" "" ""
"OTU_2551" "d:Bacteria" "" "" "" "" ""
"OTU_2552" "d:Bacteria" "p:Bacteroidetes" "c:Sphingobacteriia" "o:Sphingobacteriales" "f:Chitinophagaceae" ""
"OTU_2553" "d:Bacteria" "p:Actinobacteria" "" "" "" ""
"OTU_2554" "d:Bacteria" "" "" "" "" ""
"OTU_2555" "d:Bacteria" "p:Armatimonadetes" "c:Armatimonadetes_gp4" "" "" ""
"OTU_2556" "d:Bacteria" "p:Actinobacteria" "c:Actinobacteria" "" "" ""
"OTU_2557" "d:Bacteria" "p:Verrucomicrobia" "" "" "" ""
"OTU_2558" "d:Bacteria" "" "" "" "" ""
"OTU_256" "d:Bacteria" "p:Actinobacteria" "c:Actinobacteria" "o:Actinobacteridae" "f:Actinomycetales" "g:Micrococcineae"
"OTU_2560" "d:Bacteria" "" "" "" "" ""
"OTU_2561" "d:Bacteria" "p:Proteobacteria" "c:Alphaproteobacteria" "" "" ""
"OTU_2562" "d:Bacteria" "p:Proteobacteria" "c:Alphaproteobacteria" "" "" ""
"OTU_2564" "d:Bacteria" "p:Acidobacteria" "c:Acidobacteria_Gp6" "o:Gp6" "" ""
"OTU_2565" "d:Bacteria" "p:Cyanobacteria/Chloroplast" "" "" "" ""
"OTU_2567" "d:Bacteria" "p:Bacteroidetes" "c:Flavobacteriia" "o:Flavobacteriales" "f:Flavobacteriaceae" "g:Flavobacterium"
"OTU_2568" "d:Bacteria" "p:Bacteroidetes" "c:Sphingobacteriia" "" "" ""
"OTU_257" "d:Bacteria" "p:Firmicutes" "c:Bacilli" "o:Bacillales" "f:Staphylococcaceae" ""
"OTU_2570" "d:Bacteria" "p:Actinobacteria" "c:Actinobacteria" "o:Actinobacteridae" "f:Actinomycetales" "g:Kineosporiineae"
"OTU_2573" "d:Bacteria" "p:Verrucomicrobia" "c:Verrucomicrobiae" "o:Verrucomicrobiales" "" ""
"OTU_2577" "d:Bacteria" "" "" "" "" ""
"OTU_2579" "d:Bacteria" "p:Proteobacteria" "c:Alphaproteobacteria" "o:Rhodospirillales" "f:Acetobacteraceae" "g:Roseomonas"
"OTU_258" "d:Archaea" "p:Thaumarchaeota" "c:Nitrososphaerales" "" "" ""
"OTU_2580" "d:Bacteria" "p:Proteobacteria" "c:Betaproteobacteria" "" "" ""
"OTU_2581" "d:Bacteria" "p:Firmicutes" "c:Bacilli" "o:Lactobacillales" "f:Lactobacillaceae" "g:Pediococcus"
"OTU_2582" "d:Bacteria" "p:Proteobacteria" "c:Alphaproteobacteria" "" "" ""
"OTU_2585" "d:Bacteria" "p:Actinobacteria" "c:Actinobacteria" "" "" ""
"OTU_2586" "d:Bacteria" "p:Proteobacteria" "c:Alphaproteobacteria" "" "" ""
"OTU_2589" "d:Bacteria" "p:Firmicutes" "" "" "" ""
"OTU_259" "d:Bacteria" "p:Cyanobacteria/Chloroplast" "" "" "" ""
"OTU_2590" "d:Bacteria" "p:Proteobacteria" "c:Betaproteobacteria" "" "" ""
"OTU_2592" "d:Bacteria" "p:Acidobacteria" "c:Acidobacteria_Gp4" "" "" ""
"OTU_2593" "d:Bacteria" "p:Actinobacteria" "c:Actinobacteria" "o:Actinobacteridae" "f:Actinomycetales" "g:Pseudonocardineae"
"OTU_2594" "d:Bacteria" "p:Proteobacteria" "c:Alphaproteobacteria" "" "" ""
"OTU_2596" "d:Bacteria" "p:Proteobacteria" "c:Gammaproteobacteria" "" "" ""
"OTU_2597" "d:Bacteria" "p:Proteobacteria" "c:Betaproteobacteria" "" "" ""
"OTU_2598" "d:Bacteria" "p:Proteobacteria" "c:Alphaproteobacteria" "o:Rhizobiales" "f:Methylobacteriaceae" ""
"OTU_2599" "d:Bacteria" "p:Proteobacteria" "c:Alphaproteobacteria" "" "" ""
"OTU_26" "d:Bacteria" "p:Proteobacteria" "c:Gammaproteobacteria" "o:Pseudomonadales" "f:Moraxellaceae" "g:Acinetobacter"
"OTU_260" "d:Bacteria" "" "" "" "" ""
"OTU_2601" "d:Bacteria" "p:Actinobacteria" "c:Actinobacteria" "o:Actinobacteridae" "f:Actinomycetales" ""
"OTU_2602" "d:Bacteria" "p:Chloroflexi" "" "" "" ""
"OTU_2603" "d:Bacteria" "p:Firmicutes" "c:Bacilli" "" "" ""
"OTU_261" "d:Bacteria" "p:Bacteroidetes" "c:Bacteroidia" "o:Bacteroidales" "f:Prevotellaceae" "g:Prevotella"
"OTU_2612" "d:Bacteria" "p:Bacteroidetes" "c:Flavobacteriia" "o:Flavobacteriales" "f:Flavobacteriaceae" ""
"OTU_2617" "d:Bacteria" "" "" "" "" ""
"OTU_2618" "d:Bacteria" "p:Proteobacteria" "c:Deltaproteobacteria" "o:Myxococcales" "f:Cystobacterineae" "g:Cystobacteraceae"
"OTU_2619" "d:Bacteria" "" "" "" "" ""
"OTU_262" "d:Bacteria" "" "" "" "" ""
"OTU_2621" "d:Bacteria" "" "" "" "" ""
"OTU_2622" "d:Bacteria" "p:Actinobacteria" "" "" "" ""
"OTU_2623" "d:Bacteria" "p:Cyanobacteria/Chloroplast" "" "" "" ""
"OTU_2624" "d:Bacteria" "p:Cyanobacteria/Chloroplast" "" "" "" ""
"OTU_2625" "d:Bacteria" "" "" "" "" ""
"OTU_2626" "d:Bacteria" "p:Cyanobacteria/Chloroplast" "" "" "" ""
"OTU_2627" "d:Bacteria" "p:Acidobacteria" "c:Acidobacteria_Gp17" "" "" ""
"OTU_2628" "d:Bacteria" "p:Proteobacteria" "c:Gammaproteobacteria" "" "" ""
"OTU_263" "d:Bacteria" "p:Proteobacteria" "c:Alphaproteobacteria" "o:Rhizobiales" "f:Methylobacteriaceae" "g:Methylobacterium"
"OTU_2630" "d:Bacteria" "" "" "" "" ""
"OTU_2632" "d:Bacteria" "" "" "" "" ""
"OTU_2635" "d:Bacteria" "" "" "" "" ""
"OTU_2636" "d:Bacteria" "p:Firmicutes" "c:Negativicutes" "o:Selenomonadales" "f:Acidaminococcaceae" "g:Phascolarctobacterium"
"OTU_2637" "d:Bacteria" "p:Verrucomicrobia" "" "" "" ""
"OTU_2639" "d:Bacteria" "p:Chloroflexi" "c:Caldilineae" "" "" ""
"OTU_264" "d:Bacteria" "" "" "" "" ""
"OTU_2641" "d:Bacteria" "p:Actinobacteria" "c:Actinobacteria" "" "" ""
"OTU_2643" "d:Bacteria" "p:Proteobacteria" "c:Gammaproteobacteria" "o:Pseudomonadales" "f:Moraxellaceae" ""
"OTU_2647" "d:Bacteria" "p:Acidobacteria" "c:Acidobacteria_Gp2" "" "" ""
"OTU_2648" "d:Bacteria" "p:Cyanobacteria/Chloroplast" "" "" "" ""
"OTU_265" "d:Bacteria" "p:Firmicutes" "c:Bacilli" "o:Bacillales" "f:Paenibacillaceae_1" "g:Brevibacillus"
"OTU_2650" "d:Bacteria" "p:Bacteroidetes" "" "" "" ""
"OTU_2652" "d:Bacteria" "p:Cyanobacteria/Chloroplast" "" "" "" ""
"OTU_266" "d:Bacteria" "p:Firmicutes" "c:Clostridia" "o:Clostridiales" "f:Peptostreptococcaceae" ""
"OTU_2663" "d:Bacteria" "p:Proteobacteria" "" "" "" ""
"OTU_2664" "d:Bacteria" "p:Proteobacteria" "c:Alphaproteobacteria" "o:Rhodospirillales" "f:Acetobacteraceae" ""
"OTU_2669" "d:Bacteria" "p:Cyanobacteria/Chloroplast" "" "" "" ""
"OTU_267" "d:Bacteria" "" "" "" "" ""
"OTU_2670" "d:Bacteria" "p:Cyanobacteria/Chloroplast" "" "" "" ""
"OTU_2675" "d:Bacteria" "p:Cyanobacteria/Chloroplast" "" "" "" ""
"OTU_268" "d:Bacteria" "p:Proteobacteria" "c:Gammaproteobacteria" "" "" ""
"OTU_2688" "d:Bacteria" "p:Proteobacteria" "c:Alphaproteobacteria" "" "" ""
"OTU_269" "d:Bacteria" "" "" "" "" ""
"OTU_2693" "d:Bacteria" "p:Cyanobacteria/Chloroplast" "" "" "" ""
"OTU_27" "d:Bacteria" "p:Actinobacteria" "c:Actinobacteria" "o:Actinobacteridae" "f:Actinomycetales" "g:Frankineae"
"OTU_270" "d:Bacteria" "p:Armatimonadetes" "c:Armatimonadia" "o:Armatimonadales" "f:Armatimonadaceae" "g:Armatimonas/Armatimonadetes_gp1"
"OTU_2708" "d:Bacteria" "" "" "" "" ""
"OTU_271" "d:Bacteria" "p:Firmicutes" "c:Bacilli" "o:Lactobacillales" "f:Carnobacteriaceae" "g:Atopostipes"
"OTU_2713" "d:Bacteria" "p:Proteobacteria" "c:Gammaproteobacteria" "" "" ""
"OTU_2718" "d:Bacteria" "p:Bacteroidetes" "c:Cytophagia" "o:Cytophagales" "f:Cytophagaceae" "g:Hymenobacter"
"OTU_272" "d:Bacteria" "p:Proteobacteria" "c:Alphaproteobacteria" "o:Rhodobacterales" "f:Rhodobacteraceae" "g:Rubellimicrobium"
"OTU_2729" "d:Bacteria" "p:Proteobacteria" "c:Alphaproteobacteria" "" "" ""
"OTU_273" "d:Bacteria" "p:Proteobacteria" "c:Gammaproteobacteria" "o:Pseudomonadales" "f:Moraxellaceae" ""
"OTU_2731" "d:Bacteria" "p:Firmicutes" "c:Bacilli" "" "" ""
"OTU_2732" "d:Bacteria" "p:Cyanobacteria/Chloroplast" "" "" "" ""
"OTU_2733" "d:Bacteria" "p:Cyanobacteria/Chloroplast" "" "" "" ""
"OTU_2735" "d:Bacteria" "p:Bacteroidetes" "c:Flavobacteriia" "" "" ""
"OTU_274" "d:Bacteria" "" "" "" "" ""
"OTU_2740" "d:Bacteria" "p:Proteobacteria" "c:Gammaproteobacteria" "" "" ""
"OTU_2741" "d:Bacteria" "p:Proteobacteria" "c:Gammaproteobacteria" "" "" ""
"OTU_2742" "d:Bacteria" "p:Proteobacteria" "c:Gammaproteobacteria" "" "" ""
"OTU_2743" "d:Bacteria" "p:Proteobacteria" "c:Gammaproteobacteria" "" "" ""
"OTU_2745" "d:Bacteria" "p:Proteobacteria" "c:Gammaproteobacteria" "" "" ""
"OTU_2746" "d:Bacteria" "p:Proteobacteria" "c:Gammaproteobacteria" "" "" ""
"OTU_2747" "d:Bacteria" "p:Actinobacteria" "c:Actinobacteria" "o:Actinobacteridae" "f:Actinomycetales" ""
"OTU_2748" "d:Bacteria" "p:Proteobacteria" "c:Gammaproteobacteria" "" "" ""
"OTU_2749" "d:Bacteria" "p:Proteobacteria" "c:Gammaproteobacteria" "" "" ""
"OTU_275" "d:Bacteria" "p:Firmicutes" "c:Bacilli" "o:Lactobacillales" "f:Streptococcaceae" "g:Streptococcus"
"OTU_2750" "d:Bacteria" "p:Actinobacteria" "c:Actinobacteria" "o:Actinobacteridae" "f:Actinomycetales" "g:Micrococcineae"
"OTU_2752" "d:Bacteria" "p:Bacteroidetes" "c:Cytophagia" "o:Cytophagales" "f:Cytophagaceae" "g:Hymenobacter"
"OTU_2754" "d:Bacteria" "p:Planctomycetes" "c:Planctomycetia" "o:Planctomycetales" "f:Planctomycetaceae" ""
"OTU_2755" "d:Bacteria" "" "" "" "" ""
"OTU_2756" "d:Bacteria" "p:Proteobacteria" "c:Gammaproteobacteria" "" "" ""
"OTU_2757" "d:Bacteria" "p:Proteobacteria" "c:Gammaproteobacteria" "" "" ""
"OTU_2758" "d:Bacteria" "p:Proteobacteria" "c:Gammaproteobacteria" "" "" ""
"OTU_276" "d:Bacteria" "p:Proteobacteria" "c:Alphaproteobacteria" "" "" ""
"OTU_2760" "d:Bacteria" "p:Proteobacteria" "" "" "" ""
"OTU_2763" "d:Bacteria" "p:Bacteroidetes" "c:Sphingobacteriia" "" "" ""
"OTU_2767" "d:Bacteria" "p:Acidobacteria" "c:Acidobacteria_Gp4" "" "" ""
"OTU_277" "d:Bacteria" "p:Firmicutes" "c:Clostridia" "o:Clostridiales" "" ""
"OTU_2770" "d:Bacteria" "p:Proteobacteria" "" "" "" ""
"OTU_2771" "d:Bacteria" "" "" "" "" ""
"OTU_2772" "d:Bacteria" "p:Chlamydiae" "" "" "" ""
"OTU_2774" "d:Bacteria" "p:Proteobacteria" "c:Alphaproteobacteria" "o:Rhizobiales" "f:Rhodobiaceae" "g:Parvibaculum"
"OTU_2775" "d:Bacteria" "" "" "" "" ""
"OTU_2776" "d:Bacteria" "p:Proteobacteria" "c:Deltaproteobacteria" "o:Bdellovibrionales" "f:Bdellovibrionaceae" "g:Bdellovibrio"
"OTU_2777" "d:Bacteria" "" "" "" "" ""
"OTU_2778" "d:Bacteria" "" "" "" "" ""
"OTU_2779" "d:Bacteria" "p:Actinobacteria" "" "" "" ""
"OTU_278" "d:Bacteria" "p:Firmicutes" "c:Bacilli" "o:Bacillales" "f:Staphylococcaceae" ""
"OTU_2780" "d:Bacteria" "p:Proteobacteria" "c:Alphaproteobacteria" "" "" ""
"OTU_2782" "d:Bacteria" "p:Cyanobacteria/Chloroplast" "" "" "" ""
"OTU_2785" "d:Bacteria" "p:Planctomycetes" "" "" "" ""
"OTU_2787" "d:Bacteria" "" "" "" "" ""
"OTU_2789" "d:Bacteria" "p:Bacteroidetes" "c:Cytophagia" "o:Cytophagales" "f:Cytophagaceae" "g:Hymenobacter"
"OTU_279" "d:Bacteria" "p:Firmicutes" "c:Bacilli" "o:Lactobacillales" "f:Lactobacillaceae" "g:Lactobacillus"
"OTU_2791" "d:Bacteria" "p:Deinococcus-Thermus" "c:Deinococci" "o:Deinococcales" "f:Deinococcaceae" "g:Deinococcus"
"OTU_2792" "d:Bacteria" "p:Proteobacteria" "c:Betaproteobacteria" "" "" ""
"OTU_2793" "d:Bacteria" "p:Firmicutes" "c:Clostridia" "o:Clostridiales" "" ""
"OTU_2794" "d:Bacteria" "p:Bacteroidetes" "c:Cytophagia" "o:Cytophagales" "f:Cytophagaceae" ""
"OTU_2796" "d:Bacteria" "" "" "" "" ""
"OTU_2797" "d:Bacteria" "p:Proteobacteria" "c:Alphaproteobacteria" "o:Rhodospirillales" "f:Rhodospirillaceae" "g:Thalassospira"
"OTU_2799" "d:Bacteria" "" "" "" "" ""
"OTU_28" "d:Bacteria" "p:Actinobacteria" "c:Actinobacteria" "o:Actinobacteridae" "f:Actinomycetales" "g:Corynebacterineae"
"OTU_280" "d:Bacteria" "p:Bacteroidetes" "c:Cytophagia" "o:Cytophagales" "f:Cytophagaceae" "g:Hymenobacter"
"OTU_2801" "d:Bacteria" "p:Actinobacteria" "" "" "" ""
"OTU_2805" "d:Bacteria" "p:Actinobacteria" "c:Actinobacteria" "" "" ""
"OTU_2806" "d:Bacteria" "p:Proteobacteria" "c:Alphaproteobacteria" "" "" ""
"OTU_2807" "d:Bacteria" "" "" "" "" ""
"OTU_281" "d:Bacteria" "p:Proteobacteria" "c:Alphaproteobacteria" "o:Rhizobiales" "f:Hyphomicrobiaceae" "g:Devosia"
"OTU_2811" "d:Bacteria" "p:Bacteroidetes" "c:Sphingobacteriia" "o:Sphingobacteriales" "f:Chitinophagaceae" ""
"OTU_2813" "d:Bacteria" "p:Proteobacteria" "c:Alphaproteobacteria" "" "" ""
"OTU_2814" "d:Bacteria" "" "" "" "" ""
"OTU_2816" "d:Bacteria" "p:Bacteroidetes" "c:Cytophagia" "" "" ""
"OTU_2817" "d:Bacteria" "p:Bacteroidetes" "c:Cytophagia" "o:Cytophagales" "f:Cytophagaceae" ""
"OTU_2818" "d:Bacteria" "p:Acidobacteria" "" "" "" ""
"OTU_2819" "d:Bacteria" "p:Candidatus_Saccharibacteria" "c:Saccharibacteria_genera_incertae_sedis" "" "" ""
"OTU_282" "d:Bacteria" "p:Actinobacteria" "c:Actinobacteria" "o:Actinobacteridae" "f:Actinomycetales" "g:Micrococcineae"
"OTU_2821" "d:Bacteria" "p:Actinobacteria" "c:Actinobacteria" "" "" ""
"OTU_2822" "d:Bacteria" "p:Bacteroidetes" "c:Cytophagia" "o:Cytophagales" "f:Cytophagaceae" ""
"OTU_2827" "d:Bacteria" "p:Bacteroidetes" "c:Cytophagia" "o:Cytophagales" "f:Cytophagaceae" ""
"OTU_283" "d:Bacteria" "p:Proteobacteria" "" "" "" ""
"OTU_2830" "d:Bacteria" "p:Cyanobacteria/Chloroplast" "" "" "" ""
"OTU_2832" "d:Bacteria" "p:Proteobacteria" "" "" "" ""
"OTU_2833" "d:Bacteria" "p:Proteobacteria" "" "" "" ""
"OTU_2835" "d:Bacteria" "p:Bacteroidetes" "" "" "" ""
"OTU_2836" "d:Bacteria" "" "" "" "" ""
"OTU_2837" "d:Bacteria" "p:Proteobacteria" "c:Betaproteobacteria" "" "" ""
"OTU_284" "d:Bacteria" "p:Actinobacteria" "" "" "" ""
"OTU_2841" "d:Bacteria" "p:Actinobacteria" "c:Actinobacteria" "o:Acidimicrobidae" "f:Acidimicrobiales" "g:Acidimicrobineae"
"OTU_2842" "d:Bacteria" "p:Gemmatimonadetes" "" "" "" ""
"OTU_2843" "d:Bacteria" "p:Proteobacteria" "" "" "" ""
"OTU_2844" "d:Bacteria" "p:Bacteroidetes" "c:Flavobacteriia" "o:Flavobacteriales" "f:Flavobacteriaceae" "g:Flavobacterium"
"OTU_2846" "d:Bacteria" "p:Acidobacteria" "c:Acidobacteria_Gp10" "" "" ""
"OTU_2849" "d:Bacteria" "" "" "" "" ""
"OTU_285" "d:Bacteria" "p:Actinobacteria" "c:Actinobacteria" "o:Actinobacteridae" "f:Actinomycetales" "g:Corynebacterineae"
"OTU_2850" "d:Bacteria" "p:Proteobacteria" "c:Betaproteobacteria" "" "" ""
"OTU_2852" "d:Bacteria" "" "" "" "" ""
"OTU_2854" "d:Bacteria" "p:Armatimonadetes" "" "" "" ""
"OTU_2855" "d:Bacteria" "p:Nitrospirae" "c:Nitrospira" "" "" ""
"OTU_2857" "d:Bacteria" "p:Proteobacteria" "c:Betaproteobacteria" "" "" ""
"OTU_2858" "d:Bacteria" "p:Proteobacteria" "c:Alphaproteobacteria" "o:Caulobacterales" "f:Caulobacteraceae" "g:Brevundimonas"
"OTU_286" "d:Bacteria" "p:Proteobacteria" "c:Alphaproteobacteria" "o:Caulobacterales" "f:Caulobacteraceae" ""
"OTU_2860" "d:Bacteria" "" "" "" "" ""
"OTU_2862" "d:Bacteria" "p:Proteobacteria" "c:Alphaproteobacteria" "" "" ""
"OTU_2867" "d:Bacteria" "p:Proteobacteria" "c:Betaproteobacteria" "" "" ""
"OTU_2869" "d:Bacteria" "p:Cyanobacteria/Chloroplast" "c:Cyanobacteria" "o:Family_I" "f:GpI" ""
"OTU_287" "d:Bacteria" "p:Proteobacteria" "c:Alphaproteobacteria" "" "" ""
"OTU_2870" "d:Bacteria" "p:Bacteroidetes" "c:Cytophagia" "o:Cytophagales" "" ""
"OTU_2872" "d:Bacteria" "" "" "" "" ""
"OTU_2873" "d:Bacteria" "" "" "" "" ""
"OTU_2874" "d:Bacteria" "p:Verrucomicrobia" "" "" "" ""
"OTU_2875" "d:Bacteria" "p:Proteobacteria" "c:Alphaproteobacteria" "o:Rhizobiales" "" ""
"OTU_2876" "d:Bacteria" "p:Proteobacteria" "c:Alphaproteobacteria" "" "" ""
"OTU_2877" "d:Bacteria" "p:Cyanobacteria/Chloroplast" "" "" "" ""
"OTU_2878" "d:Bacteria" "p:Proteobacteria" "c:Alphaproteobacteria" "" "" ""
"OTU_2879" "d:Bacteria" "p:Actinobacteria" "c:Actinobacteria" "o:Actinobacteridae" "f:Actinomycetales" "g:Pseudonocardineae"
"OTU_288" "d:Bacteria" "p:Proteobacteria" "c:Alphaproteobacteria" "" "" ""
"OTU_2880" "d:Bacteria" "" "" "" "" ""
"OTU_2881" "d:Bacteria" "p:Bacteroidetes" "c:Cytophagia" "o:Cytophagales" "" ""
"OTU_2884" "d:Bacteria" "p:Proteobacteria" "c:Betaproteobacteria" "" "" ""
"OTU_2885" "d:Bacteria" "" "" "" "" ""
"OTU_2886" "d:Bacteria" "p:Cyanobacteria/Chloroplast" "" "" "" ""
"OTU_2888" "d:Bacteria" "" "" "" "" ""
"OTU_289" "d:Bacteria" "p:Firmicutes" "c:Bacilli" "o:Lactobacillales" "" ""
"OTU_2890" "d:Bacteria" "p:Bacteroidetes" "" "" "" ""
"OTU_2891" "d:Bacteria" "" "" "" "" ""
"OTU_2893" "d:Bacteria" "p:Bacteroidetes" "" "" "" ""
"OTU_2894" "d:Bacteria" "p:Gemmatimonadetes" "" "" "" ""
"OTU_2895" "d:Bacteria" "p:Proteobacteria" "c:Alphaproteobacteria" "" "" ""
"OTU_2896" "d:Bacteria" "p:Armatimonadetes" "" "" "" ""
"OTU_2897" "d:Bacteria" "p:Bacteroidetes" "c:Cytophagia" "" "" ""
"OTU_2898" "d:Bacteria" "p:Proteobacteria" "c:Gammaproteobacteria" "" "" ""
"OTU_2899" "d:Bacteria" "" "" "" "" ""
"OTU_29" "d:Bacteria" "p:Proteobacteria" "c:Gammaproteobacteria" "o:Pseudomonadales" "f:Pseudomonadaceae" ""
"OTU_290" "d:Bacteria" "p:Proteobacteria" "c:Alphaproteobacteria" "" "" ""
"OTU_2901" "d:Bacteria" "p:Acidobacteria" "c:Acidobacteria_Gp4" "" "" ""
"OTU_2902" "d:Bacteria" "p:Bacteroidetes" "" "" "" ""
"OTU_2903" "d:Bacteria" "p:Proteobacteria" "c:Deltaproteobacteria" "o:Desulfuromonadales" "f:Geobacteraceae" "g:Geobacter"
"OTU_2904" "d:Bacteria" "" "" "" "" ""
"OTU_2905" "d:Bacteria" "p:Acidobacteria" "c:Acidobacteria_Gp4" "" "" ""
"OTU_2906" "d:Bacteria" "p:Proteobacteria" "c:Gammaproteobacteria" "" "" ""
"OTU_2907" "d:Bacteria" "" "" "" "" ""
"OTU_291" "d:Bacteria" "p:Actinobacteria" "c:Actinobacteria" "o:Actinobacteridae" "f:Actinomycetales" "g:Pseudonocardineae"
"OTU_2911" "d:Bacteria" "p:Proteobacteria" "c:Alphaproteobacteria" "" "" ""
"OTU_292" "d:Bacteria" "" "" "" "" ""
"OTU_293" "d:Bacteria" "p:Proteobacteria" "c:Betaproteobacteria" "o:Burkholderiales" "" ""
"OTU_294" "d:Bacteria" "p:Firmicutes" "c:Bacilli" "o:Bacillales" "f:Paenibacillaceae_1" "g:Paenibacillus"
"OTU_2948" "d:Bacteria" "p:Cyanobacteria/Chloroplast" "" "" "" ""
"OTU_2949" "d:Bacteria" "p:Proteobacteria" "c:Alphaproteobacteria" "o:Rhizobiales" "f:Brucellaceae" ""
"OTU_295" "d:Bacteria" "p:Firmicutes" "c:Bacilli" "o:Bacillales" "f:Paenibacillaceae_1" "g:Paenibacillus"
"OTU_2953" "d:Bacteria" "p:Proteobacteria" "c:Alphaproteobacteria" "" "" ""
"OTU_2955" "d:Bacteria" "" "" "" "" ""
"OTU_2956" "d:Bacteria" "" "" "" "" ""
"OTU_2957" "d:Bacteria" "p:Proteobacteria" "c:Gammaproteobacteria" "" "" ""
"OTU_2958" "d:Bacteria" "p:Proteobacteria" "c:Gammaproteobacteria" "o:Chromatiales" "f:Chromatiaceae" "g:Rheinheimera"
"OTU_2959" "d:Bacteria" "p:Proteobacteria" "c:Alphaproteobacteria" "" "" ""
"OTU_296" "d:Bacteria" "" "" "" "" ""
"OTU_2960" "d:Bacteria" "p:Proteobacteria" "c:Alphaproteobacteria" "" "" ""
"OTU_2961" "d:Bacteria" "p:Actinobacteria" "c:Actinobacteria" "o:Actinobacteridae" "f:Actinomycetales" ""
"OTU_2963" "d:Bacteria" "" "" "" "" ""
"OTU_2966" "d:Bacteria" "p:Bacteroidetes" "" "" "" ""
"OTU_2967" "d:Bacteria" "p:Firmicutes" "c:Bacilli" "o:Bacillales" "f:Paenibacillaceae_2" ""
"OTU_2969" "d:Bacteria" "p:Proteobacteria" "" "" "" ""
"OTU_297" "d:Bacteria" "p:Actinobacteria" "c:Actinobacteria" "o:Actinobacteridae" "f:Actinomycetales" "g:Actinomycineae"
"OTU_2970" "d:Bacteria" "p:Bacteroidetes" "c:Sphingobacteriia" "" "" ""
"OTU_2971" "d:Bacteria" "p:Cyanobacteria/Chloroplast" "" "" "" ""
"OTU_2972" "d:Bacteria" "p:Planctomycetes" "c:Planctomycetia" "o:Planctomycetales" "f:Planctomycetaceae" ""
"OTU_2973" "d:Bacteria" "p:Proteobacteria" "" "" "" ""
"OTU_2974" "d:Bacteria" "p:Proteobacteria" "c:Alphaproteobacteria" "o:Rhizobiales" "" ""
"OTU_2977" "d:Bacteria" "p:Proteobacteria" "" "" "" ""
"OTU_2978" "d:Bacteria" "p:Proteobacteria" "c:Gammaproteobacteria" "" "" ""
"OTU_298" "d:Bacteria" "p:Firmicutes" "c:Negativicutes" "o:Selenomonadales" "f:Veillonellaceae" "g:Dialister"
"OTU_2980" "d:Bacteria" "" "" "" "" ""
"OTU_2984" "d:Bacteria" "p:Proteobacteria" "" "" "" ""
"OTU_2985" "d:Bacteria" "p:Actinobacteria" "c:Actinobacteria" "o:Actinobacteridae" "f:Actinomycetales" ""
"OTU_2986" "d:Bacteria" "p:Proteobacteria" "c:Alphaproteobacteria" "" "" ""
"OTU_2987" "d:Bacteria" "p:Proteobacteria" "c:Alphaproteobacteria" "" "" ""
"OTU_2988" "d:Bacteria" "" "" "" "" ""
"OTU_299" "d:Bacteria" "p:Proteobacteria" "c:Gammaproteobacteria" "o:Xanthomonadales" "f:Xanthomonadaceae" "g:Rhodanobacter"
"OTU_2992" "d:Bacteria" "p:Bacteroidetes" "c:Cytophagia" "o:Cytophagales" "f:Cytophagaceae" "g:Hymenobacter"
"OTU_2993" "d:Bacteria" "p:Proteobacteria" "c:Alphaproteobacteria" "" "" ""
"OTU_2994" "d:Bacteria" "p:Actinobacteria" "c:Actinobacteria" "o:Actinobacteridae" "f:Actinomycetales" "g:Pseudonocardineae"
"OTU_2995" "d:Bacteria" "" "" "" "" ""
"OTU_2996" "d:Bacteria" "p:Cyanobacteria/Chloroplast" "" "" "" ""
"OTU_2997" "d:Bacteria" "p:Cyanobacteria/Chloroplast" "" "" "" ""
"OTU_2998" "d:Bacteria" "p:Firmicutes" "" "" "" ""
"OTU_30" "d:Bacteria" "p:Acidobacteria" "c:Acidobacteria_Gp10" "" "" ""
"OTU_300" "d:Bacteria" "p:Firmicutes" "c:Bacilli" "" "" ""
"OTU_3001" "d:Bacteria" "" "" "" "" ""
"OTU_3002" "d:Bacteria" "p:Proteobacteria" "c:Alphaproteobacteria" "" "" ""
"OTU_3003" "d:Bacteria" "p:Proteobacteria" "c:Alphaproteobacteria" "" "" ""
"OTU_3004" "d:Bacteria" "" "" "" "" ""
"OTU_3005" "d:Bacteria" "p:Proteobacteria" "c:Gammaproteobacteria" "o:Pseudomonadales" "f:Moraxellaceae" "g:Moraxella"
"OTU_3006" "d:Bacteria" "p:Armatimonadetes" "c:Armatimonadetes_gp4" "" "" ""
"OTU_3007" "d:Bacteria" "p:Proteobacteria" "c:Alphaproteobacteria" "" "" ""
"OTU_3009" "d:Bacteria" "" "" "" "" ""
"OTU_301" "d:Bacteria" "p:Proteobacteria" "c:Gammaproteobacteria" "o:Legionellales" "f:Coxiellaceae" "g:Diplorickettsia"
"OTU_3010" "d:Bacteria" "p:Proteobacteria" "c:Betaproteobacteria" "o:Burkholderiales" "f:Burkholderiaceae" ""
"OTU_3012" "d:Bacteria" "p:Proteobacteria" "c:Deltaproteobacteria" "" "" ""
"OTU_3014" "d:Bacteria" "p:Cyanobacteria/Chloroplast" "" "" "" ""
"OTU_3015" "d:Bacteria" "" "" "" "" ""
"OTU_3016" "d:Bacteria" "p:Cyanobacteria/Chloroplast" "c:Cyanobacteria" "" "" ""
"OTU_302" "d:Bacteria" "p:Firmicutes" "c:Bacilli" "o:Bacillales" "" ""
"OTU_303" "d:Bacteria" "p:Firmicutes" "c:Bacilli" "o:Bacillales" "f:Bacillales_Incertae_Sedis_XII" "g:Exiguobacterium"
"OTU_3031" "d:Bacteria" "p:Firmicutes" "c:Bacilli" "o:Bacillales" "f:Paenibacillaceae_1" "g:Cohnella"
"OTU_3032" "d:Bacteria" "p:Proteobacteria" "c:Alphaproteobacteria" "o:Rhizobiales" "f:Xanthobacteraceae" "g:Labrys"
"OTU_3036" "d:Bacteria" "p:Actinobacteria" "c:Actinobacteria" "o:Actinobacteridae" "f:Actinomycetales" ""
"OTU_304" "d:Bacteria" "p:Proteobacteria" "c:Gammaproteobacteria" "o:Xanthomonadales" "f:Xanthomonadaceae" "g:Lysobacter"
"OTU_3041" "d:Bacteria" "p:Proteobacteria" "" "" "" ""
"OTU_3046" "d:Bacteria" "p:Proteobacteria" "c:Alphaproteobacteria" "o:Rhizobiales" "f:Rhizobiaceae" "g:Kaistia"
"OTU_3047" "d:Bacteria" "p:Proteobacteria" "c:Betaproteobacteria" "" "" ""
"OTU_3048" "d:Bacteria" "" "" "" "" ""
"OTU_305" "d:Bacteria" "p:Proteobacteria" "c:Alphaproteobacteria" "o:Rhodospirillales" "" ""
"OTU_3050" "d:Bacteria" "" "" "" "" ""
"OTU_3051" "d:Bacteria" "p:Proteobacteria" "c:Alphaproteobacteria" "o:Rhodospirillales" "f:Acetobacteraceae" ""
"OTU_3052" "d:Bacteria" "p:Microgenomates" "" "" "" ""
"OTU_3054" "d:Bacteria" "p:Firmicutes" "" "" "" ""
"OTU_3055" "d:Bacteria" "p:Proteobacteria" "c:Alphaproteobacteria" "" "" ""
"OTU_3056" "d:Bacteria" "p:Cyanobacteria/Chloroplast" "" "" "" ""
"OTU_3057" "d:Bacteria" "p:Planctomycetes" "c:Planctomycetia" "" "" ""
"OTU_3058" "d:Bacteria" "p:Acidobacteria" "c:Holophagae" "" "" ""
"OTU_3059" "d:Bacteria" "p:Bacteroidetes" "c:Flavobacteriia" "o:Flavobacteriales" "f:Flavobacteriaceae" ""
"OTU_306" "d:Bacteria" "p:Bacteroidetes" "c:Cytophagia" "o:Cytophagales" "f:Cytophagaceae" "g:Emticicia"
"OTU_3060" "d:Bacteria" "p:Actinobacteria" "c:Actinobacteria" "o:Actinobacteridae" "f:Actinomycetales" "g:Frankineae"
"OTU_3061" "d:Bacteria" "p:Cyanobacteria/Chloroplast" "" "" "" ""
"OTU_3062" "d:Bacteria" "p:Bacteroidetes" "" "" "" ""
"OTU_3063" "d:Bacteria" "p:Cyanobacteria/Chloroplast" "c:Cyanobacteria" "o:Family_I" "f:GpI" ""
"OTU_3064" "d:Bacteria" "p:Actinobacteria" "c:Actinobacteria" "o:Actinobacteridae" "f:Actinomycetales" ""
"OTU_3066" "d:Bacteria" "p:Cyanobacteria/Chloroplast" "c:Cyanobacteria" "" "" ""
"OTU_3067" "d:Bacteria" "p:Bacteroidetes" "c:Cytophagia" "o:Cytophagales" "f:Cytophagaceae" ""
"OTU_3068" "d:Bacteria" "" "" "" "" ""
"OTU_3069" "d:Bacteria" "p:Acidobacteria" "c:Acidobacteria_Gp16" "o:Gp16" "" ""
"OTU_307" "d:Bacteria" "p:Proteobacteria" "c:Alphaproteobacteria" "o:Sphingomonadales" "f:Sphingomonadaceae" "g:Sphingopyxis"
"OTU_3070" "d:Bacteria" "p:Actinobacteria" "c:Actinobacteria" "o:Actinobacteridae" "f:Actinomycetales" "g:Micromonosporineae"
"OTU_3071" "d:Bacteria" "" "" "" "" ""
"OTU_3072" "d:Bacteria" "p:Cyanobacteria/Chloroplast" "" "" "" ""
"OTU_3073" "d:Bacteria" "p:Deinococcus-Thermus" "c:Deinococci" "o:Deinococcales" "f:Deinococcaceae" ""
"OTU_3075" "d:Bacteria" "p:Planctomycetes" "c:Planctomycetia" "o:Planctomycetales" "f:Planctomycetaceae" "g:Planctomicrobium"
"OTU_3076" "d:Bacteria" "p:Bacteroidetes" "c:Cytophagia" "" "" ""
"OTU_3077" "d:Bacteria" "p:Armatimonadetes" "" "" "" ""
"OTU_3079" "d:Bacteria" "p:Proteobacteria" "" "" "" ""
"OTU_308" "d:Bacteria" "" "" "" "" ""
"OTU_3080" "d:Bacteria" "p:Actinobacteria" "c:Actinobacteria" "o:Actinobacteridae" "f:Actinomycetales" ""
"OTU_3083" "d:Bacteria" "" "" "" "" ""
"OTU_3084" "d:Bacteria" "p:Actinobacteria" "c:Actinobacteria" "o:Actinobacteridae" "f:Actinomycetales" "g:Pseudonocardineae"
"OTU_3085" "d:Bacteria" "p:Armatimonadetes" "c:Armatimonadia" "o:Armatimonadales" "f:Armatimonadaceae" "g:Armatimonas/Armatimonadetes_gp1"
"OTU_3086" "d:Bacteria" "p:Proteobacteria" "c:Alphaproteobacteria" "" "" ""
"OTU_3087" "d:Bacteria" "p:Bacteroidetes" "" "" "" ""
"OTU_3088" "d:Bacteria" "p:Actinobacteria" "c:Actinobacteria" "o:Actinobacteridae" "f:Actinomycetales" "g:Propionibacterineae"
"OTU_3089" "d:Bacteria" "" "" "" "" ""
"OTU_309" "d:Bacteria" "p:Proteobacteria" "c:Gammaproteobacteria" "o:Pseudomonadales" "f:Moraxellaceae" ""
"OTU_3090" "d:Bacteria" "p:Bacteroidetes" "" "" "" ""
"OTU_3091" "d:Bacteria" "p:Proteobacteria" "c:Alphaproteobacteria" "" "" ""
"OTU_3093" "d:Bacteria" "p:Proteobacteria" "c:Alphaproteobacteria" "" "" ""
"OTU_31" "d:Bacteria" "p:Firmicutes" "" "" "" ""
"OTU_310" "d:Bacteria" "p:Deinococcus-Thermus" "c:Deinococci" "o:Deinococcales" "f:Deinococcaceae" "g:Deinococcus"
"OTU_3100" "d:Bacteria" "p:Firmicutes" "c:Clostridia" "o:Clostridiales" "" ""
"OTU_3101" "d:Bacteria" "p:Planctomycetes" "" "" "" ""
"OTU_3102" "d:Bacteria" "p:Bacteroidetes" "" "" "" ""
"OTU_3104" "d:Bacteria" "p:Acidobacteria" "c:Acidobacteria_Gp7" "" "" ""
"OTU_3105" "d:Bacteria" "p:Proteobacteria" "c:Betaproteobacteria" "" "" ""
"OTU_311" "d:Bacteria" "p:Actinobacteria" "c:Actinobacteria" "o:Actinobacteridae" "f:Actinomycetales" "g:Corynebacterineae"
"OTU_3118" "d:Bacteria" "p:Proteobacteria" "c:Betaproteobacteria" "" "" ""
"OTU_312" "d:Bacteria" "p:Proteobacteria" "c:Gammaproteobacteria" "o:Vibrionales" "f:Vibrionaceae" ""
"OTU_3123" "d:Bacteria" "p:Bacteroidetes" "c:Flavobacteriia" "o:Flavobacteriales" "f:Cryomorphaceae" "g:Fluviicola"
"OTU_3124" "d:Bacteria" "p:Verrucomicrobia" "c:Spartobacteria" "" "" ""
"OTU_3125" "d:Bacteria" "p:Proteobacteria" "c:Gammaproteobacteria" "o:Legionellales" "f:Legionellaceae" "g:Legionella"
"OTU_3126" "d:Bacteria" "p:Bacteroidetes" "c:Cytophagia" "o:Cytophagales" "f:Cytophagaceae" "g:Hymenobacter"
"OTU_3127" "d:Bacteria" "p:Firmicutes" "c:Bacilli" "o:Bacillales" "" ""
"OTU_3128" "d:Bacteria" "p:Actinobacteria" "c:Actinobacteria" "o:Actinobacteridae" "f:Actinomycetales" ""
"OTU_3129" "d:Bacteria" "p:Proteobacteria" "c:Alphaproteobacteria" "" "" ""
"OTU_313" "d:Bacteria" "p:Actinobacteria" "c:Actinobacteria" "o:Actinobacteridae" "f:Actinomycetales" "g:Actinomycineae"
"OTU_3130" "d:Bacteria" "p:Bacteroidetes" "" "" "" ""
"OTU_3131" "d:Bacteria" "p:Bacteroidetes" "c:Cytophagia" "o:Cytophagales" "f:Cytophagaceae" "g:Hymenobacter"
"OTU_3133" "d:Bacteria" "p:Proteobacteria" "c:Alphaproteobacteria" "o:Rhizobiales" "" ""
"OTU_3134" "d:Bacteria" "p:Proteobacteria" "c:Betaproteobacteria" "" "" ""
"OTU_3136" "d:Bacteria" "p:Proteobacteria" "c:Betaproteobacteria" "" "" ""
"OTU_314" "d:Bacteria" "p:Bacteroidetes" "c:Sphingobacteriia" "o:Sphingobacteriales" "f:Chitinophagaceae" "g:Flavitalea"
"OTU_3140" "d:Bacteria" "p:Proteobacteria" "c:Alphaproteobacteria" "" "" ""
"OTU_3142" "d:Bacteria" "p:Firmicutes" "c:Bacilli" "o:Bacillales" "f:Planococcaceae" "g:Ureibacillus"
"OTU_3143" "d:Bacteria" "p:Cyanobacteria/Chloroplast" "" "" "" ""
"OTU_3145" "d:Bacteria" "p:Cyanobacteria/Chloroplast" "" "" "" ""
"OTU_3147" "d:Bacteria" "p:Firmicutes" "c:Bacilli" "o:Lactobacillales" "f:Leuconostocaceae" "g:Fructobacillus"
"OTU_3148" "d:Bacteria" "" "" "" "" ""
"OTU_315" "d:Bacteria" "p:Firmicutes" "c:Bacilli" "o:Lactobacillales" "f:Leuconostocaceae" "g:Weissella"
"OTU_3150" "d:Bacteria" "p:Bacteroidetes" "c:Cytophagia" "o:Cytophagales" "" ""
"OTU_3151" "d:Bacteria" "p:Firmicutes" "c:Bacilli" "" "" ""
"OTU_3153" "d:Bacteria" "p:Cyanobacteria/Chloroplast" "" "" "" ""
"OTU_3156" "d:Bacteria" "p:Proteobacteria" "" "" "" ""
"OTU_3157" "d:Bacteria" "" "" "" "" ""
"OTU_3158" "d:Bacteria" "p:Bacteroidetes" "c:Cytophagia" "o:Cytophagales" "f:Cytophagaceae" "g:Dyadobacter"
"OTU_316" "d:Bacteria" "p:Proteobacteria" "c:Gammaproteobacteria" "o:Chromatiales" "f:Chromatiaceae" "g:Rheinheimera"
"OTU_3160" "d:Bacteria" "" "" "" "" ""
"OTU_3161" "d:Bacteria" "p:Proteobacteria" "c:Alphaproteobacteria" "" "" ""
"OTU_3164" "d:Bacteria" "" "" "" "" ""
"OTU_3165" "d:Bacteria" "p:Proteobacteria" "c:Alphaproteobacteria" "" "" ""
"OTU_3166" "d:Bacteria" "p:Deinococcus-Thermus" "c:Deinococci" "o:Thermales" "f:Thermaceae" "g:Meiothermus"
"OTU_3167" "d:Bacteria" "p:Bacteroidetes" "c:Cytophagia" "o:Cytophagales" "f:Cytophagaceae" "g:Hymenobacter"
"OTU_3169" "d:Bacteria" "p:Proteobacteria" "c:Deltaproteobacteria" "o:Myxococcales" "f:Sorangiineae" ""
"OTU_317" "d:Bacteria" "p:Firmicutes" "c:Bacilli" "o:Bacillales" "f:Thermoactinomycetaceae_2" "g:Planifilum"
"OTU_3170" "d:Bacteria" "p:Firmicutes" "c:Bacilli" "o:Bacillales" "f:Planococcaceae" "g:Rummeliibacillus"
"OTU_3172" "d:Bacteria" "p:Actinobacteria" "c:Actinobacteria" "o:Actinobacteridae" "f:Actinomycetales" "g:Micrococcineae"
"OTU_3173" "d:Bacteria" "p:Bacteroidetes" "c:Flavobacteriia" "o:Flavobacteriales" "f:Flavobacteriaceae" "g:Flavobacterium"
"OTU_3176" "d:Bacteria" "p:Bacteroidetes" "c:Sphingobacteriia" "" "" ""
"OTU_3178" "d:Bacteria" "p:Proteobacteria" "c:Gammaproteobacteria" "" "" ""
"OTU_318" "d:Bacteria" "p:Firmicutes" "c:Bacilli" "o:Lactobacillales" "f:Aerococcaceae" "g:Abiotrophia"
"OTU_3182" "d:Bacteria" "" "" "" "" ""
"OTU_3183" "d:Bacteria" "p:Gemmatimonadetes" "" "" "" ""
"OTU_3184" "d:Bacteria" "" "" "" "" ""
"OTU_3185" "d:Bacteria" "" "" "" "" ""
"OTU_3186" "d:Bacteria" "p:Planctomycetes" "" "" "" ""
"OTU_3189" "d:Bacteria" "p:Cyanobacteria/Chloroplast" "c:Cyanobacteria" "" "" ""
"OTU_3190" "d:Bacteria" "p:Proteobacteria" "c:Alphaproteobacteria" "" "" ""
"OTU_3191" "d:Bacteria" "" "" "" "" ""
"OTU_3193" "d:Bacteria" "p:Bacteroidetes" "c:Flavobacteriia" "o:Flavobacteriales" "f:Flavobacteriaceae" "g:Flavobacterium"
"OTU_3194" "d:Bacteria" "p:Planctomycetes" "" "" "" ""
"OTU_3195" "d:Bacteria" "p:Cyanobacteria/Chloroplast" "c:Cyanobacteria" "" "" ""
"OTU_3196" "d:Bacteria" "p:Bacteroidetes" "c:Sphingobacteriia" "" "" ""
"OTU_3197" "d:Bacteria" "p:Planctomycetes" "c:Planctomycetia" "" "" ""
"OTU_3198" "d:Bacteria" "p:Armatimonadetes" "" "" "" ""
"OTU_32" "d:Bacteria" "p:Proteobacteria" "c:Gammaproteobacteria" "o:Pseudomonadales" "f:Pseudomonadaceae" "g:Pseudomonas"
"OTU_320" "d:Bacteria" "p:Deinococcus-Thermus" "c:Deinococci" "o:Deinococcales" "f:Deinococcaceae" ""
"OTU_3200" "d:Bacteria" "p:Cyanobacteria/Chloroplast" "" "" "" ""
"OTU_3203" "d:Bacteria" "p:Proteobacteria" "" "" "" ""
"OTU_3204" "d:Bacteria" "p:Gemmatimonadetes" "" "" "" ""
"OTU_3205" "d:Bacteria" "p:Proteobacteria" "c:Alphaproteobacteria" "" "" ""
"OTU_3206" "d:Bacteria" "p:Cyanobacteria/Chloroplast" "" "" "" ""
"OTU_3207" "d:Bacteria" "p:Cyanobacteria/Chloroplast" "c:Cyanobacteria" "" "" ""
"OTU_3208" "d:Bacteria" "p:Actinobacteria" "" "" "" ""
"OTU_3210" "d:Bacteria" "" "" "" "" ""
"OTU_3211" "d:Bacteria" "p:Proteobacteria" "c:Gammaproteobacteria" "" "" ""
"OTU_3215" "d:Bacteria" "" "" "" "" ""
"OTU_3216" "d:Bacteria" "p:Proteobacteria" "c:Gammaproteobacteria" "" "" ""
"OTU_3218" "d:Bacteria" "p:Acidobacteria" "c:Acidobacteria_Gp4" "" "" ""
"OTU_3219" "d:Bacteria" "p:Proteobacteria" "c:Gammaproteobacteria" "" "" ""
"OTU_322" "d:Bacteria" "p:Firmicutes" "c:Negativicutes" "" "" ""
"OTU_3220" "d:Bacteria" "p:Proteobacteria" "c:Alphaproteobacteria" "" "" ""
"OTU_3225" "d:Bacteria" "p:Actinobacteria" "c:Actinobacteria" "o:Actinobacteridae" "f:Actinomycetales" "g:Micrococcineae"
"OTU_323" "d:Bacteria" "p:Actinobacteria" "c:Actinobacteria" "o:Actinobacteridae" "f:Actinomycetales" "g:Corynebacterineae"
"OTU_3230" "d:Bacteria" "p:Bacteroidetes" "" "" "" ""
"OTU_3235" "d:Bacteria" "p:Bacteroidetes" "c:Cytophagia" "o:Cytophagales" "f:Cytophagaceae" ""
"OTU_3237" "d:Bacteria" "p:Cyanobacteria/Chloroplast" "" "" "" ""
"OTU_324" "d:Bacteria" "p:Proteobacteria" "c:Gammaproteobacteria" "o:Pseudomonadales" "f:Moraxellaceae" "g:Psychrobacter"
"OTU_3240" "d:Bacteria" "p:Proteobacteria" "c:Betaproteobacteria" "" "" ""
"OTU_3246" "d:Bacteria" "" "" "" "" ""
"OTU_3247" "d:Bacteria" "p:Proteobacteria" "c:Alphaproteobacteria" "" "" ""
"OTU_3249" "d:Bacteria" "p:Bacteroidetes" "c:Sphingobacteriia" "" "" ""
"OTU_325" "d:Bacteria" "p:Proteobacteria" "c:Alphaproteobacteria" "" "" ""
"OTU_3250" "d:Bacteria" "p:Proteobacteria" "c:Alphaproteobacteria" "" "" ""
"OTU_3253" "d:Bacteria" "p:Firmicutes" "c:Clostridia" "o:Clostridiales" "f:Peptostreptococcaceae" "g:Peptostreptococcaceae_incertae_sedis"
"OTU_3254" "d:Bacteria" "" "" "" "" ""
"OTU_3256" "d:Bacteria" "p:Actinobacteria" "c:Actinobacteria" "" "" ""
"OTU_3258" "d:Bacteria" "p:Proteobacteria" "c:Alphaproteobacteria" "o:Rhizobiales" "" ""
"OTU_3259" "d:Bacteria" "p:Bacteroidetes" "c:Cytophagia" "o:Cytophagales" "f:Cytophagaceae" ""
"OTU_326" "d:Bacteria" "p:Proteobacteria" "c:Gammaproteobacteria" "o:Enterobacteriales" "f:Enterobacteriaceae" ""
"OTU_3260" "d:Bacteria" "p:Acidobacteria" "" "" "" ""
"OTU_3261" "d:Bacteria" "p:Proteobacteria" "c:Alphaproteobacteria" "" "" ""
"OTU_3263" "d:Bacteria" "p:Proteobacteria" "c:Alphaproteobacteria" "" "" ""
"OTU_3265" "d:Bacteria" "p:Proteobacteria" "c:Alphaproteobacteria" "" "" ""
"OTU_3266" "d:Bacteria" "p:Proteobacteria" "" "" "" ""
"OTU_3267" "d:Bacteria" "p:Bacteroidetes" "c:Cytophagia" "o:Cytophagales" "f:Cytophagaceae" ""
"OTU_3269" "d:Bacteria" "p:Chloroflexi" "" "" "" ""
"OTU_327" "d:Bacteria" "p:candidate_division_WPS-1" "" "" "" ""
"OTU_3270" "d:Bacteria" "p:Candidatus_Saccharibacteria" "" "" "" ""
"OTU_3273" "d:Bacteria" "p:Proteobacteria" "c:Alphaproteobacteria" "" "" ""
"OTU_3275" "d:Bacteria" "p:Proteobacteria" "c:Alphaproteobacteria" "" "" ""
"OTU_3276" "d:Bacteria" "p:Proteobacteria" "c:Alphaproteobacteria" "" "" ""
"OTU_3277" "d:Bacteria" "p:Planctomycetes" "c:Planctomycetia" "o:Planctomycetales" "f:Planctomycetaceae" ""
"OTU_3278" "d:Bacteria" "p:Proteobacteria" "c:Gammaproteobacteria" "" "" ""
"OTU_328" "d:Bacteria" "p:Bacteroidetes" "c:Flavobacteriia" "" "" ""
"OTU_3280" "d:Bacteria" "" "" "" "" ""
"OTU_3281" "d:Bacteria" "p:Proteobacteria" "c:Alphaproteobacteria" "o:Rhizobiales" "f:Bradyrhizobiaceae" ""
"OTU_3282" "d:Bacteria" "p:Proteobacteria" "c:Alphaproteobacteria" "" "" ""
"OTU_3283" "d:Bacteria" "" "" "" "" ""
"OTU_3284" "d:Bacteria" "p:Actinobacteria" "c:Actinobacteria" "o:Actinobacteridae" "f:Actinomycetales" ""
"OTU_3285" "d:Bacteria" "p:Proteobacteria" "c:Alphaproteobacteria" "" "" ""
"OTU_3286" "d:Bacteria" "p:Actinobacteria" "c:Actinobacteria" "o:Actinobacteridae" "f:Actinomycetales" "g:Corynebacterineae"
"OTU_3287" "d:Bacteria" "" "" "" "" ""
"OTU_3288" "d:Bacteria" "p:Proteobacteria" "c:Alphaproteobacteria" "" "" ""
"OTU_3290" "d:Bacteria" "p:Verrucomicrobia" "" "" "" ""
"OTU_3291" "d:Bacteria" "p:Proteobacteria" "c:Alphaproteobacteria" "" "" ""
"OTU_3292" "d:Bacteria" "p:Proteobacteria" "c:Alphaproteobacteria" "" "" ""
"OTU_3293" "d:Bacteria" "p:Acidobacteria" "c:Acidobacteria_Gp4" "" "" ""
"OTU_3294" "d:Bacteria" "p:Actinobacteria" "c:Actinobacteria" "o:Actinobacteridae" "f:Actinomycetales" ""
"OTU_33" "d:Bacteria" "p:Proteobacteria" "c:Alphaproteobacteria" "o:Rhizobiales" "f:Bradyrhizobiaceae" ""
"OTU_330" "d:Bacteria" "p:Firmicutes" "c:Negativicutes" "o:Selenomonadales" "f:Veillonellaceae" "g:Anaeroglobus"
"OTU_3300" "d:Bacteria" "p:Acidobacteria" "c:Acidobacteria_Gp6" "o:Gp6" "" ""
"OTU_3302" "d:Bacteria" "p:Actinobacteria" "c:Actinobacteria" "o:Actinobacteridae" "f:Actinomycetales" "g:Micrococcineae"
"OTU_3305" "d:Bacteria" "" "" "" "" ""
"OTU_3306" "d:Bacteria" "" "" "" "" ""
"OTU_3307" "d:Bacteria" "p:Bacteroidetes" "c:Flavobacteriia" "o:Flavobacteriales" "f:Flavobacteriaceae" "g:Myroides"
"OTU_331" "d:Bacteria" "p:Firmicutes" "c:Clostridia" "" "" ""
"OTU_3311" "d:Bacteria" "p:Acidobacteria" "" "" "" ""
"OTU_3312" "d:Bacteria" "p:Cyanobacteria/Chloroplast" "" "" "" ""
"OTU_3313" "d:Bacteria" "p:Nitrospirae" "" "" "" ""
"OTU_3315" "d:Bacteria" "p:Bacteroidetes" "c:Bacteroidia" "o:Bacteroidales" "f:Prevotellaceae" "g:Prevotella"
"OTU_3316" "d:Bacteria" "p:Actinobacteria" "c:Actinobacteria" "o:Actinobacteridae" "f:Actinomycetales" "g:Streptomycineae"
"OTU_3317" "d:Bacteria" "" "" "" "" ""
"OTU_3318" "d:Bacteria" "" "" "" "" ""
"OTU_3319" "d:Bacteria" "" "" "" "" ""
"OTU_332" "d:Bacteria" "p:Bacteroidetes" "c:Flavobacteriia" "o:Flavobacteriales" "f:Flavobacteriaceae" ""
"OTU_3321" "d:Bacteria" "p:Proteobacteria" "c:Alphaproteobacteria" "" "" ""
"OTU_3322" "d:Bacteria" "p:Firmicutes" "c:Clostridia" "o:Clostridiales" "" ""
"OTU_3323" "d:Bacteria" "p:Proteobacteria" "" "" "" ""
"OTU_3324" "d:Bacteria" "p:Actinobacteria" "c:Actinobacteria" "o:Actinobacteridae" "f:Actinomycetales" "g:Actinomycineae"
"OTU_3325" "d:Bacteria" "" "" "" "" ""
"OTU_3326" "d:Bacteria" "" "" "" "" ""
"OTU_3327" "d:Bacteria" "p:Actinobacteria" "c:Actinobacteria" "o:Actinobacteridae" "f:Actinomycetales" ""
"OTU_3328" "d:Bacteria" "p:Bacteroidetes" "c:Sphingobacteriia" "" "" ""
"OTU_333" "d:Bacteria" "p:Firmicutes" "c:Negativicutes" "o:Selenomonadales" "f:Veillonellaceae" "g:Selenomonas"
"OTU_3331" "d:Bacteria" "p:Proteobacteria" "" "" "" ""
"OTU_3332" "d:Bacteria" "p:Actinobacteria" "c:Actinobacteria" "o:Actinobacteridae" "f:Actinomycetales" "g:Streptosporangineae"
"OTU_3333" "d:Bacteria" "p:Proteobacteria" "c:Gammaproteobacteria" "" "" ""
"OTU_3337" "d:Bacteria" "" "" "" "" ""
"OTU_3338" "d:Bacteria" "p:Parcubacteria" "c:Parcubacteria_genera_incertae_sedis" "" "" ""
"OTU_3339" "d:Bacteria" "p:Bacteroidetes" "c:Flavobacteriia" "o:Flavobacteriales" "f:Flavobacteriaceae" "g:Flavobacterium"
"OTU_334" "d:Bacteria" "p:Proteobacteria" "c:Alphaproteobacteria" "o:Caulobacterales" "f:Caulobacteraceae" "g:Phenylobacterium"
"OTU_3340" "d:Bacteria" "" "" "" "" ""
"OTU_3341" "d:Bacteria" "p:Proteobacteria" "" "" "" ""
"OTU_3342" "d:Bacteria" "p:Actinobacteria" "" "" "" ""
"OTU_3343" "d:Bacteria" "p:Cyanobacteria/Chloroplast" "" "" "" ""
"OTU_3344" "d:Bacteria" "p:Armatimonadetes" "" "" "" ""
"OTU_3345" "d:Bacteria" "" "" "" "" ""
"OTU_335" "d:Bacteria" "p:Firmicutes" "c:Bacilli" "o:Lactobacillales" "f:Leuconostocaceae" "g:Leuconostoc"
"OTU_3351" "d:Bacteria" "p:Deinococcus-Thermus" "c:Deinococci" "o:Deinococcales" "f:Deinococcaceae" ""
"OTU_3353" "d:Bacteria" "p:Firmicutes" "c:Bacilli" "o:Lactobacillales" "" ""
"OTU_336" "d:Bacteria" "p:Bacteroidetes" "c:Sphingobacteriia" "o:Sphingobacteriales" "f:Sphingobacteriaceae" "g:Sphingobacterium"
"OTU_3360" "d:Bacteria" "p:Proteobacteria" "c:Alphaproteobacteria" "" "" ""
"OTU_3361" "d:Bacteria" "p:Planctomycetes" "c:Planctomycetia" "o:Planctomycetales" "f:Planctomycetaceae" ""
"OTU_3363" "d:Bacteria" "" "" "" "" ""
"OTU_3364" "d:Bacteria" "p:Proteobacteria" "c:Gammaproteobacteria" "" "" ""
"OTU_3365" "d:Bacteria" "p:Bacteroidetes" "c:Cytophagia" "o:Cytophagales" "f:Cytophagaceae" "g:Hymenobacter"
"OTU_3366" "d:Bacteria" "p:Proteobacteria" "c:Alphaproteobacteria" "o:Rhizobiales" "" ""
"OTU_3367" "d:Bacteria" "p:Verrucomicrobia" "" "" "" ""
"OTU_3369" "d:Bacteria" "p:Acidobacteria" "c:Acidobacteria_Gp4" "" "" ""
"OTU_337" "d:Bacteria" "" "" "" "" ""
"OTU_3370" "d:Bacteria" "p:Acidobacteria" "" "" "" ""
"OTU_3371" "d:Bacteria" "p:Firmicutes" "c:Bacilli" "" "" ""
"OTU_3375" "d:Bacteria" "p:Proteobacteria" "c:Alphaproteobacteria" "" "" ""
"OTU_3376" "d:Bacteria" "p:Bacteroidetes" "c:Flavobacteriia" "o:Flavobacteriales" "f:Flavobacteriaceae" "g:Flavobacterium"
"OTU_338" "d:Bacteria" "p:Proteobacteria" "c:Alphaproteobacteria" "o:Rhodospirillales" "" ""
"OTU_3380" "d:Bacteria" "p:Acidobacteria" "c:Acidobacteria_Gp6" "" "" ""
"OTU_3381" "d:Bacteria" "p:Proteobacteria" "c:Alphaproteobacteria" "o:Rhizobiales" "f:Beijerinckiaceae" "g:Methylorosula"
"OTU_3382" "d:Bacteria" "p:Tenericutes" "c:Mollicutes" "" "" ""
"OTU_3383" "d:Bacteria" "" "" "" "" ""
"OTU_3384" "d:Bacteria" "" "" "" "" ""
"OTU_3385" "d:Bacteria" "" "" "" "" ""
"OTU_3387" "d:Bacteria" "p:Proteobacteria" "c:Gammaproteobacteria" "" "" ""
"OTU_3388" "d:Bacteria" "p:Acidobacteria" "c:Acidobacteria_Gp5" "" "" ""
"OTU_3389" "d:Bacteria" "p:Proteobacteria" "c:Alphaproteobacteria" "" "" ""
"OTU_339" "d:Bacteria" "p:Actinobacteria" "" "" "" ""
"OTU_3390" "d:Bacteria" "p:Firmicutes" "c:Clostridia" "o:Clostridiales" "" ""
"OTU_3392" "d:Bacteria" "p:Proteobacteria" "c:Alphaproteobacteria" "" "" ""
"OTU_3394" "d:Bacteria" "p:Deinococcus-Thermus" "c:Deinococci" "o:Deinococcales" "f:Deinococcaceae" "g:Deinococcus"
"OTU_3397" "d:Bacteria" "p:Acidobacteria" "c:Acidobacteria_Gp6" "o:Gp6" "" ""
"OTU_3398" "d:Bacteria" "p:Proteobacteria" "c:Alphaproteobacteria" "" "" ""
"OTU_3399" "d:Bacteria" "p:Acidobacteria" "c:Acidobacteria_Gp4" "o:Gp4" "" ""
"OTU_34" "d:Bacteria" "p:Aquificae" "c:Aquificae" "o:Aquificales" "f:Aquificaceae" "g:Hydrogenobacter"
"OTU_340" "d:Bacteria" "p:Deinococcus-Thermus" "c:Deinococci" "o:Thermales" "f:Thermaceae" "g:Meiothermus"
"OTU_3400" "d:Bacteria" "p:Bacteroidetes" "c:Sphingobacteriia" "" "" ""
"OTU_3401" "d:Bacteria" "p:Actinobacteria" "c:Actinobacteria" "o:Actinobacteridae" "f:Actinomycetales" ""
"OTU_3402" "d:Bacteria" "p:Verrucomicrobia" "c:Verrucomicrobiae" "o:Verrucomicrobiales" "" ""
"OTU_3403" "d:Archaea" "p:Thaumarchaeota" "" "" "" ""
"OTU_3404" "d:Bacteria" "p:Proteobacteria" "" "" "" ""
"OTU_3406" "d:Bacteria" "p:Proteobacteria" "c:Alphaproteobacteria" "" "" ""
"OTU_3407" "d:Bacteria" "p:Proteobacteria" "c:Alphaproteobacteria" "" "" ""
"OTU_3409" "d:Bacteria" "p:Parcubacteria" "" "" "" ""
"OTU_341" "d:Bacteria" "p:Firmicutes" "c:Bacilli" "o:Bacillales" "f:Bacillaceae_1" "g:Bacillus"
"OTU_3410" "d:Bacteria" "p:Proteobacteria" "c:Alphaproteobacteria" "" "" ""
"OTU_3411" "d:Bacteria" "" "" "" "" ""
"OTU_3412" "d:Bacteria" "p:Proteobacteria" "c:Alphaproteobacteria" "" "" ""
"OTU_3413" "d:Bacteria" "p:Proteobacteria" "c:Alphaproteobacteria" "o:Rhizobiales" "" ""
"OTU_3414" "d:Bacteria" "p:Proteobacteria" "c:Alphaproteobacteria" "" "" ""
"OTU_3415" "d:Bacteria" "p:Proteobacteria" "c:Alphaproteobacteria" "o:Rhizobiales" "" ""
"OTU_3416" "d:Bacteria" "p:Verrucomicrobia" "c:Verrucomicrobiae" "o:Verrucomicrobiales" "f:Verrucomicrobiaceae" "g:Verrucomicrobium"
"OTU_3417" "d:Bacteria" "p:Bacteroidetes" "" "" "" ""
"OTU_3418" "d:Bacteria" "p:Proteobacteria" "c:Alphaproteobacteria" "o:Rhizobiales" "" ""
"OTU_3419" "d:Bacteria" "" "" "" "" ""
"OTU_342" "d:Bacteria" "p:Proteobacteria" "c:Betaproteobacteria" "" "" ""
"OTU_3420" "d:Bacteria" "p:Verrucomicrobia" "c:Verrucomicrobiae" "o:Verrucomicrobiales" "f:Verrucomicrobiaceae" "g:Roseimicrobium"
"OTU_3421" "d:Bacteria" "p:Firmicutes" "c:Clostridia" "o:Clostridiales" "f:Peptostreptococcaceae" "g:Clostridium_XI"
"OTU_3422" "d:Bacteria" "p:Actinobacteria" "" "" "" ""
"OTU_3423" "d:Bacteria" "p:Gemmatimonadetes" "" "" "" ""
"OTU_3424" "d:Bacteria" "p:candidate_division_WPS-1" "" "" "" ""
"OTU_3425" "d:Bacteria" "p:Proteobacteria" "c:Betaproteobacteria" "" "" ""
"OTU_3426" "d:Bacteria" "p:Proteobacteria" "c:Alphaproteobacteria" "" "" ""
"OTU_3427" "d:Bacteria" "" "" "" "" ""
"OTU_3428" "d:Bacteria" "" "" "" "" ""
"OTU_3429" "d:Bacteria" "p:Proteobacteria" "c:Alphaproteobacteria" "" "" ""
"OTU_343" "d:Bacteria" "p:Firmicutes" "c:Clostridia" "o:Clostridiales" "f:Clostridiaceae_1" "g:Clostridium_sensu_stricto"
"OTU_3430" "d:Bacteria" "" "" "" "" ""
"OTU_3431" "d:Bacteria" "p:Proteobacteria" "c:Betaproteobacteria" "" "" ""
"OTU_3433" "d:Archaea" "p:Euryarchaeota" "c:Methanobacteria" "o:Methanobacteriales" "f:Methanobacteriaceae" "g:Methanobrevibacter"
"OTU_3434" "d:Bacteria" "p:Proteobacteria" "" "" "" ""
"OTU_3436" "d:Bacteria" "" "" "" "" ""
"OTU_3437" "d:Bacteria" "" "" "" "" ""
"OTU_3438" "d:Bacteria" "" "" "" "" ""
"OTU_3439" "d:Bacteria" "p:Firmicutes" "c:Bacilli" "o:Bacillales" "" ""
"OTU_344" "d:Bacteria" "p:Proteobacteria" "c:Alphaproteobacteria" "o:Rhizobiales" "f:Bradyrhizobiaceae" "g:Rhodopseudomonas"
"OTU_3440" "d:Bacteria" "p:Proteobacteria" "c:Gammaproteobacteria" "o:Xanthomonadales" "f:Sinobacteraceae" ""
"OTU_3441" "d:Bacteria" "p:Firmicutes" "c:Bacilli" "" "" ""
"OTU_3443" "d:Bacteria" "" "" "" "" ""
"OTU_3444" "d:Bacteria" "" "" "" "" ""
"OTU_3446" "d:Bacteria" "p:Firmicutes" "c:Clostridia" "o:Clostridiales" "f:Peptococcaceae_2" "g:Desulfotomaculum"
"OTU_3447" "d:Bacteria" "p:Acidobacteria" "c:Acidobacteria_Gp6" "o:Gp6" "" ""
"OTU_3448" "d:Bacteria" "" "" "" "" ""
"OTU_3449" "d:Bacteria" "p:Actinobacteria" "c:Actinobacteria" "o:Actinobacteridae" "f:Actinomycetales" ""
"OTU_3450" "d:Bacteria" "p:Firmicutes" "c:Bacilli" "" "" ""
"OTU_3451" "d:Bacteria" "p:Firmicutes" "" "" "" ""
"OTU_3452" "d:Bacteria" "" "" "" "" ""
"OTU_3454" "d:Bacteria" "p:Firmicutes" "c:Bacilli" "o:Bacillales" "f:Thermoactinomycetaceae_1" "g:Geothermomicrobium"
"OTU_3455" "d:Bacteria" "p:Planctomycetes" "c:Planctomycetia" "" "" ""
"OTU_3456" "d:Bacteria" "p:Proteobacteria" "c:Deltaproteobacteria" "o:Bdellovibrionales" "f:Bacteriovoracaceae" ""
"OTU_3457" "d:Bacteria" "p:Firmicutes" "" "" "" ""
"OTU_3458" "d:Bacteria" "p:Proteobacteria" "c:Alphaproteobacteria" "o:Rhodospirillales" "" ""
"OTU_3460" "d:Bacteria" "" "" "" "" ""
"OTU_3461" "d:Bacteria" "p:Bacteroidetes" "c:Sphingobacteriia" "" "" ""
"OTU_3462" "d:Bacteria" "" "" "" "" ""
"OTU_3463" "d:Bacteria" "p:Bacteroidetes" "c:Sphingobacteriia" "o:Sphingobacteriales" "f:Sphingobacteriaceae" "g:Solitalea"
"OTU_3464" "d:Bacteria" "p:Firmicutes" "" "" "" ""
"OTU_3465" "d:Bacteria" "p:Verrucomicrobia" "" "" "" ""
"OTU_3466" "d:Bacteria" "" "" "" "" ""
"OTU_3467" "d:Bacteria" "p:Firmicutes" "c:Clostridia" "o:Clostridiales" "f:Clostridiaceae_1" "g:Clostridium_sensu_stricto"
"OTU_3468" "d:Bacteria" "p:Proteobacteria" "c:Deltaproteobacteria" "" "" ""
"OTU_3469" "d:Archaea" "p:Thaumarchaeota" "c:Nitrososphaerales" "" "" ""
"OTU_347" "d:Bacteria" "p:Proteobacteria" "c:Alphaproteobacteria" "" "" ""
"OTU_3470" "d:Bacteria" "" "" "" "" ""
"OTU_3471" "d:Bacteria" "p:Actinobacteria" "" "" "" ""
"OTU_3472" "d:Bacteria" "p:Acidobacteria" "" "" "" ""
"OTU_3473" "d:Bacteria" "" "" "" "" ""
"OTU_3474" "d:Bacteria" "p:Planctomycetes" "" "" "" ""
"OTU_3475" "d:Bacteria" "p:Firmicutes" "c:Negativicutes" "" "" ""
"OTU_3476" "d:Bacteria" "p:Chloroflexi" "" "" "" ""
"OTU_3477" "d:Bacteria" "p:Proteobacteria" "c:Deltaproteobacteria" "o:Myxococcales" "f:Cystobacterineae" ""
"OTU_3478" "d:Bacteria" "p:Actinobacteria" "c:Actinobacteria" "" "" ""
"OTU_3479" "d:Bacteria" "p:Firmicutes" "c:Bacilli" "o:Bacillales" "" ""
"OTU_348" "d:Bacteria" "p:Proteobacteria" "c:Gammaproteobacteria" "" "" ""
"OTU_3480" "d:Bacteria" "p:Firmicutes" "c:Bacilli" "o:Bacillales" "" ""
"OTU_3481" "d:Bacteria" "p:Actinobacteria" "" "" "" ""
"OTU_3483" "d:Bacteria" "p:Deinococcus-Thermus" "c:Deinococci" "o:Deinococcales" "f:Deinococcaceae" ""
"OTU_3484" "d:Bacteria" "p:Proteobacteria" "c:Alphaproteobacteria" "" "" ""
"OTU_3485" "d:Bacteria" "p:Proteobacteria" "" "" "" ""
"OTU_3486" "d:Bacteria" "p:Proteobacteria" "c:Deltaproteobacteria" "o:Myxococcales" "" ""
"OTU_3487" "d:Bacteria" "" "" "" "" ""
"OTU_3488" "d:Bacteria" "p:Firmicutes" "c:Clostridia" "o:Clostridiales" "f:Ruminococcaceae" ""
"OTU_3489" "d:Bacteria" "" "" "" "" ""
"OTU_349" "d:Bacteria" "" "" "" "" ""
"OTU_3490" "d:Bacteria" "" "" "" "" ""
"OTU_3491" "d:Bacteria" "p:Actinobacteria" "c:Actinobacteria" "" "" ""
"OTU_3492" "d:Bacteria" "p:Bacteroidetes" "c:Sphingobacteriia" "" "" ""
"OTU_3493" "d:Bacteria" "p:Acidobacteria" "c:Acidobacteria_Gp4" "" "" ""
"OTU_3494" "d:Bacteria" "p:Firmicutes" "c:Clostridia" "o:Clostridiales" "f:Clostridiales_Incertae_Sedis_XVIII" "g:Symbiobacterium"
"OTU_3495" "d:Bacteria" "p:Proteobacteria" "c:Alphaproteobacteria" "o:Rhodospirillales" "f:Rhodospirillaceae" "g:Skermanella"
"OTU_3496" "d:Bacteria" "p:Acidobacteria" "c:Acidobacteria_Gp3" "o:Gp3" "" ""
"OTU_3497" "d:Bacteria" "" "" "" "" ""
"OTU_3498" "d:Bacteria" "p:Acidobacteria" "c:Acidobacteria_Gp4" "" "" ""
"OTU_3499" "d:Bacteria" "p:Actinobacteria" "" "" "" ""
"OTU_35" "d:Bacteria" "p:Cyanobacteria/Chloroplast" "" "" "" ""
"OTU_350" "d:Bacteria" "p:Bacteroidetes" "c:Flavobacteriia" "o:Flavobacteriales" "f:Flavobacteriaceae" "g:Myroides"
"OTU_3500" "d:Bacteria" "p:Cyanobacteria/Chloroplast" "" "" "" ""
"OTU_3501" "d:Bacteria" "p:Firmicutes" "" "" "" ""
"OTU_3505" "d:Bacteria" "p:Firmicutes" "c:Bacilli" "" "" ""
"OTU_3506" "d:Bacteria" "p:Proteobacteria" "c:Alphaproteobacteria" "" "" ""
"OTU_3508" "d:Bacteria" "p:Proteobacteria" "c:Gammaproteobacteria" "" "" ""
"OTU_3509" "d:Bacteria" "p:candidate_division_WPS-1" "c:WPS-1_genera_incertae_sedis" "" "" ""
"OTU_351" "d:Bacteria" "p:Bacteroidetes" "c:Bacteroidia" "o:Bacteroidales" "f:Porphyromonadaceae" "g:Porphyromonas"
"OTU_3510" "d:Bacteria" "p:Firmicutes" "c:Clostridia" "o:Clostridiales" "" ""
"OTU_3511" "d:Bacteria" "p:Actinobacteria" "" "" "" ""
"OTU_3512" "d:Bacteria" "p:Proteobacteria" "c:Alphaproteobacteria" "o:Sphingomonadales" "" ""
"OTU_3513" "d:Bacteria" "" "" "" "" ""
"OTU_3514" "d:Bacteria" "p:Proteobacteria" "" "" "" ""
"OTU_3515" "d:Bacteria" "p:Proteobacteria" "c:Deltaproteobacteria" "" "" ""
"OTU_3516" "d:Bacteria" "" "" "" "" ""
"OTU_3518" "d:Bacteria" "p:Proteobacteria" "c:Betaproteobacteria" "" "" ""
"OTU_3519" "d:Bacteria" "p:Proteobacteria" "" "" "" ""
"OTU_352" "d:Bacteria" "" "" "" "" ""
"OTU_3520" "d:Bacteria" "p:Bacteroidetes" "c:Cytophagia" "" "" ""
"OTU_3522" "d:Bacteria" "p:Proteobacteria" "c:Alphaproteobacteria" "" "" ""
"OTU_3523" "d:Bacteria" "p:Proteobacteria" "c:Alphaproteobacteria" "" "" ""
"OTU_3524" "d:Bacteria" "p:Verrucomicrobia" "" "" "" ""
"OTU_3525" "d:Bacteria" "" "" "" "" ""
"OTU_3526" "d:Bacteria" "" "" "" "" ""
"OTU_3527" "d:Bacteria" "p:Proteobacteria" "c:Alphaproteobacteria" "" "" ""
"OTU_3528" "d:Bacteria" "p:Firmicutes" "" "" "" ""
"OTU_3529" "d:Bacteria" "p:Actinobacteria" "" "" "" ""
"OTU_353" "d:Bacteria" "p:Proteobacteria" "c:Gammaproteobacteria" "o:Legionellales" "f:Legionellaceae" "g:Legionella"
"OTU_3530" "d:Bacteria" "p:Cyanobacteria/Chloroplast" "c:Cyanobacteria" "o:Family_VIII" "f:GpVIII" ""
"OTU_3531" "d:Bacteria" "p:Actinobacteria" "c:Actinobacteria" "o:Actinobacteridae" "f:Actinomycetales" "g:Frankineae"
"OTU_3532" "d:Bacteria" "p:Bacteroidetes" "" "" "" ""
"OTU_3534" "d:Bacteria" "p:Proteobacteria" "c:Alphaproteobacteria" "" "" ""
"OTU_3536" "d:Bacteria" "p:Acidobacteria" "c:Acidobacteria_Gp5" "" "" ""
"OTU_3537" "d:Bacteria" "p:Bacteroidetes" "c:Flavobacteriia" "o:Flavobacteriales" "f:Flavobacteriaceae" "g:Flavobacterium"
"OTU_3538" "d:Bacteria" "" "" "" "" ""
"OTU_354" "d:Bacteria" "p:Firmicutes" "c:Clostridia" "o:Clostridiales" "f:Lachnospiraceae" "g:Dorea"
"OTU_3540" "d:Bacteria" "p:Actinobacteria" "" "" "" ""
"OTU_3541" "d:Bacteria" "p:Proteobacteria" "" "" "" ""
"OTU_3542" "d:Bacteria" "p:Proteobacteria" "c:Gammaproteobacteria" "" "" ""
"OTU_3543" "d:Bacteria" "p:Cyanobacteria/Chloroplast" "c:Cyanobacteria" "" "" ""
"OTU_3544" "d:Bacteria" "p:Planctomycetes" "" "" "" ""
"OTU_3545" "d:Bacteria" "p:Cyanobacteria/Chloroplast" "" "" "" ""
"OTU_3548" "d:Bacteria" "" "" "" "" ""
"OTU_355" "d:Bacteria" "p:Proteobacteria" "c:Alphaproteobacteria" "o:Sphingomonadales" "f:Sphingomonadaceae" "g:Sphingobium"
"OTU_3550" "d:Bacteria" "p:Bacteroidetes" "" "" "" ""
"OTU_3552" "d:Bacteria" "" "" "" "" ""
"OTU_3554" "d:Bacteria" "p:Actinobacteria" "c:Actinobacteria" "o:Actinobacteridae" "f:Actinomycetales" "g:Actinomycineae"
"OTU_3555" "d:Bacteria" "p:Actinobacteria" "c:Actinobacteria" "o:Actinobacteridae" "f:Actinomycetales" "g:Micrococcineae"
"OTU_3556" "d:Bacteria" "p:Firmicutes" "c:Clostridia" "" "" ""
"OTU_3557" "d:Bacteria" "p:Firmicutes" "" "" "" ""
"OTU_3559" "d:Bacteria" "p:Candidatus_Saccharibacteria" "c:Saccharibacteria_genera_incertae_sedis" "" "" ""
"OTU_356" "d:Bacteria" "p:Proteobacteria" "c:Alphaproteobacteria" "o:Rhizobiales" "" ""
"OTU_3560" "d:Bacteria" "p:Bacteroidetes" "c:Bacteroidia" "" "" ""
"OTU_3561" "d:Bacteria" "" "" "" "" ""
"OTU_3562" "d:Bacteria" "p:Proteobacteria" "c:Epsilonproteobacteria" "o:Campylobacterales" "f:Campylobacteraceae" "g:Sulfurospirillum"
"OTU_3563" "d:Bacteria" "p:Actinobacteria" "c:Actinobacteria" "o:Actinobacteridae" "f:Actinomycetales" ""
"OTU_3564" "d:Bacteria" "p:Cyanobacteria/Chloroplast" "" "" "" ""
"OTU_3565" "d:Bacteria" "p:Bacteroidetes" "c:Sphingobacteriia" "" "" ""
"OTU_3569" "d:Bacteria" "p:Bacteroidetes" "c:Bacteroidia" "o:Bacteroidales" "" ""
"OTU_357" "d:Bacteria" "p:Actinobacteria" "c:Actinobacteria" "o:Actinobacteridae" "f:Actinomycetales" "g:Corynebacterineae"
"OTU_3570" "d:Bacteria" "p:Firmicutes" "" "" "" ""
"OTU_3571" "d:Bacteria" "p:Proteobacteria" "c:Alphaproteobacteria" "" "" ""
"OTU_3572" "d:Bacteria" "p:Proteobacteria" "c:Gammaproteobacteria" "" "" ""
"OTU_3575" "d:Bacteria" "p:Proteobacteria" "c:Betaproteobacteria" "o:Burkholderiales" "f:Sutterellaceae" "g:Sutterella"
"OTU_3577" "d:Bacteria" "p:Bacteroidetes" "c:Flavobacteriia" "o:Flavobacteriales" "f:Flavobacteriaceae" ""
"OTU_3578" "d:Bacteria" "p:Proteobacteria" "c:Deltaproteobacteria" "" "" ""
"OTU_3579" "d:Bacteria" "p:Bacteroidetes" "c:Bacteroidia" "" "" ""
"OTU_358" "d:Bacteria" "" "" "" "" ""
"OTU_3583" "d:Bacteria" "p:Proteobacteria" "c:Gammaproteobacteria" "o:Pseudomonadales" "f:Moraxellaceae" "g:Acinetobacter"
"OTU_3587" "d:Bacteria" "" "" "" "" ""
"OTU_359" "d:Bacteria" "p:Firmicutes" "c:Clostridia" "o:Clostridiales" "f:Clostridiales_Incertae_Sedis_XI" "g:Anaerococcus"
"OTU_3595" "d:Bacteria" "p:Planctomycetes" "c:Planctomycetia" "o:Planctomycetales" "f:Planctomycetaceae" ""
"OTU_3599" "d:Bacteria" "p:Proteobacteria" "c:Gammaproteobacteria" "o:Legionellales" "f:Legionellaceae" "g:Legionella"
"OTU_36" "d:Bacteria" "p:Proteobacteria" "c:Alphaproteobacteria" "" "" ""
"OTU_360" "d:Bacteria" "p:Bacteroidetes" "" "" "" ""
"OTU_3600" "d:Bacteria" "p:Deinococcus-Thermus" "c:Deinococci" "o:Deinococcales" "f:Deinococcaceae" "g:Deinococcus"
"OTU_3601" "d:Bacteria" "p:Planctomycetes" "" "" "" ""
"OTU_3604" "d:Bacteria" "" "" "" "" ""
"OTU_3607" "d:Bacteria" "p:Firmicutes" "c:Bacilli" "o:Lactobacillales" "" ""
"OTU_361" "d:Bacteria" "p:Firmicutes" "c:Bacilli" "o:Lactobacillales" "f:Streptococcaceae" "g:Lactococcus"
"OTU_3612" "d:Bacteria" "" "" "" "" ""
"OTU_3613" "d:Bacteria" "p:Proteobacteria" "c:Oligoflexia" "o:Oligoflexales" "f:Oligoflexaceae" "g:Oligoflexus"
"OTU_3616" "d:Bacteria" "p:Bacteroidetes" "c:Flavobacteriia" "o:Flavobacteriales" "f:Flavobacteriaceae" "g:Flavobacterium"
"OTU_3617" "d:Bacteria" "p:Planctomycetes" "c:Planctomycetia" "" "" ""
"OTU_362" "d:Bacteria" "" "" "" "" ""
"OTU_3621" "d:Bacteria" "" "" "" "" ""
"OTU_3626" "d:Bacteria" "p:Actinobacteria" "c:Actinobacteria" "o:Coriobacteridae" "f:Coriobacteriales" "g:Coriobacterineae"
"OTU_3627" "d:Bacteria" "" "" "" "" ""
"OTU_3628" "d:Bacteria" "p:Verrucomicrobia" "" "" "" ""
"OTU_3629" "d:Bacteria" "" "" "" "" ""
"OTU_363" "d:Bacteria" "p:Actinobacteria" "c:Actinobacteria" "o:Actinobacteridae" "f:Actinomycetales" "g:Corynebacterineae"
"OTU_3631" "d:Bacteria" "p:Proteobacteria" "c:Deltaproteobacteria" "" "" ""
"OTU_3632" "d:Bacteria" "p:Proteobacteria" "c:Alphaproteobacteria" "" "" ""
"OTU_3633" "d:Bacteria" "p:Proteobacteria" "" "" "" ""
"OTU_3635" "d:Bacteria" "p:Acidobacteria" "c:Acidobacteria_Gp6" "o:Gp6" "" ""
"OTU_3637" "d:Bacteria" "" "" "" "" ""
"OTU_3638" "d:Bacteria" "p:Actinobacteria" "c:Actinobacteria" "o:Actinobacteridae" "f:Actinomycetales" "g:Pseudonocardineae"
"OTU_3639" "d:Bacteria" "p:Proteobacteria" "c:Alphaproteobacteria" "" "" ""
"OTU_364" "d:Bacteria" "p:Proteobacteria" "c:Alphaproteobacteria" "o:Rhodospirillales" "f:Reyranella" ""
"OTU_3640" "d:Bacteria" "" "" "" "" ""
"OTU_3641" "d:Bacteria" "p:Actinobacteria" "c:Actinobacteria" "o:Actinobacteridae" "f:Actinomycetales" ""
"OTU_3642" "d:Bacteria" "p:Verrucomicrobia" "c:Subdivision3" "" "" ""
"OTU_3643" "d:Bacteria" "p:Proteobacteria" "c:Gammaproteobacteria" "" "" ""
"OTU_3644" "d:Bacteria" "" "" "" "" ""
"OTU_3647" "d:Bacteria" "p:Acidobacteria" "c:Acidobacteria_Gp3" "" "" ""
"OTU_3649" "d:Archaea" "p:Thaumarchaeota" "c:Nitrososphaerales" "o:Nitrososphaeraceae" "f:Nitrososphaera" ""
"OTU_365" "d:Bacteria" "p:Actinobacteria" "c:Actinobacteria" "o:Actinobacteridae" "f:Actinomycetales" "g:Propionibacterineae"
"OTU_3650" "d:Bacteria" "p:Firmicutes" "c:Clostridia" "o:Clostridiales" "f:Clostridiales_Incertae_Sedis_XI" "g:Anaerococcus"
"OTU_3651" "d:Bacteria" "" "" "" "" ""
"OTU_3652" "d:Bacteria" "" "" "" "" ""
"OTU_3653" "d:Bacteria" "p:Planctomycetes" "" "" "" ""
"OTU_3654" "d:Bacteria" "" "" "" "" ""
"OTU_3655" "d:Bacteria" "p:Actinobacteria" "c:Actinobacteria" "o:Actinobacteridae" "f:Actinomycetales" ""
"OTU_3656" "d:Bacteria" "p:Actinobacteria" "c:Actinobacteria" "o:Actinobacteridae" "f:Actinomycetales" "g:Micrococcineae"
"OTU_3657" "d:Bacteria" "" "" "" "" ""
"OTU_3658" "d:Bacteria" "p:Verrucomicrobia" "" "" "" ""
"OTU_3659" "d:Bacteria" "p:Actinobacteria" "c:Actinobacteria" "o:Actinobacteridae" "f:Actinomycetales" ""
"OTU_366" "d:Bacteria" "p:Bacteroidetes" "c:Bacteroidia" "o:Bacteroidales" "f:Porphyromonadaceae" "g:Porphyromonas"
"OTU_3660" "d:Bacteria" "p:Bacteroidetes" "c:Flavobacteriia" "" "" ""
"OTU_3661" "d:Bacteria" "p:Fusobacteria" "c:Fusobacteriia" "o:Fusobacteriales" "f:Fusobacteriaceae" ""
"OTU_3664" "d:Bacteria" "p:Proteobacteria" "c:Alphaproteobacteria" "" "" ""
"OTU_3665" "d:Bacteria" "p:Proteobacteria" "" "" "" ""
"OTU_3668" "d:Bacteria" "p:Firmicutes" "" "" "" ""
"OTU_3669" "d:Bacteria" "p:Bacteroidetes" "c:Flavobacteriia" "" "" ""
"OTU_367" "d:Bacteria" "p:Proteobacteria" "c:Alphaproteobacteria" "" "" ""
"OTU_3670" "d:Bacteria" "p:Bacteroidetes" "c:Bacteroidia" "" "" ""
"OTU_3671" "d:Bacteria" "p:Bacteroidetes" "" "" "" ""
"OTU_3673" "d:Bacteria" "p:Proteobacteria" "c:Gammaproteobacteria" "" "" ""
"OTU_3675" "d:Bacteria" "p:Proteobacteria" "c:Alphaproteobacteria" "" "" ""
"OTU_3676" "d:Bacteria" "" "" "" "" ""
"OTU_3677" "d:Bacteria" "p:Actinobacteria" "" "" "" ""
"OTU_368" "d:Bacteria" "p:Proteobacteria" "c:Alphaproteobacteria" "o:Rhizobiales" "f:Hyphomicrobiaceae" "g:Hyphomicrobium"
"OTU_3680" "d:Bacteria" "p:Bacteroidetes" "c:Bacteroidia" "o:Bacteroidales" "f:Prevotellaceae" "g:Prevotella"
"OTU_3681" "d:Bacteria" "p:Bacteroidetes" "c:Flavobacteriia" "o:Flavobacteriales" "f:Flavobacteriaceae" ""
"OTU_3682" "d:Bacteria" "p:Bacteroidetes" "c:Sphingobacteriia" "o:Sphingobacteriales" "f:Sphingobacteriaceae" ""
"OTU_3684" "d:Bacteria" "p:Bacteroidetes" "c:Flavobacteriia" "o:Flavobacteriales" "f:Flavobacteriaceae" "g:Flavobacterium"
"OTU_3686" "d:Bacteria" "p:Proteobacteria" "" "" "" ""
"OTU_3687" "d:Bacteria" "" "" "" "" ""
"OTU_3688" "d:Bacteria" "p:Bacteroidetes" "" "" "" ""
"OTU_3689" "d:Bacteria" "p:Actinobacteria" "c:Actinobacteria" "o:Actinobacteridae" "f:Actinomycetales" ""
"OTU_3690" "d:Bacteria" "" "" "" "" ""
"OTU_3691" "d:Bacteria" "p:Bacteroidetes" "c:Flavobacteriia" "o:Flavobacteriales" "f:Flavobacteriaceae" "g:Capnocytophaga"
"OTU_3692" "d:Bacteria" "p:Gemmatimonadetes" "c:Gemmatimonadetes" "" "" ""
"OTU_3693" "d:Bacteria" "" "" "" "" ""
"OTU_3694" "d:Bacteria" "" "" "" "" ""
"OTU_3695" "d:Bacteria" "p:Bacteroidetes" "c:Sphingobacteriia" "o:Sphingobacteriales" "f:Chitinophagaceae" ""
"OTU_3696" "d:Bacteria" "p:Proteobacteria" "c:Betaproteobacteria" "" "" ""
"OTU_3697" "d:Bacteria" "p:Proteobacteria" "c:Alphaproteobacteria" "" "" ""
"OTU_3698" "d:Bacteria" "p:Proteobacteria" "c:Gammaproteobacteria" "o:Pseudomonadales" "f:Pseudomonadaceae" "g:Cellvibrio"
"OTU_3699" "d:Bacteria" "" "" "" "" ""
"OTU_37" "d:Bacteria" "p:Proteobacteria" "c:Gammaproteobacteria" "o:Pseudomonadales" "f:Moraxellaceae" "g:Acinetobacter"
"OTU_370" "d:Bacteria" "p:Actinobacteria" "c:Actinobacteria" "o:Actinobacteridae" "f:Actinomycetales" "g:Propionibacterineae"
"OTU_3700" "d:Bacteria" "p:Bacteroidetes" "c:Sphingobacteriia" "o:Sphingobacteriales" "f:Chitinophagaceae" "g:Segetibacter"
"OTU_3701" "d:Bacteria" "p:Bacteroidetes" "c:Bacteroidia" "o:Bacteroidales" "" ""
"OTU_3702" "d:Bacteria" "p:Gemmatimonadetes" "c:Gemmatimonadetes" "" "" ""
"OTU_3703" "d:Bacteria" "" "" "" "" ""
"OTU_3704" "d:Bacteria" "" "" "" "" ""
"OTU_3705" "d:Bacteria" "p:Bacteroidetes" "c:Sphingobacteriia" "" "" ""
"OTU_3706" "d:Bacteria" "p:Verrucomicrobia" "c:Spartobacteria" "" "" ""
"OTU_3707" "d:Bacteria" "" "" "" "" ""
"OTU_3708" "d:Bacteria" "p:Proteobacteria" "" "" "" ""
"OTU_3709" "d:Bacteria" "p:Verrucomicrobia" "" "" "" ""
"OTU_371" "d:Bacteria" "p:Proteobacteria" "c:Alphaproteobacteria" "o:Rhizobiales" "" ""
"OTU_3710" "d:Bacteria" "p:candidate_division_WPS-1" "" "" "" ""
"OTU_3711" "d:Bacteria" "p:Acidobacteria" "" "" "" ""
"OTU_3712" "d:Bacteria" "p:Proteobacteria" "" "" "" ""
"OTU_3713" "d:Bacteria" "" "" "" "" ""
"OTU_3714" "d:Bacteria" "p:BRC1" "c:BRC1_genera_incertae_sedis" "" "" ""
"OTU_3715" "d:Bacteria" "p:Acidobacteria" "c:Acidobacteria_Gp6" "o:Gp6" "" ""
"OTU_3716" "d:Bacteria" "p:candidate_division_WPS-1" "" "" "" ""
"OTU_3717" "d:Bacteria" "p:Verrucomicrobia" "" "" "" ""
"OTU_3718" "d:Bacteria" "" "" "" "" ""
"OTU_3719" "d:Bacteria" "p:Parcubacteria" "c:Parcubacteria_genera_incertae_sedis" "" "" ""
"OTU_372" "d:Bacteria" "p:Bacteroidetes" "c:Flavobacteriia" "o:Flavobacteriales" "f:Flavobacteriaceae" "g:Chryseobacterium"
"OTU_3720" "d:Bacteria" "p:Proteobacteria" "c:Betaproteobacteria" "" "" ""
"OTU_3721" "d:Bacteria" "" "" "" "" ""
"OTU_3723" "d:Bacteria" "p:Proteobacteria" "c:Deltaproteobacteria" "" "" ""
"OTU_3724" "d:Bacteria" "p:Bacteroidetes" "" "" "" ""
"OTU_3725" "d:Bacteria" "p:Proteobacteria" "c:Gammaproteobacteria" "" "" ""
"OTU_3726" "d:Bacteria" "p:Proteobacteria" "c:Alphaproteobacteria" "" "" ""
"OTU_3727" "d:Bacteria" "p:Actinobacteria" "c:Actinobacteria" "o:Actinobacteridae" "f:Actinomycetales" ""
"OTU_3728" "d:Bacteria" "" "" "" "" ""
"OTU_3729" "d:Bacteria" "p:Firmicutes" "" "" "" ""
"OTU_373" "d:Bacteria" "p:Proteobacteria" "c:Gammaproteobacteria" "o:Pseudomonadales" "f:Moraxellaceae" "g:Psychrobacter"
"OTU_3730" "d:Bacteria" "p:Cyanobacteria/Chloroplast" "" "" "" ""
"OTU_3731" "d:Bacteria" "p:Proteobacteria" "c:Betaproteobacteria" "o:Burkholderiales" "f:Burkholderiaceae" "g:Chitinimonas"
"OTU_3732" "d:Bacteria" "p:Proteobacteria" "c:Deltaproteobacteria" "o:Bdellovibrionales" "f:Bacteriovoracaceae" "g:Peredibacter"
"OTU_3733" "d:Bacteria" "p:Parcubacteria" "c:Parcubacteria_genera_incertae_sedis" "" "" ""
"OTU_3734" "d:Bacteria" "p:Parcubacteria" "" "" "" ""
"OTU_3735" "d:Bacteria" "p:Acidobacteria" "c:Acidobacteria_Gp17" "" "" ""
"OTU_3736" "d:Bacteria" "" "" "" "" ""
"OTU_3737" "d:Bacteria" "p:Proteobacteria" "" "" "" ""
"OTU_3739" "d:Bacteria" "p:Bacteroidetes" "c:Sphingobacteriia" "o:Sphingobacteriales" "f:Chitinophagaceae" ""
"OTU_374" "d:Bacteria" "p:Actinobacteria" "c:Actinobacteria" "o:Actinobacteridae" "f:Actinomycetales" "g:Propionibacterineae"
"OTU_3740" "d:Bacteria" "p:Actinobacteria" "" "" "" ""
"OTU_3741" "d:Bacteria" "p:Firmicutes" "" "" "" ""
"OTU_3742" "d:Bacteria" "p:Proteobacteria" "c:Betaproteobacteria" "" "" ""
"OTU_3743" "d:Bacteria" "p:Proteobacteria" "c:Gammaproteobacteria" "" "" ""
"OTU_3744" "d:Bacteria" "" "" "" "" ""
"OTU_3745" "d:Bacteria" "" "" "" "" ""
"OTU_3746" "d:Bacteria" "p:Firmicutes" "c:Negativicutes" "o:Selenomonadales" "f:Veillonellaceae" ""
"OTU_3747" "d:Bacteria" "p:Acidobacteria" "c:Acidobacteria_Gp25" "" "" ""
"OTU_3748" "d:Bacteria" "" "" "" "" ""
"OTU_3749" "d:Bacteria" "p:Proteobacteria" "c:Alphaproteobacteria" "o:Rhizobiales" "f:Beijerinckiaceae" ""
"OTU_375" "d:Bacteria" "p:Actinobacteria" "c:Actinobacteria" "o:Actinobacteridae" "" ""
"OTU_3750" "d:Bacteria" "" "" "" "" ""
"OTU_3751" "d:Bacteria" "p:Proteobacteria" "c:Gammaproteobacteria" "" "" ""
"OTU_3752" "d:Bacteria" "" "" "" "" ""
"OTU_3753" "d:Bacteria" "p:Actinobacteria" "c:Actinobacteria" "" "" ""
"OTU_3754" "d:Bacteria" "p:Armatimonadetes" "" "" "" ""
"OTU_3755" "d:Bacteria" "p:Chlamydiae" "c:Chlamydiia" "" "" ""
"OTU_3756" "d:Bacteria" "p:Actinobacteria" "c:Actinobacteria" "o:Actinobacteridae" "f:Actinomycetales" ""
"OTU_3758" "d:Bacteria" "" "" "" "" ""
"OTU_3759" "d:Bacteria" "p:Bacteroidetes" "c:Cytophagia" "o:Cytophagales" "f:Cytophagaceae" "g:Sporocytophaga"
"OTU_376" "d:Bacteria" "p:Actinobacteria" "c:Actinobacteria" "o:Actinobacteridae" "f:Actinomycetales" "g:Micromonosporineae"
"OTU_3760" "d:Bacteria" "" "" "" "" ""
"OTU_3761" "d:Bacteria" "p:Proteobacteria" "" "" "" ""
"OTU_3764" "d:Bacteria" "p:Parcubacteria" "" "" "" ""
"OTU_3767" "d:Bacteria" "p:Bacteroidetes" "c:Flavobacteriia" "o:Flavobacteriales" "f:Flavobacteriaceae" "g:Capnocytophaga"
"OTU_3768" "d:Bacteria" "" "" "" "" ""
"OTU_3769" "d:Bacteria" "" "" "" "" ""
"OTU_377" "d:Bacteria" "p:Actinobacteria" "c:Actinobacteria" "o:Actinobacteridae" "f:Actinomycetales" "g:Micrococcineae"
"OTU_3772" "d:Bacteria" "" "" "" "" ""
"OTU_3773" "d:Bacteria" "" "" "" "" ""
"OTU_3774" "d:Bacteria" "p:Firmicutes" "c:Bacilli" "o:Bacillales" "" ""
"OTU_3775" "d:Bacteria" "p:Latescibacteria" "c:Latescibacteria_genera_incertae_sedis" "" "" ""
"OTU_3776" "d:Bacteria" "p:Firmicutes" "" "" "" ""
"OTU_3777" "d:Bacteria" "" "" "" "" ""
"OTU_3778" "d:Bacteria" "p:Firmicutes" "c:Clostridia" "o:Clostridiales" "" ""
"OTU_3779" "d:Bacteria" "p:Proteobacteria" "c:Deltaproteobacteria" "o:Myxococcales" "f:Sorangiineae" ""
"OTU_378" "d:Bacteria" "p:Bacteroidetes" "c:Flavobacteriia" "o:Flavobacteriales" "f:Flavobacteriaceae" "g:Flavobacterium"
"OTU_3780" "d:Bacteria" "p:Actinobacteria" "" "" "" ""
"OTU_3781" "d:Bacteria" "p:Bacteroidetes" "c:Bacteroidia" "o:Bacteroidales" "f:Bacteroidaceae" "g:Bacteroides"
"OTU_3782" "d:Bacteria" "p:Bacteroidetes" "c:Sphingobacteriia" "o:Sphingobacteriales" "f:Chitinophagaceae" "g:Sediminibacterium"
"OTU_3783" "d:Bacteria" "" "" "" "" ""
"OTU_3784" "d:Bacteria" "p:Chlamydiae" "c:Chlamydiia" "" "" ""
"OTU_3785" "d:Bacteria" "p:Verrucomicrobia" "" "" "" ""
"OTU_3786" "d:Bacteria" "p:Planctomycetes" "c:Planctomycetia" "" "" ""
"OTU_3787" "d:Bacteria" "" "" "" "" ""
"OTU_3788" "d:Bacteria" "" "" "" "" ""
"OTU_3789" "d:Bacteria" "" "" "" "" ""
"OTU_379" "d:Bacteria" "p:Spirochaetes" "c:Spirochaetia" "o:Spirochaetales" "f:Spirochaetaceae" "g:Treponema"
"OTU_3790" "d:Bacteria" "p:Verrucomicrobia" "c:Subdivision3" "" "" ""
"OTU_3791" "d:Bacteria" "p:Verrucomicrobia" "" "" "" ""
"OTU_3793" "d:Bacteria" "" "" "" "" ""
"OTU_3794" "d:Bacteria" "p:Proteobacteria" "" "" "" ""
"OTU_3795" "d:Bacteria" "p:Proteobacteria" "c:Gammaproteobacteria" "" "" ""
"OTU_3796" "d:Bacteria" "p:Proteobacteria" "c:Alphaproteobacteria" "" "" ""
"OTU_3797" "d:Bacteria" "p:Proteobacteria" "" "" "" ""
"OTU_3798" "d:Bacteria" "" "" "" "" ""
"OTU_3799" "d:Bacteria" "p:Firmicutes" "" "" "" ""
"OTU_38" "d:Bacteria" "p:Proteobacteria" "c:Alphaproteobacteria" "o:Caulobacterales" "f:Caulobacteraceae" "g:Brevundimonas"
"OTU_380" "d:Bacteria" "p:Firmicutes" "c:Clostridia" "o:Clostridiales" "f:Clostridiales_Incertae_Sedis_XI" "g:Anaerococcus"
"OTU_3800" "d:Bacteria" "p:Acidobacteria" "" "" "" ""
"OTU_3801" "d:Bacteria" "" "" "" "" ""
"OTU_3802" "d:Bacteria" "p:Proteobacteria" "c:Betaproteobacteria" "" "" ""
"OTU_3803" "d:Bacteria" "p:Planctomycetes" "c:Planctomycetia" "" "" ""
"OTU_3804" "d:Bacteria" "p:Proteobacteria" "" "" "" ""
"OTU_3806" "d:Bacteria" "p:Planctomycetes" "c:Planctomycetia" "o:Planctomycetales" "f:Planctomycetaceae" ""
"OTU_3807" "d:Bacteria" "" "" "" "" ""
"OTU_3808" "d:Bacteria" "p:Proteobacteria" "c:Alphaproteobacteria" "o:Rhodospirillales" "f:Rhodospirillaceae" "g:Novispirillum"
"OTU_3809" "d:Bacteria" "p:Bacteroidetes" "c:Flavobacteriia" "" "" ""
"OTU_381" "d:Bacteria" "p:Acidobacteria" "c:Acidobacteria_Gp4" "o:Gp4" "" ""
"OTU_3810" "d:Bacteria" "p:Proteobacteria" "" "" "" ""
"OTU_3812" "d:Bacteria" "p:Proteobacteria" "c:Alphaproteobacteria" "" "" ""
"OTU_3814" "d:Bacteria" "" "" "" "" ""
"OTU_3815" "d:Bacteria" "p:Firmicutes" "c:Clostridia" "" "" ""
"OTU_3817" "d:Bacteria" "" "" "" "" ""
"OTU_3818" "d:Bacteria" "p:Proteobacteria" "c:Gammaproteobacteria" "o:Pseudomonadales" "f:Moraxellaceae" "g:Psychrobacter"
"OTU_3819" "d:Bacteria" "p:Firmicutes" "c:Clostridia" "o:Clostridiales" "f:Gracilibacteraceae" "g:Gracilibacter"
"OTU_3820" "d:Bacteria" "p:Bacteroidetes" "c:Cytophagia" "o:Cytophagales" "" ""
"OTU_3821" "d:Bacteria" "" "" "" "" ""
"OTU_3822" "d:Bacteria" "p:Proteobacteria" "c:Alphaproteobacteria" "" "" ""
"OTU_3823" "d:Bacteria" "p:Bacteroidetes" "" "" "" ""
"OTU_3825" "d:Bacteria" "" "" "" "" ""
"OTU_3826" "d:Bacteria" "p:Proteobacteria" "c:Alphaproteobacteria" "" "" ""
"OTU_3829" "d:Bacteria" "p:Armatimonadetes" "" "" "" ""
"OTU_383" "d:Bacteria" "p:Proteobacteria" "" "" "" ""
"OTU_3830" "d:Bacteria" "" "" "" "" ""
"OTU_3832" "d:Bacteria" "p:Bacteroidetes" "" "" "" ""
"OTU_3833" "d:Bacteria" "p:Proteobacteria" "c:Alphaproteobacteria" "o:Rhodospirillales" "f:Reyranella" ""
"OTU_3834" "d:Bacteria" "p:Planctomycetes" "" "" "" ""
"OTU_3835" "d:Bacteria" "" "" "" "" ""
"OTU_3836" "d:Bacteria" "p:Proteobacteria" "c:Gammaproteobacteria" "" "" ""
"OTU_3837" "d:Bacteria" "p:Firmicutes" "c:Clostridia" "o:Clostridiales" "f:Clostridiaceae_1" "g:Clostridium_sensu_stricto"
"OTU_3838" "d:Bacteria" "p:Planctomycetes" "c:Planctomycetia" "" "" ""
"OTU_3839" "d:Bacteria" "p:Proteobacteria" "c:Epsilonproteobacteria" "o:Campylobacterales" "f:Helicobacteraceae" "g:Sulfuricurvum"
"OTU_384" "d:Bacteria" "" "" "" "" ""
"OTU_3840" "d:Bacteria" "p:Proteobacteria" "c:Gammaproteobacteria" "o:Pasteurellales" "f:Pasteurellaceae" ""
"OTU_3841" "d:Bacteria" "" "" "" "" ""
"OTU_3842" "d:Bacteria" "p:Proteobacteria" "c:Gammaproteobacteria" "" "" ""
"OTU_3843" "d:Bacteria" "" "" "" "" ""
"OTU_3844" "d:Bacteria" "" "" "" "" ""
"OTU_3845" "d:Bacteria" "p:Proteobacteria" "c:Gammaproteobacteria" "" "" ""
"OTU_3846" "d:Bacteria" "p:Bacteroidetes" "" "" "" ""
"OTU_3848" "d:Bacteria" "" "" "" "" ""
"OTU_3849" "d:Bacteria" "p:Verrucomicrobia" "" "" "" ""
"OTU_385" "d:Bacteria" "p:Firmicutes" "c:Clostridia" "" "" ""
"OTU_3850" "d:Bacteria" "p:Fibrobacteres" "" "" "" ""
"OTU_3851" "d:Bacteria" "p:Proteobacteria" "c:Alphaproteobacteria" "" "" ""
"OTU_3852" "d:Bacteria" "p:Actinobacteria" "c:Actinobacteria" "" "" ""
"OTU_3853" "d:Bacteria" "" "" "" "" ""
"OTU_3854" "d:Bacteria" "p:Actinobacteria" "" "" "" ""
"OTU_3855" "d:Bacteria" "p:Proteobacteria" "c:Alphaproteobacteria" "o:Rhodospirillales" "" ""
"OTU_3856" "d:Bacteria" "p:Bacteroidetes" "c:Bacteroidia" "o:Bacteroidales" "f:Porphyromonadaceae" ""
"OTU_3857" "d:Bacteria" "" "" "" "" ""
"OTU_3859" "d:Bacteria" "p:Acidobacteria" "c:Acidobacteria_Gp6" "o:Gp6" "" ""
"OTU_386" "d:Bacteria" "p:Actinobacteria" "c:Actinobacteria" "" "" ""
"OTU_3860" "d:Bacteria" "" "" "" "" ""
"OTU_3861" "d:Bacteria" "p:Actinobacteria" "c:Actinobacteria" "o:Actinobacteridae" "f:Actinomycetales" "g:Propionibacterineae"
"OTU_3863" "d:Bacteria" "p:Proteobacteria" "c:Alphaproteobacteria" "o:Rhizobiales" "" ""
"OTU_3864" "d:Bacteria" "p:Bacteroidetes" "c:Cytophagia" "o:Cytophagales" "f:Cytophagaceae" "g:Siphonobacter"
"OTU_3865" "d:Bacteria" "p:Bacteroidetes" "" "" "" ""
"OTU_3866" "d:Bacteria" "" "" "" "" ""
"OTU_3867" "d:Bacteria" "" "" "" "" ""
"OTU_3868" "d:Bacteria" "" "" "" "" ""
"OTU_3869" "d:Bacteria" "p:Firmicutes" "c:Clostridia" "" "" ""
"OTU_387" "d:Bacteria" "p:Bacteroidetes" "c:Bacteroidia" "o:Bacteroidales" "f:Prevotellaceae" "g:Prevotella"
"OTU_3870" "d:Bacteria" "p:Firmicutes" "" "" "" ""
"OTU_3871" "d:Bacteria" "p:Firmicutes" "" "" "" ""
"OTU_3872" "d:Bacteria" "" "" "" "" ""
"OTU_3873" "d:Bacteria" "p:Firmicutes" "" "" "" ""
"OTU_3874" "d:Bacteria" "p:Firmicutes" "c:Clostridia" "" "" ""
"OTU_3875" "d:Bacteria" "p:Bacteroidetes" "" "" "" ""
"OTU_3876" "d:Bacteria" "p:Firmicutes" "c:Clostridia" "" "" ""
"OTU_3877" "d:Bacteria" "p:Firmicutes" "c:Clostridia" "o:Clostridiales" "" ""
"OTU_3878" "d:Bacteria" "p:Firmicutes" "c:Clostridia" "o:Clostridiales" "" ""
"OTU_3879" "d:Bacteria" "p:Synergistetes" "c:Synergistia" "o:Synergistales" "f:Synergistaceae" "g:Anaerobaculum"
"OTU_388" "d:Bacteria" "p:Firmicutes" "c:Negativicutes" "o:Selenomonadales" "f:Veillonellaceae" "g:Selenomonas"
"OTU_3880" "d:Bacteria" "" "" "" "" ""
"OTU_3881" "d:Bacteria" "p:Firmicutes" "c:Clostridia" "" "" ""
"OTU_3882" "d:Bacteria" "" "" "" "" ""
"OTU_3883" "d:Bacteria" "p:Firmicutes" "c:Clostridia" "" "" ""
"OTU_3884" "d:Bacteria" "p:Firmicutes" "c:Clostridia" "" "" ""
"OTU_3885" "d:Bacteria" "p:Acidobacteria" "" "" "" ""
"OTU_3886" "d:Bacteria" "p:Actinobacteria" "c:Actinobacteria" "" "" ""
"OTU_3887" "d:Bacteria" "p:Acidobacteria" "c:Acidobacteria_Gp4" "" "" ""
"OTU_3888" "d:Bacteria" "p:Proteobacteria" "" "" "" ""
"OTU_3889" "d:Bacteria" "" "" "" "" ""
"OTU_389" "d:Bacteria" "p:Acidobacteria" "c:Acidobacteria_Gp4" "" "" ""
"OTU_3890" "d:Bacteria" "p:Firmicutes" "c:Clostridia" "o:Clostridiales" "" ""
"OTU_3891" "d:Bacteria" "p:Actinobacteria" "c:Actinobacteria" "o:Actinobacteridae" "f:Actinomycetales" "g:Corynebacterineae"
"OTU_3892" "d:Bacteria" "p:Proteobacteria" "" "" "" ""
"OTU_3893" "d:Bacteria" "p:Proteobacteria" "" "" "" ""
"OTU_3894" "d:Bacteria" "" "" "" "" ""
"OTU_3895" "d:Bacteria" "p:Actinobacteria" "c:Actinobacteria" "o:Actinobacteridae" "f:Actinomycetales" ""
"OTU_3896" "d:Bacteria" "p:Armatimonadetes" "c:Chthonomonadetes" "o:Chthonomonadales" "f:Chthonomonadaceae" "g:Chthonomonas/Armatimonadetes_gp3"
"OTU_3898" "d:Bacteria" "p:Verrucomicrobia" "c:Subdivision3" "" "" ""
"OTU_3899" "d:Bacteria" "p:Verrucomicrobia" "c:Verrucomicrobiae" "o:Verrucomicrobiales" "f:Verrucomicrobiaceae" "g:Brevifollis"
"OTU_39" "d:Bacteria" "" "" "" "" ""
"OTU_390" "d:Bacteria" "" "" "" "" ""
"OTU_3901" "d:Bacteria" "" "" "" "" ""
"OTU_3902" "d:Bacteria" "" "" "" "" ""
"OTU_3903" "d:Bacteria" "p:Proteobacteria" "c:Betaproteobacteria" "" "" ""
"OTU_3904" "d:Bacteria" "p:Proteobacteria" "c:Gammaproteobacteria" "" "" ""
"OTU_3905" "d:Bacteria" "p:Acidobacteria" "c:Acidobacteria_Gp6" "" "" ""
"OTU_3906" "d:Bacteria" "" "" "" "" ""
"OTU_3907" "d:Bacteria" "p:Proteobacteria" "c:Gammaproteobacteria" "" "" ""
"OTU_3908" "d:Bacteria" "p:Acidobacteria" "c:Acidobacteria_Gp16" "o:Gp16" "" ""
"OTU_3909" "d:Bacteria" "p:Gemmatimonadetes" "" "" "" ""
"OTU_391" "d:Bacteria" "p:Firmicutes" "" "" "" ""
"OTU_3911" "d:Bacteria" "p:Bacteroidetes" "c:Sphingobacteriia" "o:Sphingobacteriales" "f:Sphingobacteriaceae" ""
"OTU_3912" "d:Bacteria" "" "" "" "" ""
"OTU_3913" "d:Bacteria" "p:Latescibacteria" "" "" "" ""
"OTU_3915" "d:Bacteria" "p:Bacteroidetes" "" "" "" ""
"OTU_3917" "d:Bacteria" "p:Firmicutes" "c:Clostridia" "" "" ""
"OTU_3919" "d:Bacteria" "p:Proteobacteria" "c:Alphaproteobacteria" "" "" ""
"OTU_392" "d:Bacteria" "p:Bacteroidetes" "c:Bacteroidia" "o:Bacteroidales" "f:Prevotellaceae" "g:Prevotella"
"OTU_3920" "d:Bacteria" "p:Acidobacteria" "c:Acidobacteria_Gp6" "" "" ""
"OTU_3922" "d:Bacteria" "p:Proteobacteria" "c:Gammaproteobacteria" "o:Xanthomonadales" "f:Xanthomonadaceae" "g:Pseudofulvimonas"
"OTU_3924" "d:Bacteria" "p:Acidobacteria" "c:Acidobacteria_Gp17" "o:Gp17" "" ""
"OTU_3928" "d:Bacteria" "p:Proteobacteria" "c:Alphaproteobacteria" "" "" ""
"OTU_3929" "d:Bacteria" "p:Proteobacteria" "c:Betaproteobacteria" "" "" ""
"OTU_393" "d:Bacteria" "p:Proteobacteria" "c:Betaproteobacteria" "o:Burkholderiales" "f:Alcaligenaceae" "g:Alcaligenes"
"OTU_3930" "d:Bacteria" "p:Bacteroidetes" "" "" "" ""
"OTU_3931" "d:Bacteria" "p:Acidobacteria" "c:Acidobacteria_Gp6" "o:Gp6" "" ""
"OTU_3932" "d:Bacteria" "p:Proteobacteria" "" "" "" ""
"OTU_3933" "d:Bacteria" "p:Proteobacteria" "c:Deltaproteobacteria" "" "" ""
"OTU_3934" "d:Bacteria" "" "" "" "" ""
"OTU_3935" "d:Bacteria" "p:Proteobacteria" "c:Alphaproteobacteria" "" "" ""
"OTU_3936" "d:Bacteria" "p:Proteobacteria" "" "" "" ""
"OTU_3937" "d:Archaea" "p:Thaumarchaeota" "c:Nitrososphaerales" "" "" ""
"OTU_3938" "d:Bacteria" "p:Planctomycetes" "" "" "" ""
"OTU_3939" "d:Bacteria" "p:Proteobacteria" "c:Alphaproteobacteria" "o:Rhodospirillales" "" ""
"OTU_394" "d:Bacteria" "p:Proteobacteria" "c:Betaproteobacteria" "" "" ""
"OTU_3940" "d:Bacteria" "p:Proteobacteria" "c:Alphaproteobacteria" "o:Rhodospirillales" "" ""
"OTU_3942" "d:Bacteria" "p:Parcubacteria" "" "" "" ""
"OTU_3943" "d:Bacteria" "p:Actinobacteria" "c:Actinobacteria" "o:Actinobacteridae" "f:Actinomycetales" "g:Corynebacterineae"
"OTU_3945" "d:Bacteria" "p:Bacteroidetes" "c:Cytophagia" "" "" ""
"OTU_3946" "d:Bacteria" "" "" "" "" ""
"OTU_3948" "d:Bacteria" "p:Firmicutes" "" "" "" ""
"OTU_3949" "d:Bacteria" "" "" "" "" ""
"OTU_395" "d:Bacteria" "p:Acidobacteria" "c:Acidobacteria_Gp4" "" "" ""
"OTU_3950" "d:Bacteria" "p:Armatimonadetes" "" "" "" ""
"OTU_3952" "d:Bacteria" "p:Firmicutes" "c:Clostridia" "o:Clostridiales" "" ""
"OTU_3953" "d:Bacteria" "" "" "" "" ""
"OTU_3954" "d:Bacteria" "p:Verrucomicrobia" "" "" "" ""
"OTU_3955" "d:Bacteria" "p:Proteobacteria" "" "" "" ""
"OTU_3956" "d:Bacteria" "p:Proteobacteria" "c:Alphaproteobacteria" "" "" ""
"OTU_3957" "d:Bacteria" "p:Tenericutes" "" "" "" ""
"OTU_3958" "d:Bacteria" "p:Proteobacteria" "c:Gammaproteobacteria" "o:Alteromonadales" "f:Alteromonadaceae" "g:Marinobacter"
"OTU_3959" "d:Bacteria" "p:Planctomycetes" "c:Planctomycetia" "" "" ""
"OTU_396" "d:Bacteria" "p:Proteobacteria" "c:Gammaproteobacteria" "o:Cardiobacteriales" "f:Cardiobacteriaceae" ""
"OTU_3960" "d:Bacteria" "p:candidate_division_WPS-1" "" "" "" ""
"OTU_3961" "d:Bacteria" "p:Bacteroidetes" "c:Bacteroidia" "o:Bacteroidales" "f:Prevotellaceae" "g:Prevotella"
"OTU_3962" "d:Bacteria" "" "" "" "" ""
"OTU_3963" "d:Bacteria" "" "" "" "" ""
"OTU_3964" "d:Bacteria" "p:Firmicutes" "c:Clostridia" "" "" ""
"OTU_3965" "d:Bacteria" "p:Firmicutes" "c:Bacilli" "" "" ""
"OTU_3966" "d:Bacteria" "p:Synergistetes" "c:Synergistia" "o:Synergistales" "f:Synergistaceae" "g:Jonquetella"
"OTU_3967" "d:Bacteria" "" "" "" "" ""
"OTU_3968" "d:Bacteria" "p:Actinobacteria" "c:Actinobacteria" "o:Actinobacteridae" "f:Actinomycetales" "g:Micrococcineae"
"OTU_3969" "d:Bacteria" "" "" "" "" ""
"OTU_397" "d:Bacteria" "p:Proteobacteria" "c:Gammaproteobacteria" "o:Pseudomonadales" "f:Pseudomonadaceae" ""
"OTU_3970" "d:Bacteria" "p:Acidobacteria" "c:Acidobacteria_Gp6" "" "" ""
"OTU_3971" "d:Bacteria" "" "" "" "" ""
"OTU_3972" "d:Bacteria" "p:Actinobacteria" "c:Actinobacteria" "o:Actinobacteridae" "f:Actinomycetales" ""
"OTU_3973" "d:Bacteria" "p:Actinobacteria" "" "" "" ""
"OTU_3974" "d:Bacteria" "p:Proteobacteria" "c:Betaproteobacteria" "" "" ""
"OTU_3975" "d:Bacteria" "p:Bacteroidetes" "c:Sphingobacteriia" "o:Sphingobacteriales" "f:Sphingobacteriaceae" "g:Sphingobacterium"
"OTU_3976" "d:Bacteria" "p:Verrucomicrobia" "c:Spartobacteria" "o:Spartobacteria_genera_incertae_sedis" "" ""
"OTU_3977" "d:Bacteria" "p:Actinobacteria" "" "" "" ""
"OTU_3978" "d:Bacteria" "p:Actinobacteria" "c:Actinobacteria" "o:Coriobacteridae" "f:Coriobacteriales" "g:Coriobacterineae"
"OTU_3979" "d:Bacteria" "p:Parcubacteria" "c:Parcubacteria_genera_incertae_sedis" "" "" ""
"OTU_398" "d:Bacteria" "p:Actinobacteria" "c:Actinobacteria" "o:Coriobacteridae" "f:Coriobacteriales" "g:Coriobacterineae"
"OTU_3980" "d:Bacteria" "p:Deinococcus-Thermus" "c:Deinococci" "" "" ""
"OTU_3981" "d:Bacteria" "p:Proteobacteria" "c:Betaproteobacteria" "" "" ""
"OTU_3982" "d:Bacteria" "p:Proteobacteria" "c:Gammaproteobacteria" "" "" ""
"OTU_3983" "d:Bacteria" "" "" "" "" ""
"OTU_3984" "d:Bacteria" "p:Bacteroidetes" "c:Cytophagia" "o:Cytophagales" "" ""
"OTU_3985" "d:Bacteria" "" "" "" "" ""
"OTU_3986" "d:Bacteria" "" "" "" "" ""
"OTU_3987" "d:Bacteria" "" "" "" "" ""
"OTU_3988" "d:Bacteria" "p:Proteobacteria" "c:Betaproteobacteria" "" "" ""
"OTU_3989" "d:Bacteria" "" "" "" "" ""
"OTU_399" "d:Bacteria" "p:Firmicutes" "c:Bacilli" "o:Bacillales" "" ""
"OTU_3990" "d:Bacteria" "" "" "" "" ""
"OTU_3991" "d:Bacteria" "p:Proteobacteria" "c:Alphaproteobacteria" "" "" ""
"OTU_3992" "d:Bacteria" "p:Proteobacteria" "c:Alphaproteobacteria" "o:Rhizobiales" "" ""
"OTU_3994" "d:Bacteria" "" "" "" "" ""
"OTU_3997" "d:Bacteria" "p:Proteobacteria" "c:Alphaproteobacteria" "o:Sphingomonadales" "f:Sphingomonadaceae" "g:Sphingobium"
"OTU_3998" "d:Bacteria" "p:Bacteroidetes" "c:Cytophagia" "o:Cytophagales" "f:Cytophagaceae" "g:Hymenobacter"
"OTU_3999" "d:Bacteria" "p:Proteobacteria" "c:Gammaproteobacteria" "o:Pseudomonadales" "f:Pseudomonadaceae" ""
"OTU_4" "d:Bacteria" "p:Proteobacteria" "c:Betaproteobacteria" "" "" ""
"OTU_40" "d:Bacteria" "p:Actinobacteria" "c:Actinobacteria" "o:Actinobacteridae" "f:Actinomycetales" "g:Frankineae"
"OTU_400" "d:Bacteria" "p:Bacteroidetes" "" "" "" ""
"OTU_4000" "d:Bacteria" "p:Proteobacteria" "c:Alphaproteobacteria" "" "" ""
"OTU_4001" "d:Bacteria" "p:Actinobacteria" "c:Actinobacteria" "o:Actinobacteridae" "f:Actinomycetales" ""
"OTU_4002" "d:Bacteria" "p:Proteobacteria" "c:Alphaproteobacteria" "o:Rhizobiales" "" ""
"OTU_4003" "d:Bacteria" "p:Proteobacteria" "c:Alphaproteobacteria" "o:Rhizobiales" "" ""
"OTU_4004" "d:Bacteria" "" "" "" "" ""
"OTU_4005" "d:Bacteria" "p:Firmicutes" "c:Erysipelotrichia" "o:Erysipelotrichales" "f:Erysipelotrichaceae" "g:Solobacterium"
"OTU_4006" "d:Bacteria" "p:Proteobacteria" "" "" "" ""
"OTU_4007" "d:Bacteria" "p:Proteobacteria" "c:Alphaproteobacteria" "o:Rhodobacterales" "f:Rhodobacteraceae" ""
"OTU_4008" "d:Bacteria" "p:Actinobacteria" "c:Actinobacteria" "o:Actinobacteridae" "f:Bifidobacteriales" "g:Bifidobacteriaceae"
"OTU_4009" "d:Bacteria" "p:Proteobacteria" "c:Alphaproteobacteria" "o:Rhizobiales" "" ""
"OTU_401" "d:Bacteria" "p:Firmicutes" "c:Clostridia" "o:Clostridiales" "" ""
"OTU_4010" "d:Bacteria" "p:Proteobacteria" "" "" "" ""
"OTU_4011" "d:Bacteria" "p:Deinococcus-Thermus" "c:Deinococci" "o:Deinococcales" "f:Deinococcaceae" ""
"OTU_4013" "d:Bacteria" "p:Armatimonadetes" "c:Armatimonadia" "o:Armatimonadales" "f:Armatimonadaceae" "g:Armatimonas/Armatimonadetes_gp1"
"OTU_4014" "d:Bacteria" "" "" "" "" ""
"OTU_4015" "d:Bacteria" "p:Bacteroidetes" "c:Bacteroidia" "o:Bacteroidales" "f:Porphyromonadaceae" ""
"OTU_4016" "d:Bacteria" "p:Firmicutes" "c:Bacilli" "o:Lactobacillales" "f:Lactobacillaceae" "g:Lactobacillus"
"OTU_4017" "d:Bacteria" "" "" "" "" ""
"OTU_4018" "d:Bacteria" "p:Verrucomicrobia" "" "" "" ""
"OTU_4019" "d:Bacteria" "p:Bacteroidetes" "" "" "" ""
"OTU_402" "d:Bacteria" "" "" "" "" ""
"OTU_4020" "d:Bacteria" "p:Acidobacteria" "c:Acidobacteria_Gp6" "" "" ""
"OTU_4022" "d:Bacteria" "p:Acidobacteria" "c:Acidobacteria_Gp3" "" "" ""
"OTU_4023" "d:Bacteria" "p:Acidobacteria" "" "" "" ""
"OTU_4024" "d:Bacteria" "p:Bacteroidetes" "c:Bacteroidia" "" "" ""
"OTU_4025" "d:Bacteria" "p:Bacteroidetes" "c:Bacteroidia" "o:Bacteroidales" "" ""
"OTU_4026" "d:Bacteria" "p:Cyanobacteria/Chloroplast" "" "" "" ""
"OTU_4027" "d:Bacteria" "p:Firmicutes" "c:Clostridia" "o:Clostridiales" "" ""
"OTU_4028" "d:Bacteria" "p:Acidobacteria" "c:Acidobacteria_Gp6" "o:Gp6" "" ""
"OTU_4029" "d:Bacteria" "p:Bacteroidetes" "" "" "" ""
"OTU_403" "d:Bacteria" "p:Deinococcus-Thermus" "c:Deinococci" "o:Thermales" "f:Thermaceae" "g:Thermus"
"OTU_4030" "d:Bacteria" "p:Acidobacteria" "c:Acidobacteria_Gp6" "" "" ""
"OTU_4031" "d:Bacteria" "p:Firmicutes" "" "" "" ""
"OTU_4032" "d:Bacteria" "p:Planctomycetes" "" "" "" ""
"OTU_4033" "d:Bacteria" "p:Firmicutes" "c:Clostridia" "o:Clostridiales" "f:Ruminococcaceae" ""
"OTU_4034" "d:Bacteria" "p:Actinobacteria" "" "" "" ""
"OTU_4035" "d:Bacteria" "p:Actinobacteria" "c:Actinobacteria" "" "" ""
"OTU_4036" "d:Bacteria" "p:Proteobacteria" "" "" "" ""
"OTU_4037" "d:Bacteria" "p:Acidobacteria" "" "" "" ""
"OTU_4038" "d:Bacteria" "" "" "" "" ""
"OTU_404" "d:Bacteria" "p:Firmicutes" "c:Clostridia" "o:Clostridiales" "f:Lachnospiraceae" "g:Lachnospiracea_incertae_sedis"
"OTU_4040" "d:Bacteria" "p:Proteobacteria" "" "" "" ""
"OTU_4041" "d:Bacteria" "p:Acidobacteria" "" "" "" ""
"OTU_4042" "d:Bacteria" "p:Bacteroidetes" "c:Sphingobacteriia" "o:Sphingobacteriales" "f:Chitinophagaceae" ""
"OTU_4043" "d:Bacteria" "p:Actinobacteria" "c:Actinobacteria" "o:Actinobacteridae" "f:Actinomycetales" "g:Micromonosporineae"
"OTU_4044" "d:Bacteria" "p:Firmicutes" "c:Bacilli" "" "" ""
"OTU_4045" "d:Bacteria" "p:Bacteroidetes" "c:Bacteroidia" "o:Bacteroidales" "f:Porphyromonadaceae" "g:Porphyromonas"
"OTU_4046" "d:Bacteria" "p:Proteobacteria" "c:Deltaproteobacteria" "" "" ""
"OTU_4047" "d:Bacteria" "p:Firmicutes" "c:Clostridia" "" "" ""
"OTU_4048" "d:Bacteria" "p:Firmicutes" "" "" "" ""
"OTU_4049" "d:Bacteria" "p:Proteobacteria" "c:Deltaproteobacteria" "" "" ""
"OTU_405" "d:Bacteria" "p:Bacteroidetes" "c:Flavobacteriia" "o:Flavobacteriales" "f:Flavobacteriaceae" "g:Capnocytophaga"
"OTU_4051" "d:Bacteria" "p:Firmicutes" "c:Bacilli" "o:Lactobacillales" "f:Streptococcaceae" "g:Streptococcus"
"OTU_4052" "d:Bacteria" "p:Proteobacteria" "c:Deltaproteobacteria" "o:Bdellovibrionales" "f:Bdellovibrionaceae" "g:Vampirovibrio"
"OTU_4053" "d:Bacteria" "p:Bacteroidetes" "c:Cytophagia" "o:Cytophagales" "f:Cytophagaceae" "g:Hymenobacter"
"OTU_4054" "d:Bacteria" "p:Gemmatimonadetes" "" "" "" ""
"OTU_4055" "d:Bacteria" "p:Proteobacteria" "c:Alphaproteobacteria" "o:Rhizobiales" "f:Hyphomicrobiaceae" "g:Hyphomicrobium"
"OTU_4056" "d:Bacteria" "p:Bacteroidetes" "c:Flavobacteriia" "" "" ""
"OTU_4057" "d:Bacteria" "" "" "" "" ""
"OTU_4058" "d:Bacteria" "" "" "" "" ""
"OTU_4059" "d:Bacteria" "p:Bacteroidetes" "c:Sphingobacteriia" "o:Sphingobacteriales" "f:Sphingobacteriaceae" ""
"OTU_406" "d:Bacteria" "p:Verrucomicrobia" "" "" "" ""
"OTU_4061" "d:Bacteria" "" "" "" "" ""
"OTU_4062" "d:Bacteria" "" "" "" "" ""
"OTU_4063" "d:Bacteria" "p:Bacteroidetes" "c:Cytophagia" "" "" ""
"OTU_4064" "d:Bacteria" "p:Acidobacteria" "" "" "" ""
"OTU_4065" "d:Bacteria" "p:Proteobacteria" "c:Alphaproteobacteria" "o:Rhizobiales" "" ""
"OTU_4067" "d:Bacteria" "p:Firmicutes" "" "" "" ""
"OTU_4069" "d:Bacteria" "p:Verrucomicrobia" "" "" "" ""
"OTU_407" "d:Bacteria" "p:Firmicutes" "c:Clostridia" "o:Clostridiales" "f:Peptoniphilaceae" "g:Peptoniphilus"
"OTU_4070" "d:Bacteria" "" "" "" "" ""
"OTU_4071" "d:Bacteria" "" "" "" "" ""
"OTU_4072" "d:Bacteria" "p:Bacteroidetes" "" "" "" ""
"OTU_4073" "d:Bacteria" "p:Acidobacteria" "c:Acidobacteria_Gp4" "" "" ""
"OTU_4074" "d:Bacteria" "p:Bacteroidetes" "" "" "" ""
"OTU_4076" "d:Bacteria" "" "" "" "" ""
"OTU_4077" "d:Bacteria" "p:Actinobacteria" "c:Actinobacteria" "o:Actinobacteridae" "f:Actinomycetales" "g:Actinomycineae"
"OTU_4078" "d:Bacteria" "p:Proteobacteria" "c:Deltaproteobacteria" "" "" ""
"OTU_4079" "d:Bacteria" "p:Bacteroidetes" "c:Bacteroidia" "" "" ""
"OTU_408" "d:Bacteria" "p:Proteobacteria" "c:Alphaproteobacteria" "o:Rhizobiales" "f:Xanthobacteraceae" "g:Xanthobacter"
"OTU_4080" "d:Bacteria" "" "" "" "" ""
"OTU_4081" "d:Bacteria" "" "" "" "" ""
"OTU_4082" "d:Bacteria" "p:Proteobacteria" "" "" "" ""
"OTU_4083" "d:Bacteria" "p:Acidobacteria" "c:Acidobacteria_Gp3" "" "" ""
"OTU_4084" "d:Bacteria" "p:Acidobacteria" "c:Acidobacteria_Gp5" "o:Gp5" "" ""
"OTU_4085" "d:Bacteria" "" "" "" "" ""
"OTU_4086" "d:Bacteria" "p:Proteobacteria" "c:Gammaproteobacteria" "" "" ""
"OTU_4087" "d:Bacteria" "p:Proteobacteria" "c:Betaproteobacteria" "" "" ""
"OTU_4089" "d:Bacteria" "p:Proteobacteria" "" "" "" ""
"OTU_409" "d:Bacteria" "p:Gemmatimonadetes" "" "" "" ""
"OTU_4090" "d:Bacteria" "p:Proteobacteria" "c:Deltaproteobacteria" "" "" ""
"OTU_4091" "d:Bacteria" "p:Acidobacteria" "c:Acidobacteria_Gp6" "o:Gp6" "" ""
"OTU_4092" "d:Bacteria" "p:Acidobacteria" "c:Acidobacteria_Gp16" "o:Gp16" "" ""
"OTU_4093" "d:Bacteria" "p:Proteobacteria" "c:Betaproteobacteria" "" "" ""
"OTU_4095" "d:Bacteria" "" "" "" "" ""
"OTU_4096" "d:Bacteria" "p:Planctomycetes" "" "" "" ""
"OTU_4097" "d:Bacteria" "" "" "" "" ""
"OTU_4098" "d:Bacteria" "p:Proteobacteria" "" "" "" ""
"OTU_4099" "d:Bacteria" "p:Acidobacteria" "c:Acidobacteria_Gp6" "o:Gp6" "" ""
"OTU_410" "d:Bacteria" "p:Proteobacteria" "c:Epsilonproteobacteria" "o:Campylobacterales" "f:Campylobacteraceae" "g:Campylobacter"
"OTU_4100" "d:Bacteria" "" "" "" "" ""
"OTU_4101" "d:Bacteria" "p:candidate_division_WPS-1" "" "" "" ""
"OTU_4102" "d:Bacteria" "p:Bacteroidetes" "" "" "" ""
"OTU_4103" "d:Bacteria" "" "" "" "" ""
"OTU_4104" "d:Bacteria" "p:Verrucomicrobia" "" "" "" ""
"OTU_4105" "d:Bacteria" "p:Actinobacteria" "" "" "" ""
"OTU_4106" "d:Bacteria" "p:Proteobacteria" "c:Epsilonproteobacteria" "o:Campylobacterales" "f:Campylobacteraceae" "g:Campylobacter"
"OTU_4107" "d:Bacteria" "p:Planctomycetes" "" "" "" ""
"OTU_4108" "d:Bacteria" "p:Acidobacteria" "" "" "" ""
"OTU_4109" "d:Bacteria" "p:Proteobacteria" "" "" "" ""
"OTU_411" "d:Bacteria" "p:Acidobacteria" "c:Acidobacteria_Gp6" "o:Gp6" "" ""
"OTU_4110" "d:Bacteria" "" "" "" "" ""
"OTU_4111" "d:Bacteria" "" "" "" "" ""
"OTU_4112" "d:Bacteria" "p:Verrucomicrobia" "c:Subdivision3" "" "" ""
"OTU_4113" "d:Bacteria" "" "" "" "" ""
"OTU_4114" "d:Bacteria" "p:Proteobacteria" "c:Betaproteobacteria" "" "" ""
"OTU_4115" "d:Bacteria" "" "" "" "" ""
"OTU_4116" "d:Bacteria" "p:Verrucomicrobia" "c:Spartobacteria" "" "" ""
"OTU_4117" "d:Bacteria" "p:Proteobacteria" "c:Gammaproteobacteria" "o:Xanthomonadales" "f:Xanthomonadaceae" ""
"OTU_4118" "d:Bacteria" "p:Cyanobacteria/Chloroplast" "" "" "" ""
"OTU_4119" "d:Bacteria" "" "" "" "" ""
"OTU_412" "d:Bacteria" "p:Bacteroidetes" "c:Cytophagia" "o:Cytophagales" "f:Cytophagaceae" "g:Hymenobacter"
"OTU_4120" "d:Bacteria" "p:Acidobacteria" "" "" "" ""
"OTU_4121" "d:Bacteria" "p:Acidobacteria" "" "" "" ""
"OTU_4122" "d:Bacteria" "" "" "" "" ""
"OTU_4123" "d:Bacteria" "p:Chloroflexi" "c:Caldilineae" "" "" ""
"OTU_4124" "d:Bacteria" "" "" "" "" ""
"OTU_4125" "d:Bacteria" "p:Proteobacteria" "" "" "" ""
"OTU_4126" "d:Bacteria" "" "" "" "" ""
"OTU_4127" "d:Bacteria" "p:Acidobacteria" "c:Acidobacteria_Gp6" "o:Gp6" "" ""
"OTU_4128" "d:Bacteria" "p:Acidobacteria" "c:Acidobacteria_Gp3" "" "" ""
"OTU_4129" "d:Bacteria" "p:Proteobacteria" "" "" "" ""
"OTU_413" "d:Bacteria" "p:Bacteroidetes" "c:Sphingobacteriia" "" "" ""
"OTU_4130" "d:Bacteria" "p:Bacteroidetes" "c:Bacteroidia" "o:Bacteroidales" "f:Porphyromonadaceae" "g:Porphyromonas"
"OTU_4131" "d:Bacteria" "p:Firmicutes" "c:Clostridia" "" "" ""
"OTU_4132" "d:Bacteria" "p:Firmicutes" "c:Clostridia" "o:Clostridiales" "f:Ruminococcaceae" ""
"OTU_4133" "d:Bacteria" "p:Proteobacteria" "c:Deltaproteobacteria" "" "" ""
"OTU_4134" "d:Bacteria" "" "" "" "" ""
"OTU_4135" "d:Bacteria" "" "" "" "" ""
"OTU_4136" "d:Bacteria" "p:Verrucomicrobia" "" "" "" ""
"OTU_4137" "d:Bacteria" "p:Proteobacteria" "" "" "" ""
"OTU_4138" "d:Bacteria" "p:Verrucomicrobia" "" "" "" ""
"OTU_4139" "d:Bacteria" "p:Bacteroidetes" "" "" "" ""
"OTU_414" "d:Bacteria" "p:Deinococcus-Thermus" "c:Deinococci" "o:Deinococcales" "f:Deinococcaceae" "g:Deinococcus"
"OTU_4140" "d:Bacteria" "p:Proteobacteria" "" "" "" ""
"OTU_4141" "d:Bacteria" "p:Bacteroidetes" "" "" "" ""
"OTU_4142" "d:Bacteria" "p:Actinobacteria" "c:Actinobacteria" "o:Actinobacteridae" "f:Actinomycetales" "g:Micromonosporineae"
"OTU_4143" "d:Bacteria" "" "" "" "" ""
"OTU_4144" "d:Bacteria" "p:Acidobacteria" "c:Acidobacteria_Gp6" "o:Gp6" "" ""
"OTU_4145" "d:Bacteria" "p:Proteobacteria" "" "" "" ""
"OTU_4146" "d:Bacteria" "p:Firmicutes" "c:Clostridia" "o:Clostridiales" "f:Eubacteriaceae" "g:Eubacterium"
"OTU_4147" "d:Bacteria" "p:Proteobacteria" "c:Alphaproteobacteria" "" "" ""
"OTU_4148" "d:Bacteria" "p:Proteobacteria" "" "" "" ""
"OTU_4149" "d:Bacteria" "p:Bacteroidetes" "c:Cytophagia" "" "" ""
"OTU_415" "d:Bacteria" "p:Bacteroidetes" "c:Sphingobacteriia" "o:Sphingobacteriales" "f:Sphingobacteriaceae" ""
"OTU_4150" "d:Bacteria" "p:Firmicutes" "c:Clostridia" "" "" ""
"OTU_4151" "d:Bacteria" "" "" "" "" ""
"OTU_4152" "d:Bacteria" "" "" "" "" ""
"OTU_4155" "d:Bacteria" "" "" "" "" ""
"OTU_4156" "d:Bacteria" "p:Proteobacteria" "" "" "" ""
"OTU_4157" "d:Bacteria" "p:Actinobacteria" "c:Actinobacteria" "o:Actinobacteridae" "f:Actinomycetales" "g:Micrococcineae"
"OTU_4158" "d:Bacteria" "p:Firmicutes" "c:Negativicutes" "o:Selenomonadales" "f:Veillonellaceae" ""
"OTU_416" "d:Bacteria" "p:Firmicutes" "c:Bacilli" "" "" ""
"OTU_4160" "d:Bacteria" "p:Proteobacteria" "" "" "" ""
"OTU_4161" "d:Bacteria" "p:Planctomycetes" "" "" "" ""
"OTU_4162" "d:Bacteria" "" "" "" "" ""
"OTU_4163" "d:Bacteria" "p:Planctomycetes" "c:Planctomycetia" "o:Planctomycetales" "f:Planctomycetaceae" ""
"OTU_4164" "d:Bacteria" "p:Acidobacteria" "c:Acidobacteria_Gp17" "o:Gp17" "" ""
"OTU_4166" "d:Bacteria" "p:Actinobacteria" "c:Actinobacteria" "" "" ""
"OTU_4167" "d:Bacteria" "p:Actinobacteria" "c:Actinobacteria" "o:Actinobacteridae" "f:Actinomycetales" ""
"OTU_4168" "d:Bacteria" "" "" "" "" ""
"OTU_4169" "d:Bacteria" "" "" "" "" ""
"OTU_417" "d:Bacteria" "p:Firmicutes" "c:Bacilli" "" "" ""
"OTU_4170" "d:Bacteria" "p:Firmicutes" "c:Bacilli" "o:Bacillales" "f:Paenibacillaceae_1" "g:Paenibacillus"
"OTU_4172" "d:Bacteria" "" "" "" "" ""
"OTU_4173" "d:Bacteria" "p:Proteobacteria" "" "" "" ""
"OTU_4174" "d:Bacteria" "p:Proteobacteria" "c:Gammaproteobacteria" "o:Pseudomonadales" "f:Pseudomonadaceae" "g:Pseudomonas"
"OTU_4175" "d:Bacteria" "p:Proteobacteria" "c:Alphaproteobacteria" "" "" ""
"OTU_4176" "d:Bacteria" "p:Proteobacteria" "" "" "" ""
"OTU_4177" "d:Bacteria" "p:Planctomycetes" "" "" "" ""
"OTU_4178" "d:Bacteria" "p:Firmicutes" "c:Clostridia" "o:Clostridiales" "f:Ruminococcaceae" "g:Ruminococcus"
"OTU_418" "d:Bacteria" "p:Bacteroidetes" "c:Sphingobacteriia" "" "" ""
"OTU_4180" "d:Bacteria" "p:Proteobacteria" "c:Betaproteobacteria" "" "" ""
"OTU_4181" "d:Bacteria" "p:Cyanobacteria/Chloroplast" "" "" "" ""
"OTU_4182" "d:Bacteria" "p:Proteobacteria" "c:Alphaproteobacteria" "" "" ""
"OTU_4183" "d:Bacteria" "p:Acidobacteria" "c:Acidobacteria_Gp6" "" "" ""
"OTU_4184" "d:Bacteria" "p:Firmicutes" "c:Clostridia" "" "" ""
"OTU_4185" "d:Bacteria" "p:Acidobacteria" "c:Acidobacteria_Gp2" "o:Gp2" "" ""
"OTU_4187" "d:Bacteria" "p:Bacteroidetes" "c:Bacteroidia" "" "" ""
"OTU_4188" "d:Bacteria" "p:Proteobacteria" "c:Alphaproteobacteria" "o:Rhodospirillales" "f:Acetobacteraceae" "g:Roseomonas"
"OTU_419" "d:Bacteria" "p:Bacteroidetes" "c:Sphingobacteriia" "o:Sphingobacteriales" "" ""
"OTU_4190" "d:Bacteria" "" "" "" "" ""
"OTU_4191" "d:Bacteria" "p:Firmicutes" "c:Erysipelotrichia" "o:Erysipelotrichales" "f:Erysipelotrichaceae" "g:Faecalitalea"
"OTU_4192" "d:Bacteria" "p:Firmicutes" "c:Clostridia" "o:Clostridiales" "f:Clostridiales_Incertae_Sedis_XI" "g:Anaerococcus"
"OTU_4193" "d:Bacteria" "" "" "" "" ""
"OTU_4194" "d:Bacteria" "p:Bacteroidetes" "c:Sphingobacteriia" "" "" ""
"OTU_4195" "d:Bacteria" "p:Proteobacteria" "" "" "" ""
"OTU_4196" "d:Bacteria" "p:Bacteroidetes" "" "" "" ""
"OTU_4197" "d:Bacteria" "" "" "" "" ""
"OTU_4198" "d:Bacteria" "p:Bacteroidetes" "" "" "" ""
"OTU_4199" "d:Bacteria" "p:Proteobacteria" "c:Alphaproteobacteria" "" "" ""
"OTU_420" "d:Bacteria" "p:Verrucomicrobia" "c:Subdivision3" "" "" ""
"OTU_4200" "d:Bacteria" "p:Bacteroidetes" "c:Flavobacteriia" "o:Flavobacteriales" "f:Flavobacteriaceae" ""
"OTU_4201" "d:Bacteria" "p:Bacteroidetes" "c:Bacteroidia" "o:Bacteroidales" "" ""
"OTU_4202" "d:Bacteria" "p:Bacteroidetes" "c:Flavobacteriia" "o:Flavobacteriales" "f:Flavobacteriaceae" "g:Myroides"
"OTU_4203" "d:Bacteria" "p:Spirochaetes" "" "" "" ""
"OTU_4204" "d:Archaea" "p:Euryarchaeota" "c:Halobacteria" "o:Halobacteriales" "f:Halobacteriaceae" ""
"OTU_4205" "d:Bacteria" "" "" "" "" ""
"OTU_4206" "d:Bacteria" "p:Acidobacteria" "c:Acidobacteria_Gp6" "" "" ""
"OTU_4207" "d:Bacteria" "p:Chlamydiae" "" "" "" ""
"OTU_4208" "d:Bacteria" "p:Firmicutes" "c:Bacilli" "" "" ""
"OTU_4209" "d:Bacteria" "p:Bacteroidetes" "c:Sphingobacteriia" "" "" ""
"OTU_421" "d:Bacteria" "p:Acidobacteria" "c:Acidobacteria_Gp4" "" "" ""
"OTU_4210" "d:Bacteria" "" "" "" "" ""
"OTU_4211" "d:Bacteria" "p:Bacteroidetes" "" "" "" ""
"OTU_4213" "d:Bacteria" "p:Acidobacteria" "c:Acidobacteria_Gp10" "" "" ""
"OTU_4215" "d:Bacteria" "" "" "" "" ""
"OTU_4216" "d:Bacteria" "p:Bacteroidetes" "c:Flavobacteriia" "" "" ""
"OTU_4217" "d:Bacteria" "" "" "" "" ""
"OTU_4218" "d:Bacteria" "p:Firmicutes" "" "" "" ""
"OTU_4219" "d:Bacteria" "p:Proteobacteria" "c:Gammaproteobacteria" "" "" ""
"OTU_422" "d:Bacteria" "p:Firmicutes" "c:Bacilli" "o:Bacillales" "" ""
"OTU_4220" "d:Bacteria" "p:Proteobacteria" "" "" "" ""
"OTU_4221" "d:Bacteria" "p:Actinobacteria" "" "" "" ""
"OTU_4223" "d:Bacteria" "p:Acidobacteria" "" "" "" ""
"OTU_4224" "d:Bacteria" "p:Bacteroidetes" "" "" "" ""
"OTU_4225" "d:Bacteria" "p:Acidobacteria" "c:Acidobacteria_Gp6" "o:Gp6" "" ""
"OTU_4227" "d:Bacteria" "p:Proteobacteria" "c:Deltaproteobacteria" "" "" ""
"OTU_4228" "d:Bacteria" "p:Proteobacteria" "" "" "" ""
"OTU_4229" "d:Bacteria" "p:Firmicutes" "c:Clostridia" "o:Clostridiales" "f:Ruminococcaceae" ""
"OTU_423" "d:Bacteria" "p:Proteobacteria" "c:Gammaproteobacteria" "" "" ""
"OTU_4230" "d:Bacteria" "p:Bacteroidetes" "" "" "" ""
"OTU_4231" "d:Bacteria" "" "" "" "" ""
"OTU_4232" "d:Bacteria" "p:Bacteroidetes" "c:Cytophagia" "" "" ""
"OTU_4233" "d:Bacteria" "p:Verrucomicrobia" "c:Subdivision3" "" "" ""
"OTU_4234" "d:Bacteria" "p:Acidobacteria" "c:Acidobacteria_Gp6" "o:Gp6" "" ""
"OTU_4235" "d:Bacteria" "" "" "" "" ""
"OTU_4236" "d:Bacteria" "p:Acidobacteria" "c:Acidobacteria_Gp3" "" "" ""
"OTU_4237" "d:Bacteria" "" "" "" "" ""
"OTU_4238" "d:Bacteria" "p:Actinobacteria" "c:Actinobacteria" "o:Actinobacteridae" "f:Actinomycetales" "g:Micrococcineae"
"OTU_4239" "d:Bacteria" "p:Proteobacteria" "c:Alphaproteobacteria" "" "" ""
"OTU_424" "d:Bacteria" "p:Proteobacteria" "c:Gammaproteobacteria" "" "" ""
"OTU_4240" "d:Bacteria" "p:Firmicutes" "c:Clostridia" "o:Clostridiales" "f:Gracilibacteraceae" "g:Gracilibacter"
"OTU_4241" "d:Bacteria" "p:Deinococcus-Thermus" "c:Deinococci" "o:Deinococcales" "f:Deinococcaceae" "g:Deinococcus"
"OTU_4242" "d:Bacteria" "p:Firmicutes" "c:Bacilli" "o:Bacillales" "" ""
"OTU_4243" "d:Bacteria" "p:Bacteroidetes" "c:Sphingobacteriia" "" "" ""
"OTU_4244" "d:Bacteria" "p:Bacteroidetes" "" "" "" ""
"OTU_4245" "d:Bacteria" "p:Bacteroidetes" "c:Sphingobacteriia" "" "" ""
"OTU_4246" "d:Bacteria" "" "" "" "" ""
"OTU_4247" "d:Bacteria" "p:Bacteroidetes" "c:Sphingobacteriia" "" "" ""
"OTU_4249" "d:Bacteria" "" "" "" "" ""
"OTU_425" "d:Bacteria" "p:Firmicutes" "" "" "" ""
"OTU_4250" "d:Bacteria" "p:Proteobacteria" "c:Alphaproteobacteria" "" "" ""
"OTU_4251" "d:Bacteria" "" "" "" "" ""
"OTU_4252" "d:Bacteria" "p:Firmicutes" "c:Bacilli" "o:Bacillales" "f:Alicyclobacillaceae" ""
"OTU_4253" "d:Bacteria" "p:Actinobacteria" "c:Actinobacteria" "" "" ""
"OTU_4254" "d:Bacteria" "p:Actinobacteria" "" "" "" ""
"OTU_4255" "d:Bacteria" "p:Proteobacteria" "c:Deltaproteobacteria" "" "" ""
"OTU_4256" "d:Bacteria" "" "" "" "" ""
"OTU_4257" "d:Bacteria" "p:Chlamydiae" "c:Chlamydiia" "o:Chlamydiales" "f:Parachlamydiaceae" "g:Neochlamydia"
"OTU_4259" "d:Bacteria" "p:Bacteroidetes" "" "" "" ""
"OTU_426" "d:Bacteria" "p:Actinobacteria" "c:Actinobacteria" "o:Actinobacteridae" "f:Actinomycetales" "g:Micrococcineae"
"OTU_4260" "d:Bacteria" "p:Proteobacteria" "" "" "" ""
"OTU_4261" "d:Bacteria" "p:Bacteroidetes" "c:Sphingobacteriia" "" "" ""
"OTU_4262" "d:Bacteria" "p:Bacteroidetes" "c:Sphingobacteriia" "o:Sphingobacteriales" "f:Chitinophagaceae" ""
"OTU_4264" "d:Bacteria" "p:Proteobacteria" "c:Epsilonproteobacteria" "o:Campylobacterales" "f:Campylobacteraceae" ""
"OTU_4265" "d:Bacteria" "p:Bacteroidetes" "c:Bacteroidia" "" "" ""
"OTU_4266" "d:Bacteria" "p:Proteobacteria" "c:Gammaproteobacteria" "" "" ""
"OTU_4267" "d:Bacteria" "" "" "" "" ""
"OTU_4268" "d:Bacteria" "p:Planctomycetes" "c:Planctomycetia" "o:Planctomycetales" "f:Planctomycetaceae" ""
"OTU_4269" "d:Bacteria" "" "" "" "" ""
"OTU_427" "d:Bacteria" "p:Firmicutes" "c:Bacilli" "o:Bacillales" "" ""
"OTU_4270" "d:Bacteria" "p:Proteobacteria" "c:Gammaproteobacteria" "o:Xanthomonadales" "f:Sinobacteraceae" "g:Nevskia"
"OTU_4272" "d:Bacteria" "p:Proteobacteria" "c:Gammaproteobacteria" "" "" ""
"OTU_4273" "d:Bacteria" "" "" "" "" ""
"OTU_4274" "d:Bacteria" "p:Actinobacteria" "c:Actinobacteria" "o:Coriobacteridae" "f:Coriobacteriales" "g:Coriobacterineae"
"OTU_4275" "d:Bacteria" "p:Bacteroidetes" "c:Cytophagia" "o:Cytophagales" "f:Cytophagaceae" "g:Spirosoma"
"OTU_4276" "d:Bacteria" "p:Proteobacteria" "c:Alphaproteobacteria" "" "" ""
"OTU_4277" "d:Bacteria" "" "" "" "" ""
"OTU_4278" "d:Bacteria" "" "" "" "" ""
"OTU_4279" "d:Bacteria" "p:Proteobacteria" "c:Gammaproteobacteria" "" "" ""
"OTU_428" "d:Bacteria" "p:Bacteroidetes" "c:Flavobacteriia" "o:Flavobacteriales" "f:Flavobacteriaceae" ""
"OTU_4280" "d:Bacteria" "p:Proteobacteria" "c:Gammaproteobacteria" "o:Xanthomonadales" "f:Sinobacteraceae" "g:Solimonas"
"OTU_4281" "d:Bacteria" "p:Actinobacteria" "" "" "" ""
"OTU_4282" "d:Bacteria" "p:Proteobacteria" "c:Alphaproteobacteria" "" "" ""
"OTU_4283" "d:Bacteria" "p:Firmicutes" "c:Bacilli" "" "" ""
"OTU_4285" "d:Bacteria" "p:Bacteroidetes" "" "" "" ""
"OTU_4286" "d:Bacteria" "p:Firmicutes" "" "" "" ""
"OTU_4287" "d:Bacteria" "" "" "" "" ""
"OTU_4289" "d:Bacteria" "p:Acidobacteria" "" "" "" ""
"OTU_429" "d:Bacteria" "p:Actinobacteria" "c:Actinobacteria" "" "" ""
"OTU_4291" "d:Bacteria" "p:Bacteroidetes" "c:Flavobacteriia" "o:Flavobacteriales" "f:Flavobacteriaceae" "g:Flavobacterium"
"OTU_4292" "d:Bacteria" "p:Proteobacteria" "c:Alphaproteobacteria" "o:Rhodospirillales" "f:Rhodospirillaceae" ""
"OTU_4293" "d:Bacteria" "p:Deinococcus-Thermus" "c:Deinococci" "o:Thermales" "f:Thermaceae" "g:Thermus"
"OTU_4294" "d:Bacteria" "" "" "" "" ""
"OTU_4295" "d:Bacteria" "p:Proteobacteria" "c:Alphaproteobacteria" "" "" ""
"OTU_4296" "d:Bacteria" "p:candidate_division_WPS-1" "" "" "" ""
"OTU_4297" "d:Bacteria" "p:Spirochaetes" "c:Spirochaetia" "o:Spirochaetales" "f:Leptospiraceae" "g:Turneriella"
"OTU_4298" "d:Bacteria" "" "" "" "" ""
"OTU_4299" "d:Bacteria" "p:Deinococcus-Thermus" "c:Deinococci" "o:Deinococcales" "f:Deinococcaceae" "g:Deinococcus"
"OTU_43" "d:Bacteria" "p:Actinobacteria" "c:Actinobacteria" "o:Actinobacteridae" "f:Actinomycetales" "g:Propionibacterineae"
"OTU_430" "d:Bacteria" "p:Proteobacteria" "c:Gammaproteobacteria" "o:Alteromonadales" "f:Shewanellaceae" "g:Shewanella"
"OTU_4300" "d:Bacteria" "p:Proteobacteria" "" "" "" ""
"OTU_4301" "d:Bacteria" "p:Firmicutes" "c:Bacilli" "o:Lactobacillales" "f:Lactobacillaceae" "g:Lactobacillus"
"OTU_4302" "d:Bacteria" "p:Bacteroidetes" "" "" "" ""
"OTU_4303" "d:Bacteria" "" "" "" "" ""
"OTU_4304" "d:Bacteria" "p:Proteobacteria" "c:Alphaproteobacteria" "o:Rhodospirillales" "f:Acetobacteraceae" "g:Roseomonas"
"OTU_4305" "d:Bacteria" "" "" "" "" ""
"OTU_4306" "d:Bacteria" "p:Deferribacteres" "c:Deferribacteres" "o:Deferribacterales" "f:Deferribacteraceae" "g:Seleniivibrio"
"OTU_4307" "d:Bacteria" "" "" "" "" ""
"OTU_4309" "d:Bacteria" "p:Proteobacteria" "c:Alphaproteobacteria" "o:Rhodospirillales" "f:Acetobacteraceae" ""
"OTU_431" "d:Bacteria" "p:Proteobacteria" "c:Alphaproteobacteria" "" "" ""
"OTU_4311" "d:Bacteria" "p:Actinobacteria" "c:Actinobacteria" "o:Rubrobacteridae" "f:Solirubrobacterales" ""
"OTU_4313" "d:Bacteria" "" "" "" "" ""
"OTU_4314" "d:Bacteria" "p:Chlamydiae" "c:Chlamydiia" "" "" ""
"OTU_4315" "d:Bacteria" "p:Chlamydiae" "" "" "" ""
"OTU_4316" "d:Bacteria" "p:Proteobacteria" "c:Gammaproteobacteria" "" "" ""
"OTU_4317" "d:Bacteria" "p:Firmicutes" "c:Clostridia" "o:Clostridiales" "" ""
"OTU_4318" "d:Bacteria" "p:Proteobacteria" "c:Alphaproteobacteria" "" "" ""
"OTU_4319" "d:Bacteria" "p:Proteobacteria" "c:Deltaproteobacteria" "o:Myxococcales" "f:Sorangiineae" ""
"OTU_432" "d:Bacteria" "p:Firmicutes" "c:Clostridia" "" "" ""
"OTU_4320" "d:Bacteria" "p:Acidobacteria" "c:Acidobacteria_Gp6" "" "" ""
"OTU_4321" "d:Bacteria" "p:Verrucomicrobia" "" "" "" ""
"OTU_4322" "d:Bacteria" "" "" "" "" ""
"OTU_4323" "d:Bacteria" "" "" "" "" ""
"OTU_4324" "d:Bacteria" "p:Acidobacteria" "" "" "" ""
"OTU_4325" "d:Bacteria" "" "" "" "" ""
"OTU_4326" "d:Bacteria" "" "" "" "" ""
"OTU_4327" "d:Bacteria" "p:Bacteroidetes" "" "" "" ""
"OTU_4328" "d:Bacteria" "p:Actinobacteria" "c:Actinobacteria" "o:Actinobacteridae" "f:Actinomycetales" ""
"OTU_4329" "d:Bacteria" "" "" "" "" ""
"OTU_433" "d:Bacteria" "p:Actinobacteria" "c:Actinobacteria" "" "" ""
"OTU_4330" "d:Bacteria" "p:Bacteroidetes" "c:Cytophagia" "" "" ""
"OTU_4331" "d:Bacteria" "" "" "" "" ""
"OTU_4332" "d:Bacteria" "" "" "" "" ""
"OTU_4333" "d:Bacteria" "p:Verrucomicrobia" "" "" "" ""
"OTU_4334" "d:Bacteria" "p:Actinobacteria" "" "" "" ""
"OTU_4335" "d:Bacteria" "p:Acidobacteria" "" "" "" ""
"OTU_4336" "d:Bacteria" "p:Chloroflexi" "" "" "" ""
"OTU_4337" "d:Bacteria" "p:Proteobacteria" "c:Betaproteobacteria" "" "" ""
"OTU_4338" "d:Bacteria" "" "" "" "" ""
"OTU_4339" "d:Bacteria" "p:Acidobacteria" "c:Acidobacteria_Gp6" "" "" ""
"OTU_4340" "d:Bacteria" "p:Acidobacteria" "c:Acidobacteria_Gp6" "" "" ""
"OTU_4341" "d:Bacteria" "p:Acidobacteria" "c:Acidobacteria_Gp6" "o:Gp6" "" ""
"OTU_4342" "d:Bacteria" "" "" "" "" ""
"OTU_4343" "d:Bacteria" "p:Acidobacteria" "c:Acidobacteria_Gp4" "" "" ""
"OTU_4344" "d:Bacteria" "" "" "" "" ""
"OTU_4345" "d:Bacteria" "" "" "" "" ""
"OTU_4346" "d:Bacteria" "p:Actinobacteria" "" "" "" ""
"OTU_4347" "d:Bacteria" "p:Acidobacteria" "c:Acidobacteria_Gp6" "o:Gp6" "" ""
"OTU_4348" "d:Bacteria" "p:Bacteroidetes" "c:Sphingobacteriia" "o:Sphingobacteriales" "f:Chitinophagaceae" ""
"OTU_4349" "d:Bacteria" "" "" "" "" ""
"OTU_435" "d:Bacteria" "p:Cyanobacteria/Chloroplast" "c:Cyanobacteria" "" "" ""
"OTU_4350" "d:Bacteria" "p:Proteobacteria" "" "" "" ""
"OTU_4351" "d:Bacteria" "p:Proteobacteria" "" "" "" ""
"OTU_4352" "d:Archaea" "p:Thaumarchaeota" "c:Nitrososphaerales" "o:Nitrososphaeraceae" "f:Nitrososphaera" ""
"OTU_4353" "d:Bacteria" "" "" "" "" ""
"OTU_4354" "d:Bacteria" "p:Actinobacteria" "" "" "" ""
"OTU_4355" "d:Bacteria" "p:Acidobacteria" "c:Acidobacteria_Gp6" "" "" ""
"OTU_4356" "d:Bacteria" "p:Planctomycetes" "c:Planctomycetia" "" "" ""
"OTU_4357" "d:Bacteria" "" "" "" "" ""
"OTU_4358" "d:Bacteria" "p:Acidobacteria" "c:Acidobacteria_Gp6" "o:Gp6" "" ""
"OTU_4359" "d:Bacteria" "p:Planctomycetes" "" "" "" ""
"OTU_436" "d:Bacteria" "p:Bacteroidetes" "c:Cytophagia" "o:Cytophagales" "f:Cytophagaceae" "g:Dyadobacter"
"OTU_4360" "d:Bacteria" "" "" "" "" ""
"OTU_4361" "d:Bacteria" "" "" "" "" ""
"OTU_4362" "d:Bacteria" "p:Acidobacteria" "c:Acidobacteria_Gp6" "" "" ""
"OTU_4364" "d:Bacteria" "p:Acidobacteria" "c:Acidobacteria_Gp3" "" "" ""
"OTU_4365" "d:Bacteria" "p:Verrucomicrobia" "" "" "" ""
"OTU_4366" "d:Bacteria" "p:Chloroflexi" "" "" "" ""
"OTU_4367" "d:Bacteria" "" "" "" "" ""
"OTU_4368" "d:Bacteria" "" "" "" "" ""
"OTU_4369" "d:Bacteria" "" "" "" "" ""
"OTU_437" "d:Bacteria" "p:Proteobacteria" "c:Gammaproteobacteria" "o:Enterobacteriales" "f:Enterobacteriaceae" ""
"OTU_4370" "d:Bacteria" "p:Acidobacteria" "c:Acidobacteria_Gp6" "" "" ""
"OTU_4371" "d:Bacteria" "" "" "" "" ""
"OTU_4372" "d:Bacteria" "p:Planctomycetes" "" "" "" ""
"OTU_4373" "d:Bacteria" "p:Acidobacteria" "c:Acidobacteria_Gp4" "" "" ""
"OTU_4374" "d:Bacteria" "" "" "" "" ""
"OTU_4375" "d:Bacteria" "p:Gemmatimonadetes" "" "" "" ""
"OTU_4376" "d:Bacteria" "p:Proteobacteria" "c:Betaproteobacteria" "" "" ""
"OTU_4377" "d:Bacteria" "p:Bacteroidetes" "c:Sphingobacteriia" "" "" ""
"OTU_4378" "d:Bacteria" "p:Bacteroidetes" "c:Sphingobacteriia" "" "" ""
"OTU_4379" "d:Bacteria" "p:Proteobacteria" "c:Alphaproteobacteria" "" "" ""
"OTU_438" "d:Bacteria" "p:Proteobacteria" "c:Alphaproteobacteria" "" "" ""
"OTU_4380" "d:Bacteria" "" "" "" "" ""
"OTU_4381" "d:Bacteria" "p:Planctomycetes" "" "" "" ""
"OTU_4382" "d:Bacteria" "p:Verrucomicrobia" "c:Spartobacteria" "o:Spartobacteria_genera_incertae_sedis" "" ""
"OTU_4383" "d:Bacteria" "" "" "" "" ""
"OTU_4384" "d:Bacteria" "p:Actinobacteria" "c:Actinobacteria" "" "" ""
"OTU_4385" "d:Bacteria" "p:Armatimonadetes" "c:Armatimonadetes_gp4" "" "" ""
"OTU_4386" "d:Bacteria" "p:Proteobacteria" "c:Alphaproteobacteria" "" "" ""
"OTU_4387" "d:Bacteria" "" "" "" "" ""
"OTU_4388" "d:Bacteria" "p:Cyanobacteria/Chloroplast" "" "" "" ""
"OTU_4389" "d:Bacteria" "p:Proteobacteria" "" "" "" ""
"OTU_439" "d:Bacteria" "" "" "" "" ""
"OTU_4390" "d:Bacteria" "p:Acidobacteria" "c:Acidobacteria_Gp6" "o:Gp6" "" ""
"OTU_4391" "d:Bacteria" "p:Bacteroidetes" "" "" "" ""
"OTU_4392" "d:Bacteria" "p:Acidobacteria" "" "" "" ""
"OTU_4393" "d:Bacteria" "p:Acidobacteria" "c:Acidobacteria_Gp4" "" "" ""
"OTU_4394" "d:Bacteria" "p:Actinobacteria" "" "" "" ""
"OTU_4395" "d:Bacteria" "p:Armatimonadetes" "" "" "" ""
"OTU_4396" "d:Bacteria" "p:Bacteroidetes" "" "" "" ""
"OTU_4397" "d:Bacteria" "" "" "" "" ""
"OTU_4398" "d:Bacteria" "p:Bacteroidetes" "c:Sphingobacteriia" "o:Sphingobacteriales" "f:Chitinophagaceae" ""
"OTU_4399" "d:Bacteria" "p:Verrucomicrobia" "c:Spartobacteria" "" "" ""
"OTU_44" "d:Bacteria" "p:Actinobacteria" "c:Actinobacteria" "o:Actinobacteridae" "f:Actinomycetales" "g:Corynebacterineae"
"OTU_440" "d:Bacteria" "p:Actinobacteria" "c:Actinobacteria" "o:Actinobacteridae" "f:Actinomycetales" "g:Actinomycineae"
"OTU_4400" "d:Bacteria" "p:Acidobacteria" "c:Acidobacteria_Gp6" "o:Gp6" "" ""
"OTU_4401" "d:Bacteria" "" "" "" "" ""
"OTU_4402" "d:Bacteria" "" "" "" "" ""
"OTU_4403" "d:Bacteria" "p:Proteobacteria" "c:Betaproteobacteria" "" "" ""
"OTU_4404" "d:Bacteria" "p:Acidobacteria" "c:Acidobacteria_Gp6" "" "" ""
"OTU_4405" "d:Bacteria" "p:Bacteroidetes" "c:Sphingobacteriia" "" "" ""
"OTU_4406" "d:Bacteria" "p:Acidobacteria" "c:Acidobacteria_Gp6" "o:Gp6" "" ""
"OTU_4407" "d:Bacteria" "" "" "" "" ""
"OTU_4408" "d:Bacteria" "" "" "" "" ""
"OTU_4409" "d:Bacteria" "p:Acidobacteria" "c:Acidobacteria_Gp5" "" "" ""
"OTU_441" "d:Bacteria" "p:Proteobacteria" "c:Gammaproteobacteria" "" "" ""
"OTU_4410" "d:Bacteria" "" "" "" "" ""
"OTU_4411" "d:Bacteria" "" "" "" "" ""
"OTU_4412" "d:Bacteria" "p:Acidobacteria" "" "" "" ""
"OTU_4413" "d:Bacteria" "p:Proteobacteria" "c:Alphaproteobacteria" "" "" ""
"OTU_4414" "d:Bacteria" "p:Acidobacteria" "c:Acidobacteria_Gp6" "o:Gp6" "" ""
"OTU_4415" "d:Bacteria" "" "" "" "" ""
"OTU_4416" "d:Bacteria" "p:Acidobacteria" "c:Acidobacteria_Gp6" "o:Gp6" "" ""
"OTU_4418" "d:Bacteria" "p:Acidobacteria" "c:Acidobacteria_Gp6" "" "" ""
"OTU_4419" "d:Bacteria" "p:Bacteroidetes" "" "" "" ""
"OTU_442" "d:Bacteria" "p:Proteobacteria" "" "" "" ""
"OTU_4420" "d:Bacteria" "" "" "" "" ""
"OTU_4421" "d:Bacteria" "p:Bacteroidetes" "" "" "" ""
"OTU_4422" "d:Bacteria" "p:Proteobacteria" "c:Gammaproteobacteria" "" "" ""
"OTU_4423" "d:Bacteria" "" "" "" "" ""
"OTU_4424" "d:Bacteria" "" "" "" "" ""
"OTU_4425" "d:Bacteria" "" "" "" "" ""
"OTU_4426" "d:Bacteria" "p:Proteobacteria" "c:Gammaproteobacteria" "" "" ""
"OTU_4427" "d:Bacteria" "" "" "" "" ""
"OTU_4428" "d:Bacteria" "p:Bacteroidetes" "c:Sphingobacteriia" "o:Sphingobacteriales" "f:Chitinophagaceae" "g:Segetibacter"
"OTU_4429" "d:Bacteria" "p:Proteobacteria" "c:Alphaproteobacteria" "" "" ""
"OTU_4430" "d:Bacteria" "p:Chloroflexi" "" "" "" ""
"OTU_4431" "d:Bacteria" "p:Proteobacteria" "c:Gammaproteobacteria" "o:Pseudomonadales" "f:Pseudomonadaceae" "g:Pseudomonas"
"OTU_4432" "d:Bacteria" "p:Actinobacteria" "c:Actinobacteria" "o:Actinobacteridae" "f:Actinomycetales" ""
"OTU_4433" "d:Bacteria" "p:Actinobacteria" "c:Actinobacteria" "o:Actinobacteridae" "f:Actinomycetales" ""
"OTU_4434" "d:Bacteria" "p:Cyanobacteria/Chloroplast" "" "" "" ""
"OTU_4435" "d:Bacteria" "p:Bacteroidetes" "c:Bacteroidia" "o:Bacteroidales" "f:Rikenellaceae" "g:Alistipes"
"OTU_4436" "d:Bacteria" "p:Acidobacteria" "" "" "" ""
"OTU_4437" "d:Bacteria" "p:Actinobacteria" "" "" "" ""
"OTU_4438" "d:Bacteria" "p:Bacteroidetes" "" "" "" ""
"OTU_4439" "d:Bacteria" "p:Firmicutes" "c:Clostridia" "" "" ""
"OTU_444" "d:Bacteria" "" "" "" "" ""
"OTU_4440" "d:Bacteria" "" "" "" "" ""
"OTU_4441" "d:Bacteria" "p:Firmicutes" "c:Clostridia" "o:Clostridiales" "f:Peptococcaceae_2" "g:Desulfotomaculum"
"OTU_4442" "d:Bacteria" "" "" "" "" ""
"OTU_4443" "d:Bacteria" "" "" "" "" ""
"OTU_4444" "d:Bacteria" "" "" "" "" ""
"OTU_4445" "d:Bacteria" "p:Actinobacteria" "c:Actinobacteria" "" "" ""
"OTU_4446" "d:Bacteria" "" "" "" "" ""
"OTU_4448" "d:Bacteria" "p:Proteobacteria" "c:Alphaproteobacteria" "" "" ""
"OTU_4449" "d:Bacteria" "p:Proteobacteria" "c:Betaproteobacteria" "" "" ""
"OTU_445" "d:Archaea" "p:Thaumarchaeota" "c:Nitrososphaerales" "" "" ""
"OTU_4451" "d:Bacteria" "" "" "" "" ""
"OTU_4452" "d:Bacteria" "p:Proteobacteria" "c:Alphaproteobacteria" "" "" ""
"OTU_4453" "d:Bacteria" "p:Proteobacteria" "" "" "" ""
"OTU_4454" "d:Bacteria" "p:Acidobacteria" "c:Acidobacteria_Gp4" "" "" ""
"OTU_4455" "d:Bacteria" "p:Bacteroidetes" "c:Sphingobacteriia" "" "" ""
"OTU_4456" "d:Bacteria" "p:Actinobacteria" "c:Actinobacteria" "" "" ""
"OTU_4457" "d:Bacteria" "p:Proteobacteria" "c:Alphaproteobacteria" "" "" ""
"OTU_4458" "d:Bacteria" "p:Verrucomicrobia" "c:Subdivision3" "" "" ""
"OTU_4460" "d:Bacteria" "p:Acidobacteria" "c:Acidobacteria_Gp25" "" "" ""
"OTU_4462" "d:Bacteria" "p:Bacteroidetes" "c:Cytophagia" "o:Cytophagales" "f:Cytophagaceae" "g:Hymenobacter"
"OTU_4463" "d:Bacteria" "p:Gemmatimonadetes" "c:Gemmatimonadetes" "" "" ""
"OTU_4464" "d:Bacteria" "p:Acidobacteria" "c:Acidobacteria_Gp6" "o:Gp6" "" ""
"OTU_4465" "d:Bacteria" "p:Planctomycetes" "c:Planctomycetia" "" "" ""
"OTU_4466" "d:Bacteria" "p:Acidobacteria" "c:Acidobacteria_Gp6" "" "" ""
"OTU_4467" "d:Bacteria" "" "" "" "" ""
"OTU_4468" "d:Bacteria" "p:Bacteroidetes" "" "" "" ""
"OTU_4469" "d:Bacteria" "p:Actinobacteria" "c:Actinobacteria" "" "" ""
"OTU_447" "d:Bacteria" "p:Proteobacteria" "c:Gammaproteobacteria" "o:Enterobacteriales" "f:Enterobacteriaceae" ""
"OTU_4470" "d:Bacteria" "" "" "" "" ""
"OTU_4471" "d:Bacteria" "p:Proteobacteria" "" "" "" ""
"OTU_4473" "d:Bacteria" "p:Planctomycetes" "" "" "" ""
"OTU_4474" "d:Bacteria" "" "" "" "" ""
"OTU_4475" "d:Bacteria" "p:Actinobacteria" "c:Actinobacteria" "o:Actinobacteridae" "f:Actinomycetales" ""
"OTU_4476" "d:Bacteria" "" "" "" "" ""
"OTU_4477" "d:Bacteria" "" "" "" "" ""
"OTU_4478" "d:Bacteria" "p:Proteobacteria" "c:Deltaproteobacteria" "o:Desulfobacterales" "f:Desulfobulbaceae" "g:Desulfobulbus"
"OTU_4479" "d:Bacteria" "p:Proteobacteria" "c:Alphaproteobacteria" "" "" ""
"OTU_448" "d:Bacteria" "p:Actinobacteria" "c:Actinobacteria" "o:Actinobacteridae" "f:Actinomycetales" "g:Streptomycineae"
"OTU_4480" "d:Bacteria" "p:Acidobacteria" "c:Acidobacteria_Gp25" "" "" ""
"OTU_4481" "d:Bacteria" "p:Proteobacteria" "c:Betaproteobacteria" "o:Burkholderiales" "f:Burkholderiaceae" "g:Limnobacter"
"OTU_4482" "d:Bacteria" "p:Acidobacteria" "c:Acidobacteria_Gp6" "" "" ""
"OTU_4483" "d:Bacteria" "p:Verrucomicrobia" "" "" "" ""
"OTU_4484" "d:Bacteria" "p:Firmicutes" "" "" "" ""
"OTU_4485" "d:Bacteria" "p:Firmicutes" "" "" "" ""
"OTU_4486" "d:Bacteria" "p:Planctomycetes" "c:Planctomycetia" "o:Planctomycetales" "f:Planctomycetaceae" ""
"OTU_4487" "d:Bacteria" "p:Acidobacteria" "c:Acidobacteria_Gp4" "" "" ""
"OTU_4488" "d:Bacteria" "" "" "" "" ""
"OTU_4489" "d:Bacteria" "p:Firmicutes" "c:Bacilli" "" "" ""
"OTU_449" "d:Bacteria" "p:Proteobacteria" "c:Alphaproteobacteria" "" "" ""
"OTU_4490" "d:Bacteria" "p:Acidobacteria" "c:Acidobacteria_Gp4" "" "" ""
"OTU_4491" "d:Bacteria" "p:Acidobacteria" "c:Acidobacteria_Gp6" "o:Gp6" "" ""
"OTU_4492" "d:Bacteria" "p:Bacteroidetes" "c:Sphingobacteriia" "" "" ""
"OTU_4493" "d:Bacteria" "p:Acidobacteria" "c:Acidobacteria_Gp20" "" "" ""
"OTU_4494" "d:Bacteria" "p:Proteobacteria" "c:Alphaproteobacteria" "" "" ""
"OTU_4495" "d:Bacteria" "p:Bacteroidetes" "c:Sphingobacteriia" "" "" ""
"OTU_4496" "d:Bacteria" "p:Actinobacteria" "c:Actinobacteria" "o:Actinobacteridae" "f:Actinomycetales" ""
"OTU_4497" "d:Bacteria" "" "" "" "" ""
"OTU_4498" "d:Bacteria" "" "" "" "" ""
"OTU_4499" "d:Bacteria" "" "" "" "" ""
"OTU_45" "d:Bacteria" "p:Proteobacteria" "c:Gammaproteobacteria" "o:Pseudomonadales" "f:Moraxellaceae" "g:Acinetobacter"
"OTU_450" "d:Bacteria" "" "" "" "" ""
"OTU_4500" "d:Bacteria" "p:Firmicutes" "c:Bacilli" "o:Bacillales" "" ""
"OTU_4501" "d:Bacteria" "" "" "" "" ""
"OTU_4504" "d:Bacteria" "p:Chlamydiae" "" "" "" ""
"OTU_4505" "d:Bacteria" "" "" "" "" ""
"OTU_4506" "d:Bacteria" "p:Proteobacteria" "c:Alphaproteobacteria" "" "" ""
"OTU_4507" "d:Bacteria" "p:Gemmatimonadetes" "c:Gemmatimonadetes" "" "" ""
"OTU_4508" "d:Bacteria" "" "" "" "" ""
"OTU_4509" "d:Bacteria" "p:Proteobacteria" "c:Alphaproteobacteria" "o:Rhizobiales" "" ""
"OTU_451" "d:Bacteria" "p:Proteobacteria" "c:Alphaproteobacteria" "" "" ""
"OTU_4510" "d:Bacteria" "p:Firmicutes" "c:Bacilli" "o:Bacillales" "" ""
"OTU_4511" "d:Bacteria" "" "" "" "" ""
"OTU_4512" "d:Bacteria" "p:Proteobacteria" "c:Alphaproteobacteria" "" "" ""
"OTU_4513" "d:Bacteria" "p:Actinobacteria" "c:Actinobacteria" "" "" ""
"OTU_4514" "d:Bacteria" "p:Proteobacteria" "c:Alphaproteobacteria" "" "" ""
"OTU_4515" "d:Bacteria" "p:Proteobacteria" "c:Alphaproteobacteria" "" "" ""
"OTU_4516" "d:Bacteria" "p:Bacteroidetes" "c:Cytophagia" "o:Cytophagales" "f:Cytophagaceae" "g:Arcicella"
"OTU_4517" "d:Bacteria" "p:Cyanobacteria/Chloroplast" "" "" "" ""
"OTU_4518" "d:Bacteria" "p:Verrucomicrobia" "" "" "" ""
"OTU_4519" "d:Bacteria" "" "" "" "" ""
"OTU_452" "d:Bacteria" "p:Actinobacteria" "c:Actinobacteria" "o:Actinobacteridae" "f:Actinomycetales" ""
"OTU_4520" "d:Bacteria" "p:Bacteroidetes" "" "" "" ""
"OTU_4521" "d:Bacteria" "p:Firmicutes" "c:Bacilli" "" "" ""
"OTU_4522" "d:Bacteria" "p:Acidobacteria" "c:Acidobacteria_Gp1" "" "" ""
"OTU_4523" "d:Bacteria" "p:Bacteroidetes" "c:Flavobacteriia" "o:Flavobacteriales" "f:Flavobacteriaceae" ""
"OTU_4524" "d:Bacteria" "p:Proteobacteria" "c:Alphaproteobacteria" "" "" ""
"OTU_4526" "d:Bacteria" "p:Proteobacteria" "c:Alphaproteobacteria" "o:Rhodospirillales" "f:Rhodospirillaceae" "g:Azospirillum"
"OTU_4527" "d:Bacteria" "p:Acidobacteria" "c:Acidobacteria_Gp6" "o:Gp6" "" ""
"OTU_4528" "d:Bacteria" "p:Acidobacteria" "c:Acidobacteria_Gp7" "" "" ""
"OTU_4529" "d:Bacteria" "p:Armatimonadetes" "" "" "" ""
"OTU_453" "d:Bacteria" "p:Proteobacteria" "c:Alphaproteobacteria" "o:Rhodobacterales" "f:Rhodobacteraceae" "g:Amaricoccus"
"OTU_4530" "d:Bacteria" "" "" "" "" ""
"OTU_4531" "d:Bacteria" "p:Bacteroidetes" "c:Sphingobacteriia" "" "" ""
"OTU_4532" "d:Bacteria" "p:Acidobacteria" "" "" "" ""
"OTU_4534" "d:Bacteria" "p:Bacteroidetes" "c:Cytophagia" "o:Cytophagales" "f:Cytophagaceae" "g:Hymenobacter"
"OTU_4535" "d:Bacteria" "p:Proteobacteria" "c:Alphaproteobacteria" "" "" ""
"OTU_4536" "d:Bacteria" "" "" "" "" ""
"OTU_4537" "d:Bacteria" "" "" "" "" ""
"OTU_4538" "d:Bacteria" "" "" "" "" ""
"OTU_4539" "d:Bacteria" "" "" "" "" ""
"OTU_454" "d:Bacteria" "p:Deinococcus-Thermus" "c:Deinococci" "o:Thermales" "f:Thermaceae" "g:Thermus"
"OTU_4540" "d:Bacteria" "p:Proteobacteria" "" "" "" ""
"OTU_4541" "d:Bacteria" "p:Verrucomicrobia" "c:Verrucomicrobiae" "o:Verrucomicrobiales" "" ""
"OTU_4542" "d:Bacteria" "p:Proteobacteria" "c:Gammaproteobacteria" "" "" ""
"OTU_4543" "d:Bacteria" "p:Verrucomicrobia" "" "" "" ""
"OTU_4544" "d:Bacteria" "p:Bacteroidetes" "c:Cytophagia" "o:Cytophagales" "" ""
"OTU_4545" "d:Bacteria" "p:Proteobacteria" "c:Alphaproteobacteria" "o:Rhizobiales" "" ""
"OTU_4546" "d:Bacteria" "p:Proteobacteria" "c:Alphaproteobacteria" "" "" ""
"OTU_4547" "d:Bacteria" "p:Bacteroidetes" "c:Cytophagia" "o:Cytophagales" "" ""
"OTU_4548" "d:Bacteria" "p:Proteobacteria" "c:Betaproteobacteria" "" "" ""
"OTU_455" "d:Bacteria" "" "" "" "" ""
"OTU_4550" "d:Bacteria" "" "" "" "" ""
"OTU_4551" "d:Bacteria" "" "" "" "" ""
"OTU_4552" "d:Bacteria" "p:Verrucomicrobia" "c:Verrucomicrobiae" "" "" ""
"OTU_4553" "d:Bacteria" "" "" "" "" ""
"OTU_4554" "d:Bacteria" "p:Actinobacteria" "c:Actinobacteria" "o:Actinobacteridae" "f:Actinomycetales" ""
"OTU_4555" "d:Bacteria" "p:Bacteroidetes" "c:Sphingobacteriia" "o:Sphingobacteriales" "f:Sphingobacteriaceae" ""
"OTU_4556" "d:Bacteria" "p:Bacteroidetes" "c:Sphingobacteriia" "o:Sphingobacteriales" "f:Chitinophagaceae" "g:Taibaiella"
"OTU_4557" "d:Bacteria" "p:Actinobacteria" "c:Actinobacteria" "o:Actinobacteridae" "f:Actinomycetales" "g:Corynebacterineae"
"OTU_4558" "d:Bacteria" "p:Actinobacteria" "c:Actinobacteria" "o:Actinobacteridae" "f:Actinomycetales" "g:Propionibacterineae"
"OTU_4559" "d:Bacteria" "p:Planctomycetes" "c:Planctomycetia" "" "" ""
"OTU_456" "d:Bacteria" "" "" "" "" ""
"OTU_4560" "d:Bacteria" "" "" "" "" ""
"OTU_4561" "d:Bacteria" "" "" "" "" ""
"OTU_4562" "d:Bacteria" "p:Firmicutes" "c:Bacilli" "" "" ""
"OTU_4563" "d:Bacteria" "p:Bacteroidetes" "" "" "" ""
"OTU_4564" "d:Bacteria" "p:Proteobacteria" "" "" "" ""
"OTU_4565" "d:Bacteria" "p:Acidobacteria" "c:Acidobacteria_Gp4" "" "" ""
"OTU_4566" "d:Bacteria" "p:Bacteroidetes" "" "" "" ""
"OTU_4568" "d:Bacteria" "p:Acidobacteria" "c:Acidobacteria_Gp6" "" "" ""
"OTU_4569" "d:Bacteria" "p:Actinobacteria" "c:Actinobacteria" "o:Rubrobacteridae" "f:Gaiellales" "g:Gaiellaceae"
"OTU_457" "d:Bacteria" "" "" "" "" ""
"OTU_4570" "d:Bacteria" "p:Proteobacteria" "c:Betaproteobacteria" "" "" ""
"OTU_4571" "d:Bacteria" "p:Planctomycetes" "c:Planctomycetia" "o:Planctomycetales" "f:Planctomycetaceae" ""
"OTU_4573" "d:Bacteria" "p:Proteobacteria" "c:Gammaproteobacteria" "o:Oceanospirillales" "f:Halomonadaceae" ""
"OTU_4574" "d:Bacteria" "p:Verrucomicrobia" "" "" "" ""
"OTU_4575" "d:Bacteria" "p:Acidobacteria" "c:Acidobacteria_Gp6" "" "" ""
"OTU_4576" "d:Bacteria" "p:Proteobacteria" "c:Deltaproteobacteria" "o:Myxococcales" "f:Cystobacterineae" "g:Cystobacteraceae"
"OTU_4577" "d:Bacteria" "p:Bacteroidetes" "" "" "" ""
"OTU_4578" "d:Bacteria" "p:Acidobacteria" "c:Acidobacteria_Gp6" "" "" ""
"OTU_4579" "d:Bacteria" "" "" "" "" ""
"OTU_458" "d:Archaea" "p:Thaumarchaeota" "c:Nitrososphaerales" "o:Nitrososphaeraceae" "f:Nitrososphaera" ""
"OTU_4580" "d:Bacteria" "p:Actinobacteria" "c:Actinobacteria" "o:Actinobacteridae" "f:Actinomycetales" ""
"OTU_4581" "d:Bacteria" "" "" "" "" ""
"OTU_4582" "d:Bacteria" "p:Proteobacteria" "" "" "" ""
"OTU_4583" "d:Bacteria" "p:Proteobacteria" "" "" "" ""
"OTU_4584" "d:Bacteria" "" "" "" "" ""
"OTU_4585" "d:Bacteria" "p:Proteobacteria" "" "" "" ""
"OTU_4586" "d:Bacteria" "p:Proteobacteria" "c:Betaproteobacteria" "o:Burkholderiales" "f:Oxalobacteraceae" ""
"OTU_4587" "d:Bacteria" "" "" "" "" ""
"OTU_4588" "d:Bacteria" "p:Verrucomicrobia" "c:Opitutae" "" "" ""
"OTU_4589" "d:Bacteria" "" "" "" "" ""
"OTU_459" "d:Bacteria" "" "" "" "" ""
"OTU_4590" "d:Bacteria" "p:Bacteroidetes" "c:Sphingobacteriia" "o:Sphingobacteriales" "f:Chitinophagaceae" ""
"OTU_4591" "d:Bacteria" "" "" "" "" ""
"OTU_4592" "d:Bacteria" "" "" "" "" ""
"OTU_4594" "d:Bacteria" "p:Gemmatimonadetes" "" "" "" ""
"OTU_4595" "d:Bacteria" "p:Firmicutes" "" "" "" ""
"OTU_4596" "d:Bacteria" "p:Bacteroidetes" "c:Bacteroidia" "o:Bacteroidales" "f:Prevotellaceae" "g:Alloprevotella"
"OTU_4597" "d:Bacteria" "" "" "" "" ""
"OTU_4599" "d:Bacteria" "p:Proteobacteria" "" "" "" ""
"OTU_46" "d:Bacteria" "p:Proteobacteria" "c:Alphaproteobacteria" "o:Sphingomonadales" "f:Sphingomonadaceae" "g:Sphingomonas"
"OTU_460" "d:Bacteria" "p:Bacteroidetes" "c:Sphingobacteriia" "o:Sphingobacteriales" "f:Sphingobacteriaceae" "g:Sphingobacterium"
"OTU_4600" "d:Bacteria" "" "" "" "" ""
"OTU_4601" "d:Bacteria" "p:Proteobacteria" "c:Deltaproteobacteria" "" "" ""
"OTU_4602" "d:Bacteria" "p:Proteobacteria" "c:Alphaproteobacteria" "" "" ""
"OTU_4603" "d:Bacteria" "p:Proteobacteria" "c:Alphaproteobacteria" "o:Rhodospirillales" "f:Reyranella" ""
"OTU_4604" "d:Bacteria" "" "" "" "" ""
"OTU_4605" "d:Bacteria" "" "" "" "" ""
"OTU_4607" "d:Bacteria" "" "" "" "" ""
"OTU_4608" "d:Bacteria" "" "" "" "" ""
"OTU_4609" "d:Bacteria" "p:Acidobacteria" "c:Acidobacteria_Gp6" "o:Gp6" "" ""
"OTU_461" "d:Bacteria" "p:Actinobacteria" "" "" "" ""
"OTU_4610" "d:Bacteria" "" "" "" "" ""
"OTU_4611" "d:Bacteria" "p:Bacteroidetes" "c:Sphingobacteriia" "o:Sphingobacteriales" "f:Chitinophagaceae" ""
"OTU_4613" "d:Bacteria" "p:Planctomycetes" "c:Planctomycetia" "o:Planctomycetales" "f:Planctomycetaceae" "g:Planctopirus"
"OTU_4614" "d:Bacteria" "" "" "" "" ""
"OTU_4615" "d:Bacteria" "p:Verrucomicrobia" "c:Verrucomicrobiae" "o:Verrucomicrobiales" "" ""
"OTU_4616" "d:Bacteria" "p:Proteobacteria" "c:Gammaproteobacteria" "o:Pseudomonadales" "f:Pseudomonadaceae" ""
"OTU_4617" "d:Bacteria" "p:Acidobacteria" "c:Acidobacteria_Gp20" "o:Gp20" "" ""
"OTU_4618" "d:Bacteria" "p:Acidobacteria" "c:Acidobacteria_Gp4" "o:Gp4" "" ""
"OTU_4619" "d:Bacteria" "p:Verrucomicrobia" "c:Spartobacteria" "" "" ""
"OTU_462" "d:Bacteria" "p:Proteobacteria" "c:Alphaproteobacteria" "o:Rhodospirillales" "f:Acetobacteraceae" "g:Roseomonas"
"OTU_4620" "d:Bacteria" "p:Actinobacteria" "c:Actinobacteria" "o:Actinobacteridae" "f:Actinomycetales" ""
"OTU_4621" "d:Bacteria" "p:Proteobacteria" "c:Alphaproteobacteria" "" "" ""
"OTU_4623" "d:Bacteria" "p:candidate_division_WPS-1" "" "" "" ""
"OTU_4624" "d:Bacteria" "p:Proteobacteria" "c:Gammaproteobacteria" "o:Pseudomonadales" "f:Pseudomonadaceae" "g:Pseudomonas"
"OTU_4625" "d:Bacteria" "p:Bacteroidetes" "c:Bacteroidia" "o:Bacteroidales" "f:Bacteroidaceae" "g:Bacteroides"
"OTU_4627" "d:Bacteria" "p:Acidobacteria" "c:Acidobacteria_Gp6" "" "" ""
"OTU_4628" "d:Bacteria" "p:Chloroflexi" "" "" "" ""
"OTU_4629" "d:Bacteria" "p:Proteobacteria" "c:Gammaproteobacteria" "o:Xanthomonadales" "f:Xanthomonadaceae" "g:Lysobacter"
"OTU_463" "d:Bacteria" "p:Firmicutes" "c:Bacilli" "o:Bacillales" "f:Bacillaceae_1" "g:Bacillus"
"OTU_4630" "d:Bacteria" "p:Proteobacteria" "c:Gammaproteobacteria" "o:Xanthomonadales" "f:Sinobacteraceae" "g:Hydrocarboniphaga"
"OTU_4631" "d:Bacteria" "p:Bacteroidetes" "c:Flavobacteriia" "" "" ""
"OTU_4632" "d:Bacteria" "p:Bacteroidetes" "c:Sphingobacteriia" "" "" ""
"OTU_4633" "d:Bacteria" "p:Acidobacteria" "" "" "" ""
"OTU_4634" "d:Bacteria" "" "" "" "" ""
"OTU_4635" "d:Bacteria" "p:Proteobacteria" "c:Epsilonproteobacteria" "o:Campylobacterales" "f:Campylobacteraceae" "g:Arcobacter"
"OTU_464" "d:Bacteria" "p:Bacteroidetes" "c:Sphingobacteriia" "o:Sphingobacteriales" "f:Sphingobacteriaceae" "g:Sphingobacterium"
"OTU_4640" "d:Bacteria" "p:Firmicutes" "c:Bacilli" "o:Bacillales" "f:Bacillaceae_2" ""
"OTU_4641" "d:Bacteria" "p:Actinobacteria" "c:Actinobacteria" "o:Actinobacteridae" "f:Actinomycetales" "g:Pseudonocardineae"
"OTU_4642" "d:Bacteria" "p:Bacteroidetes" "c:Cytophagia" "" "" ""
"OTU_4643" "d:Bacteria" "" "" "" "" ""
"OTU_4644" "d:Bacteria" "p:Firmicutes" "c:Bacilli" "" "" ""
"OTU_4646" "d:Bacteria" "p:Proteobacteria" "c:Betaproteobacteria" "" "" ""
"OTU_4648" "d:Bacteria" "p:Acidobacteria" "" "" "" ""
"OTU_4649" "d:Bacteria" "p:Acidobacteria" "c:Acidobacteria_Gp6" "o:Gp6" "" ""
"OTU_465" "d:Bacteria" "p:Fusobacteria" "c:Fusobacteriia" "o:Fusobacteriales" "f:Leptotrichiaceae" "g:Leptotrichia"
"OTU_4650" "d:Bacteria" "p:Firmicutes" "c:Clostridia" "o:Clostridiales" "f:Clostridiales_Incertae_Sedis_XI" "g:Anaerococcus"
"OTU_4651" "d:Bacteria" "p:Gemmatimonadetes" "c:Gemmatimonadetes" "" "" ""
"OTU_4652" "d:Bacteria" "p:Planctomycetes" "c:Planctomycetia" "" "" ""
"OTU_4653" "d:Bacteria" "p:Acidobacteria" "c:Acidobacteria_Gp6" "" "" ""
"OTU_4654" "d:Bacteria" "" "" "" "" ""
"OTU_4655" "d:Bacteria" "" "" "" "" ""
"OTU_4656" "d:Bacteria" "" "" "" "" ""
"OTU_4657" "d:Bacteria" "p:Proteobacteria" "" "" "" ""
"OTU_4658" "d:Bacteria" "p:Acidobacteria" "c:Acidobacteria_Gp16" "" "" ""
"OTU_4659" "d:Bacteria" "p:Chloroflexi" "" "" "" ""
"OTU_466" "d:Bacteria" "p:Deinococcus-Thermus" "c:Deinococci" "o:Deinococcales" "f:Deinococcaceae" "g:Deinococcus"
"OTU_4660" "d:Bacteria" "p:Proteobacteria" "c:Betaproteobacteria" "" "" ""
"OTU_4661" "d:Bacteria" "p:Bacteroidetes" "c:Flavobacteriia" "o:Flavobacteriales" "f:Flavobacteriaceae" ""
"OTU_4662" "d:Bacteria" "p:Actinobacteria" "c:Actinobacteria" "o:Actinobacteridae" "f:Actinomycetales" ""
"OTU_4663" "d:Bacteria" "p:Cyanobacteria/Chloroplast" "" "" "" ""
"OTU_4664" "d:Bacteria" "" "" "" "" ""
"OTU_4665" "d:Bacteria" "p:Proteobacteria" "c:Betaproteobacteria" "" "" ""
"OTU_4666" "d:Bacteria" "p:Proteobacteria" "c:Alphaproteobacteria" "" "" ""
"OTU_4667" "d:Bacteria" "p:Proteobacteria" "c:Betaproteobacteria" "" "" ""
"OTU_4668" "d:Bacteria" "" "" "" "" ""
"OTU_4669" "d:Bacteria" "p:Planctomycetes" "c:Planctomycetia" "" "" ""
"OTU_467" "d:Bacteria" "p:Actinobacteria" "c:Actinobacteria" "o:Actinobacteridae" "f:Actinomycetales" "g:Corynebacterineae"
"OTU_4670" "d:Bacteria" "p:Acidobacteria" "c:Acidobacteria_Gp6" "" "" ""
"OTU_4671" "d:Bacteria" "p:Acidobacteria" "c:Acidobacteria_Gp4" "" "" ""
"OTU_4672" "d:Bacteria" "p:Proteobacteria" "c:Alphaproteobacteria" "" "" ""
"OTU_4673" "d:Bacteria" "p:Firmicutes" "c:Negativicutes" "o:Selenomonadales" "f:Veillonellaceae" "g:Dialister"
"OTU_4674" "d:Bacteria" "p:Acidobacteria" "c:Acidobacteria_Gp17" "" "" ""
"OTU_4676" "d:Bacteria" "p:Proteobacteria" "c:Gammaproteobacteria" "" "" ""
"OTU_4677" "d:Bacteria" "p:Planctomycetes" "" "" "" ""
"OTU_4678" "d:Bacteria" "p:Chloroflexi" "" "" "" ""
"OTU_4679" "d:Bacteria" "p:Cyanobacteria/Chloroplast" "" "" "" ""
"OTU_468" "d:Bacteria" "p:Firmicutes" "c:Clostridia" "o:Clostridiales" "f:Clostridiales_Incertae_Sedis_XI" "g:Anaerococcus"
"OTU_4680" "d:Bacteria" "p:Bacteroidetes" "" "" "" ""
"OTU_4681" "d:Bacteria" "p:Cyanobacteria/Chloroplast" "" "" "" ""
"OTU_4682" "d:Bacteria" "p:Proteobacteria" "c:Gammaproteobacteria" "" "" ""
"OTU_4683" "d:Bacteria" "" "" "" "" ""
"OTU_4684" "d:Bacteria" "p:Actinobacteria" "c:Actinobacteria" "o:Actinobacteridae" "f:Actinomycetales" "g:Pseudonocardineae"
"OTU_4685" "d:Bacteria" "p:Proteobacteria" "" "" "" ""
"OTU_4686" "d:Bacteria" "p:Bacteroidetes" "c:Sphingobacteriia" "" "" ""
"OTU_4687" "d:Bacteria" "p:Actinobacteria" "c:Actinobacteria" "o:Actinobacteridae" "f:Bifidobacteriales" "g:Bifidobacteriaceae"
"OTU_4688" "d:Bacteria" "p:Bacteroidetes" "c:Bacteroidia" "o:Bacteroidales" "f:Bacteroidaceae" "g:Bacteroides"
"OTU_4689" "d:Bacteria" "p:Acidobacteria" "c:Acidobacteria_Gp6" "" "" ""
"OTU_469" "d:Bacteria" "" "" "" "" ""
"OTU_4690" "d:Bacteria" "" "" "" "" ""
"OTU_4691" "d:Bacteria" "p:Bacteroidetes" "c:Flavobacteriia" "o:Flavobacteriales" "f:Flavobacteriaceae" "g:Aequorivita"
"OTU_4692" "d:Bacteria" "p:Bacteroidetes" "c:Bacteroidia" "o:Bacteroidales" "f:Bacteroidaceae" "g:Bacteroides"
"OTU_4693" "d:Bacteria" "p:Actinobacteria" "c:Actinobacteria" "o:Actinobacteridae" "f:Actinomycetales" "g:Actinomycineae"
"OTU_4694" "d:Bacteria" "p:Proteobacteria" "c:Deltaproteobacteria" "" "" ""
"OTU_4696" "d:Bacteria" "p:Bacteroidetes" "c:Flavobacteriia" "o:Flavobacteriales" "" ""
"OTU_4697" "d:Bacteria" "p:Firmicutes" "c:Clostridia" "" "" ""
"OTU_4698" "d:Bacteria" "p:Firmicutes" "c:Bacilli" "o:Bacillales" "" ""
"OTU_4699" "d:Bacteria" "" "" "" "" ""
"OTU_47" "d:Bacteria" "p:Cyanobacteria/Chloroplast" "" "" "" ""
"OTU_470" "d:Bacteria" "p:Actinobacteria" "c:Actinobacteria" "o:Actinobacteridae" "f:Actinomycetales" "g:Streptosporangineae"
"OTU_4700" "d:Bacteria" "p:Proteobacteria" "" "" "" ""
"OTU_4701" "d:Bacteria" "p:Gemmatimonadetes" "" "" "" ""
"OTU_4702" "d:Bacteria" "p:Firmicutes" "c:Clostridia" "" "" ""
"OTU_4704" "d:Bacteria" "p:Actinobacteria" "c:Actinobacteria" "o:Actinobacteridae" "f:Actinomycetales" ""
"OTU_4705" "d:Bacteria" "p:Cyanobacteria/Chloroplast" "" "" "" ""
"OTU_4706" "d:Bacteria" "" "" "" "" ""
"OTU_4707" "d:Bacteria" "p:Cyanobacteria/Chloroplast" "" "" "" ""
"OTU_471" "d:Bacteria" "p:Proteobacteria" "c:Alphaproteobacteria" "o:Rhizobiales" "f:Phyllobacteriaceae" ""
"OTU_4710" "d:Bacteria" "p:Acidobacteria" "c:Acidobacteria_Gp6" "o:Gp6" "" ""
"OTU_4711" "d:Bacteria" "p:Bacteroidetes" "c:Sphingobacteriia" "o:Sphingobacteriales" "f:Chitinophagaceae" ""
"OTU_4713" "d:Bacteria" "p:Actinobacteria" "" "" "" ""
"OTU_4714" "d:Bacteria" "p:Actinobacteria" "c:Actinobacteria" "o:Actinobacteridae" "f:Actinomycetales" ""
"OTU_4715" "d:Bacteria" "p:Proteobacteria" "c:Betaproteobacteria" "" "" ""
"OTU_4716" "d:Bacteria" "p:Firmicutes" "c:Clostridia" "o:Clostridiales" "" ""
"OTU_4717" "d:Bacteria" "p:Firmicutes" "c:Clostridia" "" "" ""
"OTU_4718" "d:Bacteria" "" "" "" "" ""
"OTU_4719" "d:Bacteria" "" "" "" "" ""
"OTU_472" "d:Bacteria" "p:Proteobacteria" "c:Alphaproteobacteria" "" "" ""
"OTU_4720" "d:Bacteria" "p:Firmicutes" "c:Negativicutes" "o:Selenomonadales" "f:Veillonellaceae" "g:Veillonella"
"OTU_4721" "d:Bacteria" "p:Firmicutes" "c:Clostridia" "o:Clostridiales" "" ""
"OTU_4723" "d:Bacteria" "" "" "" "" ""
"OTU_4724" "d:Bacteria" "" "" "" "" ""
"OTU_4725" "d:Bacteria" "" "" "" "" ""
"OTU_4726" "d:Bacteria" "p:Acidobacteria" "c:Acidobacteria_Gp5" "" "" ""
"OTU_4727" "d:Bacteria" "p:Planctomycetes" "c:Planctomycetia" "o:Planctomycetales" "f:Planctomycetaceae" ""
"OTU_4728" "d:Bacteria" "p:Actinobacteria" "c:Actinobacteria" "" "" ""
"OTU_473" "d:Bacteria" "p:Firmicutes" "c:Bacilli" "o:Bacillales" "f:Staphylococcaceae" "g:Jeotgalicoccus"
"OTU_4730" "d:Bacteria" "p:Acidobacteria" "c:Acidobacteria_Gp18" "" "" ""
"OTU_4731" "d:Bacteria" "" "" "" "" ""
"OTU_4732" "d:Bacteria" "p:Acidobacteria" "c:Acidobacteria_Gp6" "o:Gp6" "" ""
"OTU_4733" "d:Bacteria" "p:Gemmatimonadetes" "c:Gemmatimonadetes" "" "" ""
"OTU_4734" "d:Bacteria" "p:Bacteroidetes" "c:Flavobacteriia" "o:Flavobacteriales" "f:Flavobacteriaceae" ""
"OTU_4735" "d:Bacteria" "p:Proteobacteria" "c:Deltaproteobacteria" "" "" ""
"OTU_4736" "d:Bacteria" "p:Firmicutes" "c:Clostridia" "o:Clostridiales" "f:Lachnospiraceae" ""
"OTU_4737" "d:Bacteria" "p:Cyanobacteria/Chloroplast" "" "" "" ""
"OTU_474" "d:Bacteria" "p:Bacteroidetes" "c:Cytophagia" "o:Cytophagales" "f:Cytophagaceae" ""
"OTU_4745" "d:Bacteria" "p:Cyanobacteria/Chloroplast" "" "" "" ""
"OTU_475" "d:Bacteria" "p:Firmicutes" "c:Bacilli" "o:Lactobacillales" "f:Streptococcaceae" "g:Streptococcus"
"OTU_4754" "d:Bacteria" "p:Cyanobacteria/Chloroplast" "" "" "" ""
"OTU_4755" "d:Bacteria" "p:Cyanobacteria/Chloroplast" "" "" "" ""
"OTU_477" "d:Bacteria" "p:Acidobacteria" "c:Acidobacteria_Gp16" "o:Gp16" "" ""
"OTU_4770" "d:Bacteria" "p:Cyanobacteria/Chloroplast" "" "" "" ""
"OTU_4772" "d:Bacteria" "p:Cyanobacteria/Chloroplast" "" "" "" ""
"OTU_4773" "d:Bacteria" "p:Cyanobacteria/Chloroplast" "" "" "" ""
"OTU_4774" "d:Bacteria" "p:Bacteroidetes" "" "" "" ""
"OTU_4775" "d:Bacteria" "p:Cyanobacteria/Chloroplast" "" "" "" ""
"OTU_4778" "d:Bacteria" "p:Cyanobacteria/Chloroplast" "" "" "" ""
"OTU_478" "d:Bacteria" "p:Proteobacteria" "c:Betaproteobacteria" "" "" ""
"OTU_4789" "d:Bacteria" "p:Cyanobacteria/Chloroplast" "" "" "" ""
"OTU_479" "d:Bacteria" "" "" "" "" ""
"OTU_4796" "d:Bacteria" "" "" "" "" ""
"OTU_48" "d:Bacteria" "p:Proteobacteria" "c:Gammaproteobacteria" "" "" ""
"OTU_480" "d:Bacteria" "p:candidate_division_WPS-1" "" "" "" ""
"OTU_4803" "d:Bacteria" "p:Actinobacteria" "c:Actinobacteria" "o:Actinobacteridae" "f:Actinomycetales" "g:Pseudonocardineae"
"OTU_4804" "d:Bacteria" "p:Actinobacteria" "c:Actinobacteria" "o:Rubrobacteridae" "f:Solirubrobacterales" "g:Patulibacteraceae"
"OTU_4805" "d:Bacteria" "p:Proteobacteria" "" "" "" ""
"OTU_4807" "d:Bacteria" "p:Proteobacteria" "" "" "" ""
"OTU_4808" "d:Bacteria" "p:Bacteroidetes" "c:Sphingobacteriia" "o:Sphingobacteriales" "f:Chitinophagaceae" ""
"OTU_4811" "d:Bacteria" "p:Planctomycetes" "c:Planctomycetia" "" "" ""
"OTU_4814" "d:Bacteria" "p:Proteobacteria" "c:Gammaproteobacteria" "o:Xanthomonadales" "f:Sinobacteraceae" ""
"OTU_4815" "d:Bacteria" "p:Actinobacteria" "c:Actinobacteria" "o:Actinobacteridae" "f:Actinomycetales" "g:Propionibacterineae"
"OTU_4817" "d:Bacteria" "p:Armatimonadetes" "" "" "" ""
"OTU_4819" "d:Bacteria" "p:Firmicutes" "c:Bacilli" "" "" ""
"OTU_4820" "d:Bacteria" "p:Bacteroidetes" "c:Sphingobacteriia" "o:Sphingobacteriales" "f:Chitinophagaceae" ""
"OTU_4821" "d:Bacteria" "p:Bacteroidetes" "" "" "" ""
"OTU_4822" "d:Bacteria" "" "" "" "" ""
"OTU_4823" "d:Bacteria" "" "" "" "" ""
"OTU_4824" "d:Bacteria" "p:Bacteroidetes" "c:Flavobacteriia" "o:Flavobacteriales" "f:Flavobacteriaceae" ""
"OTU_4827" "d:Bacteria" "" "" "" "" ""
"OTU_4829" "d:Bacteria" "p:Bacteroidetes" "c:Flavobacteriia" "o:Flavobacteriales" "f:Flavobacteriaceae" ""
"OTU_483" "d:Bacteria" "p:Bacteroidetes" "c:Bacteroidia" "o:Bacteroidales" "f:Porphyromonadaceae" "g:Tannerella"
"OTU_4830" "d:Bacteria" "p:Proteobacteria" "c:Alphaproteobacteria" "" "" ""
"OTU_4831" "d:Bacteria" "p:Firmicutes" "" "" "" ""
"OTU_4832" "d:Bacteria" "p:Chlamydiae" "c:Chlamydiia" "" "" ""
"OTU_4833" "d:Bacteria" "p:Actinobacteria" "c:Actinobacteria" "o:Actinobacteridae" "f:Actinomycetales" "g:Corynebacterineae"
"OTU_4834" "d:Bacteria" "p:Bacteroidetes" "" "" "" ""
"OTU_4835" "d:Bacteria" "p:Proteobacteria" "c:Alphaproteobacteria" "" "" ""
"OTU_4836" "d:Bacteria" "p:Bacteroidetes" "" "" "" ""
"OTU_4837" "d:Bacteria" "p:Bacteroidetes" "c:Flavobacteriia" "o:Flavobacteriales" "f:Flavobacteriaceae" "g:Flavobacterium"
"OTU_4838" "d:Bacteria" "p:Actinobacteria" "c:Actinobacteria" "" "" ""
"OTU_4839" "d:Bacteria" "p:Bacteroidetes" "c:Sphingobacteriia" "o:Sphingobacteriales" "" ""
"OTU_484" "d:Bacteria" "p:Spirochaetes" "c:Spirochaetia" "o:Spirochaetales" "f:Spirochaetaceae" "g:Treponema"
"OTU_4840" "d:Bacteria" "p:Bacteroidetes" "" "" "" ""
"OTU_4841" "d:Bacteria" "p:Bacteroidetes" "c:Sphingobacteriia" "o:Sphingobacteriales" "f:Sphingobacteriaceae" "g:Parapedobacter"
"OTU_4842" "d:Bacteria" "p:Bacteroidetes" "c:Flavobacteriia" "" "" ""
"OTU_4843" "d:Bacteria" "p:Actinobacteria" "c:Actinobacteria" "o:Actinobacteridae" "f:Actinomycetales" "g:Corynebacterineae"
"OTU_4844" "d:Bacteria" "p:Proteobacteria" "" "" "" ""
"OTU_4845" "d:Bacteria" "p:Firmicutes" "" "" "" ""
"OTU_4846" "d:Bacteria" "" "" "" "" ""
"OTU_4847" "d:Bacteria" "p:Bacteroidetes" "c:Flavobacteriia" "" "" ""
"OTU_4848" "d:Bacteria" "p:Bacteroidetes" "c:Sphingobacteriia" "o:Sphingobacteriales" "f:Chitinophagaceae" ""
"OTU_4849" "d:Bacteria" "p:Bacteroidetes" "c:Sphingobacteriia" "" "" ""
"OTU_485" "d:Bacteria" "p:Bacteroidetes" "c:Flavobacteriia" "o:Flavobacteriales" "f:Flavobacteriaceae" "g:Capnocytophaga"
"OTU_4850" "d:Bacteria" "" "" "" "" ""
"OTU_4851" "d:Bacteria" "p:Proteobacteria" "c:Betaproteobacteria" "" "" ""
"OTU_4852" "d:Bacteria" "p:Bacteroidetes" "c:Cytophagia" "" "" ""
"OTU_4853" "d:Bacteria" "p:Tenericutes" "c:Mollicutes" "" "" ""
"OTU_4854" "d:Bacteria" "p:Bacteroidetes" "c:Sphingobacteriia" "" "" ""
"OTU_4855" "d:Bacteria" "" "" "" "" ""
"OTU_4856" "d:Bacteria" "p:Bacteroidetes" "c:Sphingobacteriia" "o:Sphingobacteriales" "f:Sphingobacteriaceae" ""
"OTU_4857" "d:Bacteria" "p:Actinobacteria" "c:Actinobacteria" "o:Actinobacteridae" "f:Actinomycetales" ""
"OTU_4858" "d:Bacteria" "p:Deinococcus-Thermus" "c:Deinococci" "o:Deinococcales" "f:Deinococcaceae" "g:Deinococcus"
"OTU_4859" "d:Bacteria" "" "" "" "" ""
"OTU_486" "d:Bacteria" "p:Bacteroidetes" "c:Bacteroidia" "o:Bacteroidales" "" ""
"OTU_4860" "d:Bacteria" "" "" "" "" ""
"OTU_4861" "d:Bacteria" "p:Proteobacteria" "" "" "" ""
"OTU_4862" "d:Bacteria" "p:Firmicutes" "c:Clostridia" "o:Clostridiales" "" ""
"OTU_4863" "d:Bacteria" "p:Proteobacteria" "c:Gammaproteobacteria" "" "" ""
"OTU_4865" "d:Bacteria" "p:Proteobacteria" "c:Alphaproteobacteria" "" "" ""
"OTU_4866" "d:Bacteria" "p:Bacteroidetes" "c:Sphingobacteriia" "o:Sphingobacteriales" "f:Chitinophagaceae" ""
"OTU_4867" "d:Bacteria" "p:Proteobacteria" "c:Alphaproteobacteria" "o:Rhizobiales" "" ""
"OTU_4868" "d:Bacteria" "p:Actinobacteria" "c:Actinobacteria" "o:Rubrobacteridae" "f:Solirubrobacterales" ""
"OTU_4869" "d:Bacteria" "p:Proteobacteria" "c:Alphaproteobacteria" "" "" ""
"OTU_487" "d:Bacteria" "" "" "" "" ""
"OTU_4870" "d:Bacteria" "p:Proteobacteria" "c:Gammaproteobacteria" "" "" ""
"OTU_4871" "d:Bacteria" "p:Verrucomicrobia" "" "" "" ""
"OTU_4872" "d:Bacteria" "p:Actinobacteria" "c:Actinobacteria" "o:Actinobacteridae" "f:Actinomycetales" "g:Glycomycineae"
"OTU_4873" "d:Bacteria" "p:Proteobacteria" "c:Alphaproteobacteria" "" "" ""
"OTU_4874" "d:Bacteria" "" "" "" "" ""
"OTU_4875" "d:Bacteria" "p:Proteobacteria" "c:Alphaproteobacteria" "" "" ""
"OTU_4876" "d:Bacteria" "p:Actinobacteria" "c:Actinobacteria" "o:Actinobacteridae" "f:Actinomycetales" "g:Glycomycineae"
"OTU_4877" "d:Bacteria" "p:Planctomycetes" "c:Planctomycetia" "o:Planctomycetales" "f:Planctomycetaceae" ""
"OTU_4878" "d:Bacteria" "p:Bacteroidetes" "c:Sphingobacteriia" "" "" ""
"OTU_4879" "d:Bacteria" "p:Planctomycetes" "" "" "" ""
"OTU_488" "d:Bacteria" "" "" "" "" ""
"OTU_4881" "d:Bacteria" "p:Actinobacteria" "c:Actinobacteria" "o:Actinobacteridae" "f:Actinomycetales" "g:Corynebacterineae"
"OTU_4883" "d:Bacteria" "p:Actinobacteria" "c:Actinobacteria" "o:Actinobacteridae" "f:Actinomycetales" "g:Glycomycineae"
"OTU_4884" "d:Bacteria" "p:Proteobacteria" "c:Gammaproteobacteria" "o:Pseudomonadales" "f:Moraxellaceae" ""
"OTU_4885" "d:Bacteria" "p:Proteobacteria" "c:Alphaproteobacteria" "o:Sphingomonadales" "f:Sphingomonadaceae" "g:Sphingopyxis"
"OTU_4886" "d:Bacteria" "" "" "" "" ""
"OTU_4888" "d:Bacteria" "p:Proteobacteria" "c:Alphaproteobacteria" "" "" ""
"OTU_4889" "d:Bacteria" "p:Proteobacteria" "" "" "" ""
"OTU_489" "d:Bacteria" "p:Acidobacteria" "c:Acidobacteria_Gp6" "" "" ""
"OTU_4890" "d:Bacteria" "" "" "" "" ""
"OTU_4891" "d:Bacteria" "p:Actinobacteria" "c:Actinobacteria" "o:Actinobacteridae" "f:Actinomycetales" "g:Propionibacterineae"
"OTU_4892" "d:Bacteria" "" "" "" "" ""
"OTU_4893" "d:Bacteria" "p:Actinobacteria" "c:Actinobacteria" "o:Actinobacteridae" "f:Actinomycetales" "g:Glycomycineae"
"OTU_4894" "d:Bacteria" "p:Actinobacteria" "c:Actinobacteria" "o:Actinobacteridae" "f:Actinomycetales" ""
"OTU_4895" "d:Bacteria" "p:Bacteroidetes" "c:Flavobacteriia" "o:Flavobacteriales" "f:Flavobacteriaceae" "g:Moheibacter"
"OTU_4896" "d:Bacteria" "p:Actinobacteria" "c:Actinobacteria" "" "" ""
"OTU_4897" "d:Bacteria" "" "" "" "" ""
"OTU_4898" "d:Bacteria" "p:Proteobacteria" "c:Alphaproteobacteria" "" "" ""
"OTU_4899" "d:Bacteria" "p:Bacteroidetes" "c:Sphingobacteriia" "" "" ""
"OTU_49" "d:Bacteria" "p:Firmicutes" "c:Clostridia" "o:Clostridiales" "f:Peptostreptococcaceae" "g:Clostridium_XI"
"OTU_490" "d:Bacteria" "p:Cyanobacteria/Chloroplast" "" "" "" ""
"OTU_4900" "d:Bacteria" "p:Bacteroidetes" "c:Flavobacteriia" "o:Flavobacteriales" "f:Flavobacteriaceae" ""
"OTU_4901" "d:Bacteria" "" "" "" "" ""
"OTU_4902" "d:Bacteria" "p:Planctomycetes" "" "" "" ""
"OTU_4903" "d:Bacteria" "p:Actinobacteria" "c:Actinobacteria" "o:Actinobacteridae" "f:Actinomycetales" "g:Glycomycineae"
"OTU_4904" "d:Bacteria" "p:Proteobacteria" "c:Gammaproteobacteria" "o:Xanthomonadales" "f:Sinobacteraceae" ""
"OTU_4905" "d:Bacteria" "p:Proteobacteria" "" "" "" ""
"OTU_4906" "d:Bacteria" "p:Firmicutes" "c:Bacilli" "o:Bacillales" "" ""
"OTU_4907" "d:Bacteria" "p:Bacteroidetes" "c:Cytophagia" "o:Cytophagales" "f:Cyclobacteriaceae" "g:Algoriphagus"
"OTU_4908" "d:Bacteria" "" "" "" "" ""
"OTU_4909" "d:Bacteria" "p:Actinobacteria" "c:Actinobacteria" "o:Actinobacteridae" "f:Actinomycetales" ""
"OTU_4910" "d:Bacteria" "p:Proteobacteria" "c:Alphaproteobacteria" "" "" ""
"OTU_4911" "d:Bacteria" "" "" "" "" ""
"OTU_4912" "d:Bacteria" "p:Verrucomicrobia" "c:Verrucomicrobiae" "" "" ""
"OTU_4913" "d:Bacteria" "p:Bacteroidetes" "c:Cytophagia" "" "" ""
"OTU_4914" "d:Bacteria" "p:Firmicutes" "c:Clostridia" "o:Clostridiales" "f:Clostridiales_Incertae_Sedis_XI" "g:Anaerococcus"
"OTU_4915" "d:Bacteria" "p:Bacteroidetes" "c:Sphingobacteriia" "o:Sphingobacteriales" "f:Sphingobacteriaceae" ""
"OTU_4916" "d:Bacteria" "p:Proteobacteria" "c:Alphaproteobacteria" "" "" ""
"OTU_4917" "d:Bacteria" "" "" "" "" ""
"OTU_4918" "d:Bacteria" "p:Actinobacteria" "" "" "" ""
"OTU_492" "d:Bacteria" "p:Firmicutes" "c:Clostridia" "o:Clostridiales" "f:Lachnospiraceae" "g:Clostridium_XlVb"
"OTU_4920" "d:Bacteria" "p:Chlamydiae" "c:Chlamydiia" "" "" ""
"OTU_4921" "d:Bacteria" "" "" "" "" ""
"OTU_4922" "d:Bacteria" "p:Firmicutes" "c:Bacilli" "" "" ""
"OTU_4923" "d:Bacteria" "p:Proteobacteria" "c:Gammaproteobacteria" "o:Legionellales" "f:Legionellaceae" "g:Legionella"
"OTU_4924" "d:Bacteria" "p:Bacteroidetes" "c:Flavobacteriia" "o:Flavobacteriales" "f:Flavobacteriaceae" "g:Flavobacterium"
"OTU_4925" "d:Bacteria" "p:Proteobacteria" "" "" "" ""
"OTU_4926" "d:Bacteria" "p:Proteobacteria" "c:Gammaproteobacteria" "" "" ""
"OTU_4927" "d:Bacteria" "p:Actinobacteria" "" "" "" ""
"OTU_4928" "d:Bacteria" "p:Firmicutes" "c:Clostridia" "o:Clostridiales" "f:Lachnospiraceae" "g:Anaerostipes"
"OTU_4929" "d:Bacteria" "p:Proteobacteria" "" "" "" ""
"OTU_493" "d:Bacteria" "p:Proteobacteria" "c:Alphaproteobacteria" "" "" ""
"OTU_4930" "d:Bacteria" "" "" "" "" ""
"OTU_4931" "d:Bacteria" "p:Firmicutes" "c:Bacilli" "o:Bacillales" "f:Bacillales_incertae_sedis" "g:Calditerricola"
"OTU_4935" "d:Bacteria" "p:Actinobacteria" "c:Actinobacteria" "o:Actinobacteridae" "f:Actinomycetales" ""
"OTU_4937" "d:Bacteria" "" "" "" "" ""
"OTU_4938" "d:Bacteria" "p:Bacteroidetes" "" "" "" ""
"OTU_4939" "d:Bacteria" "" "" "" "" ""
"OTU_494" "d:Bacteria" "p:Firmicutes" "c:Clostridia" "o:Clostridiales" "" ""
"OTU_4940" "d:Bacteria" "" "" "" "" ""
"OTU_4942" "d:Bacteria" "" "" "" "" ""
"OTU_4943" "d:Bacteria" "p:Proteobacteria" "c:Alphaproteobacteria" "" "" ""
"OTU_4944" "d:Bacteria" "p:Bacteroidetes" "c:Cytophagia" "" "" ""
"OTU_4945" "d:Bacteria" "p:Bacteroidetes" "c:Sphingobacteriia" "" "" ""
"OTU_4946" "d:Bacteria" "p:Bacteroidetes" "c:Flavobacteriia" "o:Flavobacteriales" "f:Flavobacteriaceae" ""
"OTU_4947" "d:Bacteria" "" "" "" "" ""
"OTU_4949" "d:Bacteria" "p:Bacteroidetes" "c:Sphingobacteriia" "" "" ""
"OTU_495" "d:Bacteria" "p:Firmicutes" "c:Bacilli" "" "" ""
"OTU_4950" "d:Bacteria" "" "" "" "" ""
"OTU_4951" "d:Bacteria" "p:Proteobacteria" "c:Alphaproteobacteria" "o:Sneathiellales" "f:Sneathiellaceae" "g:Sneathiella"
"OTU_4952" "d:Bacteria" "" "" "" "" ""
"OTU_4953" "d:Bacteria" "" "" "" "" ""
"OTU_4954" "d:Bacteria" "" "" "" "" ""
"OTU_4955" "d:Bacteria" "p:Proteobacteria" "c:Betaproteobacteria" "" "" ""
"OTU_4957" "d:Bacteria" "p:Bacteroidetes" "c:Cytophagia" "" "" ""
"OTU_4959" "d:Bacteria" "p:Bacteroidetes" "c:Sphingobacteriia" "" "" ""
"OTU_496" "d:Bacteria" "p:Bacteroidetes" "c:Flavobacteriia" "o:Flavobacteriales" "f:Flavobacteriaceae" "g:Soonwooa"
"OTU_4961" "d:Bacteria" "p:Cyanobacteria/Chloroplast" "c:Cyanobacteria" "o:Family_I" "f:GpI" ""
"OTU_4962" "d:Bacteria" "" "" "" "" ""
"OTU_4963" "d:Bacteria" "p:Actinobacteria" "c:Actinobacteria" "o:Actinobacteridae" "f:Actinomycetales" "g:Micrococcineae"
"OTU_4964" "d:Bacteria" "p:Bacteroidetes" "" "" "" ""
"OTU_4965" "d:Bacteria" "p:Bacteroidetes" "c:Bacteroidia" "" "" ""
"OTU_4966" "d:Bacteria" "p:Proteobacteria" "" "" "" ""
"OTU_4967" "d:Bacteria" "" "" "" "" ""
"OTU_4968" "d:Bacteria" "p:Proteobacteria" "c:Gammaproteobacteria" "" "" ""
"OTU_4969" "d:Bacteria" "p:Proteobacteria" "c:Alphaproteobacteria" "" "" ""
"OTU_497" "d:Bacteria" "p:Actinobacteria" "c:Actinobacteria" "" "" ""
"OTU_4971" "d:Bacteria" "" "" "" "" ""
"OTU_4972" "d:Bacteria" "p:Actinobacteria" "c:Actinobacteria" "o:Actinobacteridae" "f:Actinomycetales" "g:Streptomycineae"
"OTU_4974" "d:Bacteria" "p:Bacteroidetes" "" "" "" ""
"OTU_4976" "d:Bacteria" "p:Proteobacteria" "c:Alphaproteobacteria" "" "" ""
"OTU_4977" "d:Bacteria" "p:Bacteroidetes" "c:Sphingobacteriia" "o:Sphingobacteriales" "f:Chitinophagaceae" ""
"OTU_4978" "d:Bacteria" "" "" "" "" ""
"OTU_4979" "d:Bacteria" "p:Actinobacteria" "c:Actinobacteria" "o:Actinobacteridae" "f:Actinomycetales" "g:Propionibacterineae"
"OTU_498" "d:Bacteria" "p:Proteobacteria" "c:Alphaproteobacteria" "o:Sneathiellales" "f:Sneathiellaceae" "g:Ferrovibrio"
"OTU_4980" "d:Bacteria" "p:Proteobacteria" "c:Gammaproteobacteria" "" "" ""
"OTU_4981" "d:Bacteria" "p:Proteobacteria" "c:Betaproteobacteria" "" "" ""
"OTU_4983" "d:Bacteria" "" "" "" "" ""
"OTU_4984" "d:Bacteria" "p:Acidobacteria" "c:Acidobacteria_Gp6" "o:Gp6" "" ""
"OTU_4985" "d:Bacteria" "" "" "" "" ""
"OTU_4986" "d:Bacteria" "" "" "" "" ""
"OTU_4987" "d:Bacteria" "p:Cyanobacteria/Chloroplast" "c:Cyanobacteria" "" "" ""
"OTU_4989" "d:Bacteria" "p:Proteobacteria" "" "" "" ""
"OTU_499" "d:Bacteria" "p:Proteobacteria" "c:Alphaproteobacteria" "o:Rhodospirillales" "f:Rhodospirillaceae" "g:Skermanella"
"OTU_4990" "d:Bacteria" "p:Proteobacteria" "" "" "" ""
"OTU_4991" "d:Bacteria" "p:Proteobacteria" "" "" "" ""
"OTU_4992" "d:Bacteria" "p:Chlamydiae" "c:Chlamydiia" "" "" ""
"OTU_4993" "d:Bacteria" "p:Actinobacteria" "c:Actinobacteria" "o:Actinobacteridae" "f:Actinomycetales" "g:Corynebacterineae"
"OTU_4994" "d:Bacteria" "" "" "" "" ""
"OTU_4995" "d:Bacteria" "p:Bacteroidetes" "c:Sphingobacteriia" "" "" ""
"OTU_4997" "d:Bacteria" "p:Parcubacteria" "c:Parcubacteria_genera_incertae_sedis" "" "" ""
"OTU_4998" "d:Bacteria" "p:Actinobacteria" "c:Actinobacteria" "o:Actinobacteridae" "f:Actinomycetales" "g:Corynebacterineae"
"OTU_4999" "d:Bacteria" "p:Verrucomicrobia" "" "" "" ""
"OTU_5" "d:Bacteria" "p:Proteobacteria" "c:Gammaproteobacteria" "o:Pseudomonadales" "f:Pseudomonadaceae" ""
"OTU_50" "d:Bacteria" "p:Proteobacteria" "c:Alphaproteobacteria" "o:Sphingomonadales" "f:Sphingomonadaceae" "g:Sphingobium"
"OTU_500" "d:Bacteria" "p:Acidobacteria" "c:Acidobacteria_Gp1" "o:Edaphobacter" "" ""
"OTU_5000" "d:Bacteria" "p:Actinobacteria" "c:Actinobacteria" "o:Actinobacteridae" "f:Actinomycetales" ""
"OTU_5001" "d:Bacteria" "p:Cyanobacteria/Chloroplast" "" "" "" ""
"OTU_5003" "d:Bacteria" "" "" "" "" ""
"OTU_5004" "d:Bacteria" "p:Verrucomicrobia" "c:Subdivision3" "" "" ""
"OTU_5006" "d:Bacteria" "p:Proteobacteria" "c:Alphaproteobacteria" "o:Rhizobiales" "" ""
"OTU_5007" "d:Bacteria" "p:Cyanobacteria/Chloroplast" "" "" "" ""
"OTU_5009" "d:Bacteria" "" "" "" "" ""
"OTU_501" "d:Bacteria" "p:Acidobacteria" "c:Acidobacteria_Gp6" "o:Gp6" "" ""
"OTU_5011" "d:Bacteria" "p:Proteobacteria" "c:Betaproteobacteria" "" "" ""
"OTU_5013" "d:Bacteria" "p:Bacteroidetes" "" "" "" ""
"OTU_5015" "d:Bacteria" "" "" "" "" ""
"OTU_5019" "d:Bacteria" "p:Proteobacteria" "c:Alphaproteobacteria" "" "" ""
"OTU_502" "d:Bacteria" "p:Firmicutes" "c:Bacilli" "o:Lactobacillales" "f:Leuconostocaceae" "g:Weissella"
"OTU_5020" "d:Bacteria" "p:Bacteroidetes" "c:Cytophagia" "" "" ""
"OTU_5021" "d:Bacteria" "p:Bacteroidetes" "c:Bacteroidia" "o:Bacteroidales" "f:Prevotellaceae" "g:Prevotella"
"OTU_5022" "d:Bacteria" "p:Actinobacteria" "c:Actinobacteria" "o:Actinobacteridae" "f:Actinomycetales" "g:Actinomycineae"
"OTU_5024" "d:Bacteria" "p:Cyanobacteria/Chloroplast" "" "" "" ""
"OTU_5026" "d:Bacteria" "" "" "" "" ""
"OTU_5027" "d:Bacteria" "p:Bacteroidetes" "c:Flavobacteriia" "" "" ""
"OTU_5028" "d:Bacteria" "p:Bacteroidetes" "c:Bacteroidia" "" "" ""
"OTU_503" "d:Bacteria" "p:Firmicutes" "c:Bacilli" "o:Bacillales" "f:Paenibacillaceae_1" ""
"OTU_5036" "d:Bacteria" "p:Bacteroidetes" "c:Flavobacteriia" "o:Flavobacteriales" "f:Flavobacteriaceae" ""
"OTU_5038" "d:Bacteria" "p:Chlamydiae" "" "" "" ""
"OTU_504" "d:Bacteria" "p:Proteobacteria" "c:Gammaproteobacteria" "" "" ""
"OTU_5040" "d:Bacteria" "p:Firmicutes" "c:Erysipelotrichia" "" "" ""
"OTU_5041" "d:Bacteria" "p:Proteobacteria" "" "" "" ""
"OTU_5042" "d:Bacteria" "p:Bacteroidetes" "" "" "" ""
"OTU_5044" "d:Bacteria" "p:Firmicutes" "c:Clostridia" "" "" ""
"OTU_5046" "d:Bacteria" "" "" "" "" ""
"OTU_5047" "d:Bacteria" "" "" "" "" ""
"OTU_5048" "d:Bacteria" "p:Proteobacteria" "c:Alphaproteobacteria" "o:Rhodospirillales" "" ""
"OTU_5049" "d:Bacteria" "p:Planctomycetes" "" "" "" ""
"OTU_505" "d:Bacteria" "p:Firmicutes" "c:Bacilli" "o:Lactobacillales" "f:Lactobacillaceae" "g:Lactobacillus"
"OTU_5050" "d:Bacteria" "p:Bacteroidetes" "c:Flavobacteriia" "o:Flavobacteriales" "f:Flavobacteriaceae" ""
"OTU_5052" "d:Bacteria" "" "" "" "" ""
"OTU_5053" "d:Bacteria" "p:Proteobacteria" "c:Alphaproteobacteria" "" "" ""
"OTU_5056" "d:Bacteria" "p:Proteobacteria" "c:Gammaproteobacteria" "o:Vibrionales" "f:Vibrionaceae" ""
"OTU_5057" "d:Bacteria" "p:Bacteroidetes" "c:Flavobacteriia" "o:Flavobacteriales" "f:Flavobacteriaceae" ""
"OTU_5059" "d:Bacteria" "p:Proteobacteria" "c:Gammaproteobacteria" "" "" ""
"OTU_506" "d:Bacteria" "p:Proteobacteria" "c:Gammaproteobacteria" "" "" ""
"OTU_5061" "d:Bacteria" "p:Proteobacteria" "c:Gammaproteobacteria" "o:Vibrionales" "f:Vibrionaceae" ""
"OTU_5062" "d:Bacteria" "p:Acidobacteria" "c:Acidobacteria_Gp4" "" "" ""
"OTU_5063" "d:Bacteria" "p:Firmicutes" "c:Clostridia" "o:Clostridiales" "f:Ruminococcaceae" "g:Clostridium_IV"
"OTU_5064" "d:Bacteria" "p:Proteobacteria" "c:Alphaproteobacteria" "" "" ""
"OTU_5066" "d:Bacteria" "" "" "" "" ""
"OTU_5067" "d:Bacteria" "p:Proteobacteria" "c:Betaproteobacteria" "" "" ""
"OTU_5069" "d:Bacteria" "p:Bacteroidetes" "" "" "" ""
"OTU_507" "d:Bacteria" "p:Deinococcus-Thermus" "c:Deinococci" "o:Deinococcales" "f:Deinococcaceae" ""
"OTU_5070" "d:Bacteria" "" "" "" "" ""
"OTU_5071" "d:Bacteria" "p:Firmicutes" "c:Clostridia" "o:Clostridiales" "f:Peptococcaceae_1" "g:Desulfitobacterium"
"OTU_5072" "d:Bacteria" "p:Proteobacteria" "c:Deltaproteobacteria" "o:Desulfovibrionales" "f:Desulfovibrionaceae" "g:Desulfovibrio"
"OTU_5074" "d:Bacteria" "p:SR1" "c:SR1_genera_incertae_sedis" "" "" ""
"OTU_5075" "d:Bacteria" "p:Acidobacteria" "" "" "" ""
"OTU_5076" "d:Bacteria" "p:Proteobacteria" "c:Betaproteobacteria" "" "" ""
"OTU_5078" "d:Bacteria" "p:Actinobacteria" "c:Actinobacteria" "o:Actinobacteridae" "f:Actinomycetales" "g:Propionibacterineae"
"OTU_5079" "d:Bacteria" "p:Proteobacteria" "c:Alphaproteobacteria" "" "" ""
"OTU_508" "d:Bacteria" "" "" "" "" ""
"OTU_5080" "d:Bacteria" "p:Proteobacteria" "c:Alphaproteobacteria" "" "" ""
"OTU_5081" "d:Bacteria" "p:Acidobacteria" "c:Acidobacteria_Gp4" "" "" ""
"OTU_5083" "d:Bacteria" "p:Actinobacteria" "c:Actinobacteria" "o:Actinobacteridae" "f:Actinomycetales" "g:Corynebacterineae"
"OTU_5084" "d:Bacteria" "p:Bacteroidetes" "c:Flavobacteriia" "o:Flavobacteriales" "f:Flavobacteriaceae" ""
"OTU_5085" "d:Bacteria" "" "" "" "" ""
"OTU_5086" "d:Bacteria" "p:Proteobacteria" "c:Alphaproteobacteria" "" "" ""
"OTU_5087" "d:Bacteria" "p:Bacteroidetes" "c:Bacteroidia" "" "" ""
"OTU_5088" "d:Bacteria" "" "" "" "" ""
"OTU_5089" "d:Bacteria" "p:Cyanobacteria/Chloroplast" "" "" "" ""
"OTU_509" "d:Bacteria" "p:Proteobacteria" "c:Gammaproteobacteria" "o:Alteromonadales" "f:Psychromonadaceae" "g:Psychromonas"
"OTU_5090" "d:Bacteria" "p:Bacteroidetes" "c:Bacteroidia" "" "" ""
"OTU_5091" "d:Bacteria" "" "" "" "" ""
"OTU_5092" "d:Bacteria" "p:Proteobacteria" "" "" "" ""
"OTU_5093" "d:Bacteria" "p:Firmicutes" "c:Clostridia" "o:Clostridiales" "" ""
"OTU_5094" "d:Bacteria" "p:Firmicutes" "c:Bacilli" "o:Lactobacillales" "f:Streptococcaceae" "g:Streptococcus"
"OTU_5095" "d:Bacteria" "p:Bacteroidetes" "c:Bacteroidia" "" "" ""
"OTU_5096" "d:Bacteria" "" "" "" "" ""
"OTU_5097" "d:Bacteria" "p:Proteobacteria" "" "" "" ""
"OTU_5098" "d:Bacteria" "" "" "" "" ""
"OTU_5099" "d:Bacteria" "p:Proteobacteria" "c:Epsilonproteobacteria" "o:Campylobacterales" "f:Helicobacteraceae" "g:Helicobacter"
"OTU_51" "d:Bacteria" "p:Actinobacteria" "c:Actinobacteria" "o:Actinobacteridae" "f:Actinomycetales" "g:Micrococcineae"
"OTU_510" "d:Bacteria" "p:Actinobacteria" "c:Actinobacteria" "o:Actinobacteridae" "f:Actinomycetales" "g:Corynebacterineae"
"OTU_5100" "d:Bacteria" "p:Bacteroidetes" "c:Cytophagia" "" "" ""
"OTU_5101" "d:Bacteria" "p:Proteobacteria" "c:Alphaproteobacteria" "" "" ""
"OTU_5103" "d:Bacteria" "p:Proteobacteria" "c:Gammaproteobacteria" "o:Methylococcales" "f:Methylococcaceae" ""
"OTU_5104" "d:Bacteria" "" "" "" "" ""
"OTU_5106" "d:Bacteria" "p:Proteobacteria" "c:Alphaproteobacteria" "o:Sphingomonadales" "f:Erythrobacteraceae" ""
"OTU_5109" "d:Bacteria" "" "" "" "" ""
"OTU_511" "d:Bacteria" "p:Bacteroidetes" "c:Sphingobacteriia" "" "" ""
"OTU_5113" "d:Bacteria" "p:Proteobacteria" "" "" "" ""
"OTU_5114" "d:Bacteria" "" "" "" "" ""
"OTU_5117" "d:Bacteria" "p:Verrucomicrobia" "c:Subdivision3" "o:Subdivision3_genera_incertae_sedis" "" ""
"OTU_5119" "d:Bacteria" "p:Deinococcus-Thermus" "c:Deinococci" "" "" ""
"OTU_512" "d:Bacteria" "p:Bacteroidetes" "c:Sphingobacteriia" "o:Sphingobacteriales" "f:Sphingobacteriaceae" ""
"OTU_5121" "d:Bacteria" "p:Acidobacteria" "" "" "" ""
"OTU_5122" "d:Bacteria" "p:Proteobacteria" "c:Betaproteobacteria" "" "" ""
"OTU_5123" "d:Bacteria" "p:candidate_division_WPS-1" "c:WPS-1_genera_incertae_sedis" "" "" ""
"OTU_5124" "d:Bacteria" "p:Proteobacteria" "" "" "" ""
"OTU_5125" "d:Bacteria" "p:Acidobacteria" "c:Acidobacteria_Gp4" "" "" ""
"OTU_5126" "d:Bacteria" "" "" "" "" ""
"OTU_5127" "d:Bacteria" "p:Firmicutes" "c:Clostridia" "" "" ""
"OTU_5128" "d:Bacteria" "p:Verrucomicrobia" "c:Subdivision3" "o:Subdivision3_genera_incertae_sedis" "" ""
"OTU_5129" "d:Bacteria" "p:Bacteroidetes" "c:Sphingobacteriia" "o:Sphingobacteriales" "f:Chitinophagaceae" "g:Hydrotalea"
"OTU_5130" "d:Bacteria" "" "" "" "" ""
"OTU_5131" "d:Bacteria" "p:Proteobacteria" "c:Gammaproteobacteria" "o:Pseudomonadales" "f:Pseudomonadaceae" ""
"OTU_5132" "d:Bacteria" "" "" "" "" ""
"OTU_5133" "d:Bacteria" "p:Bacteroidetes" "c:Sphingobacteriia" "" "" ""
"OTU_5134" "d:Bacteria" "p:Proteobacteria" "c:Gammaproteobacteria" "o:Xanthomonadales" "f:Xanthomonadaceae" ""
"OTU_5135" "d:Bacteria" "p:Bacteroidetes" "" "" "" ""
"OTU_5136" "d:Bacteria" "p:Chlamydiae" "" "" "" ""
"OTU_5138" "d:Bacteria" "" "" "" "" ""
"OTU_514" "d:Bacteria" "p:Proteobacteria" "c:Gammaproteobacteria" "o:Enterobacteriales" "f:Enterobacteriaceae" ""
"OTU_5140" "d:Bacteria" "p:Proteobacteria" "c:Betaproteobacteria" "" "" ""
"OTU_5141" "d:Bacteria" "p:Acidobacteria" "c:Acidobacteria_Gp4" "" "" ""
"OTU_5142" "d:Bacteria" "p:Bacteroidetes" "c:Sphingobacteriia" "" "" ""
"OTU_5143" "d:Bacteria" "p:Bacteroidetes" "" "" "" ""
"OTU_5144" "d:Bacteria" "p:Bacteroidetes" "c:Sphingobacteriia" "o:Sphingobacteriales" "f:Sphingobacteriaceae" "g:Mucilaginibacter"
"OTU_5145" "d:Bacteria" "p:Proteobacteria" "c:Gammaproteobacteria" "" "" ""
"OTU_5146" "d:Bacteria" "p:Planctomycetes" "" "" "" ""
"OTU_5147" "d:Bacteria" "p:Firmicutes" "c:Bacilli" "o:Lactobacillales" "f:Lactobacillaceae" ""
"OTU_515" "d:Bacteria" "" "" "" "" ""
"OTU_5152" "d:Bacteria" "" "" "" "" ""
"OTU_516" "d:Bacteria" "p:Actinobacteria" "c:Actinobacteria" "o:Actinobacteridae" "f:Actinomycetales" "g:Jiangellineae"
"OTU_5167" "d:Bacteria" "p:Tenericutes" "c:Mollicutes" "o:Mycoplasmatales" "f:Mycoplasmataceae" "g:Mycoplasma"
"OTU_517" "d:Bacteria" "p:Bacteroidetes" "c:Bacteroidia" "o:Bacteroidales" "f:Rikenellaceae" "g:Alistipes"
"OTU_5170" "d:Bacteria" "p:Cyanobacteria/Chloroplast" "" "" "" ""
"OTU_5178" "d:Bacteria" "" "" "" "" ""
"OTU_5179" "d:Bacteria" "p:Firmicutes" "c:Clostridia" "" "" ""
"OTU_518" "d:Bacteria" "p:Proteobacteria" "c:Alphaproteobacteria" "o:Sphingomonadales" "f:Sphingomonadaceae" "g:Sphingobium"
"OTU_5186" "d:Bacteria" "p:Proteobacteria" "c:Gammaproteobacteria" "o:Xanthomonadales" "f:Xanthomonadaceae" ""
"OTU_5188" "d:Bacteria" "p:Proteobacteria" "" "" "" ""
"OTU_5189" "d:Bacteria" "p:Acidobacteria" "c:Acidobacteria_Gp4" "" "" ""
"OTU_519" "d:Bacteria" "p:Bacteroidetes" "c:Bacteroidia" "" "" ""
"OTU_5190" "d:Bacteria" "p:Firmicutes" "c:Clostridia" "o:Clostridiales" "" ""
"OTU_5198" "d:Bacteria" "p:Proteobacteria" "" "" "" ""
"OTU_52" "d:Bacteria" "p:Acidobacteria" "c:Acidobacteria_Gp6" "o:Gp6" "" ""
"OTU_520" "d:Bacteria" "p:Firmicutes" "c:Clostridia" "o:Clostridiales" "f:Clostridiales_Incertae_Sedis_XI" "g:Anaerococcus"
"OTU_5200" "d:Bacteria" "p:Acidobacteria" "c:Acidobacteria_Gp3" "" "" ""
"OTU_5201" "d:Bacteria" "p:Firmicutes" "c:Bacilli" "o:Bacillales" "" ""
"OTU_5202" "d:Bacteria" "p:Actinobacteria" "c:Actinobacteria" "" "" ""
"OTU_5204" "d:Bacteria" "" "" "" "" ""
"OTU_521" "d:Bacteria" "p:Actinobacteria" "" "" "" ""
"OTU_5214" "d:Bacteria" "p:Cyanobacteria/Chloroplast" "" "" "" ""
"OTU_5217" "d:Bacteria" "p:Bacteroidetes" "c:Cytophagia" "" "" ""
"OTU_5218" "d:Bacteria" "p:Actinobacteria" "c:Actinobacteria" "" "" ""
"OTU_522" "d:Bacteria" "p:Proteobacteria" "" "" "" ""
"OTU_5220" "d:Bacteria" "" "" "" "" ""
"OTU_5222" "d:Bacteria" "p:Proteobacteria" "" "" "" ""
"OTU_5223" "d:Bacteria" "" "" "" "" ""
"OTU_5224" "d:Bacteria" "p:Bacteroidetes" "c:Flavobacteriia" "o:Flavobacteriales" "f:Flavobacteriaceae" "g:Flavobacterium"
"OTU_5226" "d:Bacteria" "p:Planctomycetes" "c:Planctomycetia" "o:Planctomycetales" "f:Planctomycetaceae" ""
"OTU_5228" "d:Bacteria" "p:Firmicutes" "c:Clostridia" "" "" ""
"OTU_5229" "d:Bacteria" "" "" "" "" ""
"OTU_523" "d:Bacteria" "p:Proteobacteria" "" "" "" ""
"OTU_5231" "d:Bacteria" "p:Proteobacteria" "c:Gammaproteobacteria" "" "" ""
"OTU_5232" "d:Bacteria" "p:Gemmatimonadetes" "" "" "" ""
"OTU_5233" "d:Bacteria" "" "" "" "" ""
"OTU_5234" "d:Bacteria" "" "" "" "" ""
"OTU_5235" "d:Bacteria" "p:Firmicutes" "c:Negativicutes" "" "" ""
"OTU_5236" "d:Bacteria" "p:Acidobacteria" "c:Acidobacteria_Gp6" "" "" ""
"OTU_5237" "d:Bacteria" "p:Firmicutes" "c:Bacilli" "" "" ""
"OTU_5238" "d:Bacteria" "" "" "" "" ""
"OTU_5239" "d:Bacteria" "p:Bacteroidetes" "c:Sphingobacteriia" "o:Sphingobacteriales" "f:Chitinophagaceae" ""
"OTU_524" "d:Bacteria" "p:Actinobacteria" "c:Actinobacteria" "o:Actinobacteridae" "f:Actinomycetales" ""
"OTU_5240" "d:Bacteria" "p:Bacteroidetes" "c:Sphingobacteriia" "" "" ""
"OTU_5245" "d:Bacteria" "p:Actinobacteria" "c:Actinobacteria" "o:Actinobacteridae" "" ""
"OTU_5246" "d:Bacteria" "p:Actinobacteria" "c:Actinobacteria" "o:Actinobacteridae" "f:Actinomycetales" ""
"OTU_5247" "d:Bacteria" "p:Gemmatimonadetes" "" "" "" ""
"OTU_5248" "d:Bacteria" "p:Bacteroidetes" "c:Sphingobacteriia" "" "" ""
"OTU_525" "d:Bacteria" "p:Bacteroidetes" "c:Bacteroidia" "o:Bacteroidales" "f:Porphyromonadaceae" "g:Porphyromonas"
"OTU_5250" "d:Bacteria" "p:Bacteroidetes" "c:Flavobacteriia" "o:Flavobacteriales" "f:Flavobacteriaceae" ""
"OTU_5251" "d:Bacteria" "p:Proteobacteria" "c:Alphaproteobacteria" "" "" ""
"OTU_5252" "d:Bacteria" "" "" "" "" ""
"OTU_5254" "d:Bacteria" "p:Planctomycetes" "c:Planctomycetia" "o:Planctomycetales" "f:Planctomycetaceae" ""
"OTU_5256" "d:Bacteria" "p:Proteobacteria" "c:Alphaproteobacteria" "" "" ""
"OTU_5257" "d:Bacteria" "p:Acidobacteria" "" "" "" ""
"OTU_5259" "d:Bacteria" "p:Armatimonadetes" "c:Armatimonadia" "" "" ""
"OTU_526" "d:Bacteria" "p:Fusobacteria" "c:Fusobacteriia" "o:Fusobacteriales" "" ""
"OTU_5262" "d:Bacteria" "p:Proteobacteria" "c:Gammaproteobacteria" "" "" ""
"OTU_5264" "d:Bacteria" "p:Bacteroidetes" "c:Sphingobacteriia" "o:Sphingobacteriales" "f:Chitinophagaceae" "g:Cnuella"
"OTU_5265" "d:Bacteria" "" "" "" "" ""
"OTU_5268" "d:Bacteria" "" "" "" "" ""
"OTU_5269" "d:Bacteria" "p:Proteobacteria" "c:Betaproteobacteria" "" "" ""
"OTU_527" "d:Bacteria" "p:Actinobacteria" "c:Actinobacteria" "o:Actinobacteridae" "f:Actinomycetales" "g:Corynebacterineae"
"OTU_5270" "d:Bacteria" "p:Proteobacteria" "c:Gammaproteobacteria" "" "" ""
"OTU_5272" "d:Bacteria" "p:Proteobacteria" "c:Alphaproteobacteria" "o:Sphingomonadales" "f:Sphingomonadaceae" ""
"OTU_5273" "d:Bacteria" "" "" "" "" ""
"OTU_5275" "d:Bacteria" "" "" "" "" ""
"OTU_5276" "d:Bacteria" "" "" "" "" ""
"OTU_5277" "d:Bacteria" "p:Proteobacteria" "c:Deltaproteobacteria" "o:Myxococcales" "" ""
"OTU_5279" "d:Bacteria" "" "" "" "" ""
"OTU_528" "d:Bacteria" "p:Actinobacteria" "c:Actinobacteria" "o:Actinobacteridae" "f:Actinomycetales" "g:Micrococcineae"
"OTU_5280" "d:Bacteria" "p:Bacteroidetes" "c:Sphingobacteriia" "o:Sphingobacteriales" "f:Chitinophagaceae" ""
"OTU_5281" "d:Bacteria" "p:Proteobacteria" "c:Deltaproteobacteria" "o:Myxococcales" "f:Sorangiineae" ""
"OTU_5282" "d:Bacteria" "p:Acidobacteria" "" "" "" ""
"OTU_5283" "d:Bacteria" "p:Actinobacteria" "c:Actinobacteria" "o:Actinobacteridae" "f:Actinomycetales" "g:Corynebacterineae"
"OTU_5284" "d:Bacteria" "" "" "" "" ""
"OTU_5285" "d:Bacteria" "p:Actinobacteria" "c:Actinobacteria" "o:Actinobacteridae" "f:Actinomycetales" "g:Micrococcineae"
"OTU_5286" "d:Bacteria" "p:Verrucomicrobia" "c:Spartobacteria" "o:Spartobacteria_genera_incertae_sedis" "" ""
"OTU_5287" "d:Bacteria" "" "" "" "" ""
"OTU_5288" "d:Bacteria" "p:Verrucomicrobia" "c:Subdivision3" "" "" ""
"OTU_5289" "d:Bacteria" "" "" "" "" ""
"OTU_529" "d:Bacteria" "p:Proteobacteria" "c:Gammaproteobacteria" "o:Aeromonadales" "f:Aeromonadaceae" "g:Aeromonas"
"OTU_5290" "d:Bacteria" "" "" "" "" ""
"OTU_5292" "d:Bacteria" "p:Gemmatimonadetes" "c:Gemmatimonadetes" "" "" ""
"OTU_5293" "d:Bacteria" "p:Actinobacteria" "c:Actinobacteria" "o:Actinobacteridae" "f:Actinomycetales" ""
"OTU_5294" "d:Bacteria" "p:Actinobacteria" "c:Actinobacteria" "o:Actinobacteridae" "f:Actinomycetales" "g:Streptomycineae"
"OTU_5297" "d:Bacteria" "" "" "" "" ""
"OTU_5298" "d:Bacteria" "p:Actinobacteria" "c:Actinobacteria" "o:Actinobacteridae" "f:Actinomycetales" "g:Propionibacterineae"
"OTU_5299" "d:Bacteria" "" "" "" "" ""
"OTU_53" "d:Bacteria" "p:Verrucomicrobia" "" "" "" ""
"OTU_530" "d:Bacteria" "p:Cyanobacteria/Chloroplast" "" "" "" ""
"OTU_5300" "d:Bacteria" "p:Proteobacteria" "c:Alphaproteobacteria" "" "" ""
"OTU_5301" "d:Bacteria" "p:Bacteroidetes" "c:Flavobacteriia" "o:Flavobacteriales" "f:Flavobacteriaceae" "g:Flavobacterium"
"OTU_5302" "d:Bacteria" "p:Verrucomicrobia" "c:Spartobacteria" "" "" ""
"OTU_5303" "d:Bacteria" "p:Proteobacteria" "c:Gammaproteobacteria" "" "" ""
"OTU_5304" "d:Bacteria" "p:Bacteroidetes" "c:Flavobacteriia" "o:Flavobacteriales" "f:Flavobacteriaceae" "g:Galbibacter"
"OTU_5305" "d:Bacteria" "p:Bacteroidetes" "c:Sphingobacteriia" "" "" ""
"OTU_5306" "d:Bacteria" "p:Proteobacteria" "c:Gammaproteobacteria" "" "" ""
"OTU_5307" "d:Bacteria" "p:Proteobacteria" "c:Betaproteobacteria" "" "" ""
"OTU_5308" "d:Bacteria" "p:Acidobacteria" "" "" "" ""
"OTU_5309" "d:Bacteria" "p:Proteobacteria" "" "" "" ""
"OTU_531" "d:Bacteria" "p:Tenericutes" "c:Mollicutes" "o:Entomoplasmatales" "f:Spiroplasmataceae" "g:Spiroplasma"
"OTU_5310" "d:Bacteria" "p:Actinobacteria" "" "" "" ""
"OTU_5311" "d:Bacteria" "p:Verrucomicrobia" "c:Subdivision5" "" "" ""
"OTU_5312" "d:Bacteria" "p:Proteobacteria" "c:Gammaproteobacteria" "" "" ""
"OTU_5313" "d:Bacteria" "p:Verrucomicrobia" "c:Opitutae" "" "" ""
"OTU_5314" "d:Bacteria" "p:Proteobacteria" "c:Alphaproteobacteria" "" "" ""
"OTU_5315" "d:Bacteria" "p:Proteobacteria" "c:Alphaproteobacteria" "o:Caulobacterales" "f:Caulobacteraceae" ""
"OTU_5316" "d:Bacteria" "p:Proteobacteria" "c:Betaproteobacteria" "" "" ""
"OTU_5317" "d:Bacteria" "" "" "" "" ""
"OTU_5319" "d:Bacteria" "p:Bacteroidetes" "" "" "" ""
"OTU_532" "d:Bacteria" "p:Actinobacteria" "c:Actinobacteria" "" "" ""
"OTU_5320" "d:Bacteria" "" "" "" "" ""
"OTU_5321" "d:Bacteria" "p:Verrucomicrobia" "" "" "" ""
"OTU_5322" "d:Bacteria" "" "" "" "" ""
"OTU_5323" "d:Bacteria" "p:Planctomycetes" "" "" "" ""
"OTU_5324" "d:Bacteria" "p:Bacteroidetes" "c:Flavobacteriia" "o:Flavobacteriales" "" ""
"OTU_5325" "d:Bacteria" "p:Proteobacteria" "c:Alphaproteobacteria" "" "" ""
"OTU_5326" "d:Bacteria" "p:Bacteroidetes" "c:Sphingobacteriia" "" "" ""
"OTU_5327" "d:Bacteria" "" "" "" "" ""
"OTU_5328" "d:Bacteria" "p:Proteobacteria" "c:Gammaproteobacteria" "o:Xanthomonadales" "f:Xanthomonadaceae" ""
"OTU_5329" "d:Bacteria" "" "" "" "" ""
"OTU_533" "d:Bacteria" "p:Proteobacteria" "c:Betaproteobacteria" "o:Hydrogenophilales" "f:Hydrogenophilaceae" "g:Tepidiphilus"
"OTU_5330" "d:Bacteria" "p:Proteobacteria" "c:Alphaproteobacteria" "" "" ""
"OTU_5331" "d:Bacteria" "p:Bacteroidetes" "" "" "" ""
"OTU_5332" "d:Bacteria" "p:Proteobacteria" "c:Gammaproteobacteria" "o:Alteromonadales" "f:Idiomarinaceae" "g:Aliidiomarina"
"OTU_5333" "d:Bacteria" "p:Proteobacteria" "c:Gammaproteobacteria" "" "" ""
"OTU_5334" "d:Bacteria" "p:Planctomycetes" "c:Planctomycetia" "" "" ""
"OTU_5335" "d:Bacteria" "" "" "" "" ""
"OTU_5337" "d:Bacteria" "p:Acidobacteria" "" "" "" ""
"OTU_5338" "d:Bacteria" "p:Armatimonadetes" "c:Armatimonadia" "" "" ""
"OTU_5339" "d:Bacteria" "p:Proteobacteria" "c:Gammaproteobacteria" "" "" ""
"OTU_534" "d:Bacteria" "p:Actinobacteria" "c:Actinobacteria" "o:Actinobacteridae" "f:Actinomycetales" "g:Pseudonocardineae"
"OTU_5340" "d:Bacteria" "p:Bacteroidetes" "" "" "" ""
"OTU_5342" "d:Bacteria" "p:Proteobacteria" "c:Alphaproteobacteria" "o:Rhodospirillales" "f:Acetobacteraceae" ""
"OTU_5343" "d:Bacteria" "p:Parcubacteria" "" "" "" ""
"OTU_5344" "d:Bacteria" "p:Firmicutes" "" "" "" ""
"OTU_5346" "d:Bacteria" "" "" "" "" ""
"OTU_5349" "d:Bacteria" "p:Bacteroidetes" "c:Sphingobacteriia" "o:Sphingobacteriales" "f:Sphingobacteriaceae" "g:Mucilaginibacter"
"OTU_535" "d:Bacteria" "p:Actinobacteria" "" "" "" ""
"OTU_5350" "d:Bacteria" "p:Proteobacteria" "c:Deltaproteobacteria" "o:Myxococcales" "f:Nannocystineae" "g:Nannocystaceae"
"OTU_5351" "d:Bacteria" "p:Bacteroidetes" "c:Cytophagia" "o:Cytophagales" "f:Cytophagaceae" ""
"OTU_5358" "d:Bacteria" "" "" "" "" ""
"OTU_5359" "d:Bacteria" "p:Bacteroidetes" "c:Cytophagia" "o:Cytophagales" "f:Cytophagaceae" ""
"OTU_536" "d:Bacteria" "p:Gemmatimonadetes" "c:Gemmatimonadetes" "" "" ""
"OTU_5360" "d:Bacteria" "p:Firmicutes" "c:Negativicutes" "o:Selenomonadales" "f:Acidaminococcaceae" "g:Acidaminococcus"
"OTU_5361" "d:Bacteria" "p:Verrucomicrobia" "c:Spartobacteria" "" "" ""
"OTU_5362" "d:Bacteria" "p:Verrucomicrobia" "c:Verrucomicrobiae" "" "" ""
"OTU_5364" "d:Bacteria" "p:Firmicutes" "c:Clostridia" "o:Clostridiales" "f:Lachnospiraceae" ""
"OTU_5365" "d:Bacteria" "p:Actinobacteria" "c:Actinobacteria" "o:Rubrobacteridae" "f:Solirubrobacterales" ""
"OTU_5367" "d:Bacteria" "p:Bacteroidetes" "c:Cytophagia" "" "" ""
"OTU_5369" "d:Bacteria" "p:Proteobacteria" "c:Alphaproteobacteria" "" "" ""
"OTU_537" "d:Bacteria" "p:Proteobacteria" "c:Alphaproteobacteria" "" "" ""
"OTU_5370" "d:Bacteria" "p:Actinobacteria" "" "" "" ""
"OTU_5373" "d:Bacteria" "p:Actinobacteria" "c:Actinobacteria" "o:Actinobacteridae" "f:Actinomycetales" "g:Pseudonocardineae"
"OTU_5374" "d:Bacteria" "p:Firmicutes" "c:Clostridia" "o:Clostridiales" "f:Ruminococcaceae" ""
"OTU_5377" "d:Bacteria" "p:Proteobacteria" "c:Alphaproteobacteria" "" "" ""
"OTU_5380" "d:Bacteria" "p:Proteobacteria" "c:Alphaproteobacteria" "" "" ""
"OTU_5382" "d:Bacteria" "p:Cyanobacteria/Chloroplast" "" "" "" ""
"OTU_5383" "d:Bacteria" "" "" "" "" ""
"OTU_5384" "d:Bacteria" "p:Bacteroidetes" "c:Sphingobacteriia" "" "" ""
"OTU_5387" "d:Bacteria" "p:Proteobacteria" "c:Alphaproteobacteria" "o:Rickettsiales" "f:Rickettsiaceae" "g:Rickettsia"
"OTU_5388" "d:Bacteria" "p:Proteobacteria" "c:Betaproteobacteria" "" "" ""
"OTU_539" "d:Bacteria" "p:Acidobacteria" "" "" "" ""
"OTU_5390" "d:Bacteria" "p:Bacteroidetes" "" "" "" ""
"OTU_5392" "d:Bacteria" "" "" "" "" ""
"OTU_5394" "d:Bacteria" "p:Proteobacteria" "c:Alphaproteobacteria" "" "" ""
"OTU_5395" "d:Bacteria" "p:Proteobacteria" "c:Betaproteobacteria" "" "" ""
"OTU_5396" "d:Bacteria" "" "" "" "" ""
"OTU_5397" "d:Bacteria" "p:Proteobacteria" "c:Betaproteobacteria" "o:Burkholderiales" "f:Burkholderiaceae" "g:Cupriavidus"
"OTU_5398" "d:Bacteria" "p:Proteobacteria" "" "" "" ""
"OTU_54" "d:Bacteria" "p:Proteobacteria" "c:Betaproteobacteria" "" "" ""
"OTU_540" "d:Bacteria" "p:Proteobacteria" "c:Gammaproteobacteria" "o:Xanthomonadales" "f:Xanthomonadaceae" "g:Vulcaniibacterium"
"OTU_5400" "d:Bacteria" "p:Proteobacteria" "c:Alphaproteobacteria" "" "" ""
"OTU_5401" "d:Bacteria" "" "" "" "" ""
"OTU_5402" "d:Bacteria" "" "" "" "" ""
"OTU_5404" "d:Bacteria" "p:Proteobacteria" "c:Gammaproteobacteria" "" "" ""
"OTU_5405" "d:Bacteria" "p:Bacteroidetes" "" "" "" ""
"OTU_5406" "d:Bacteria" "" "" "" "" ""
"OTU_5407" "d:Bacteria" "p:Proteobacteria" "" "" "" ""
"OTU_5408" "d:Bacteria" "" "" "" "" ""
"OTU_5409" "d:Bacteria" "p:Proteobacteria" "" "" "" ""
"OTU_541" "d:Bacteria" "p:Actinobacteria" "c:Actinobacteria" "o:Actinobacteridae" "f:Actinomycetales" "g:Micrococcineae"
"OTU_5411" "d:Bacteria" "p:Cyanobacteria/Chloroplast" "" "" "" ""
"OTU_5412" "d:Bacteria" "p:Proteobacteria" "c:Gammaproteobacteria" "" "" ""
"OTU_5413" "d:Bacteria" "" "" "" "" ""
"OTU_5414" "d:Bacteria" "" "" "" "" ""
"OTU_5415" "d:Bacteria" "p:Verrucomicrobia" "c:Spartobacteria" "" "" ""
"OTU_5416" "d:Bacteria" "" "" "" "" ""
"OTU_5417" "d:Bacteria" "p:Proteobacteria" "c:Alphaproteobacteria" "" "" ""
"OTU_5419" "d:Bacteria" "p:Gemmatimonadetes" "" "" "" ""
"OTU_542" "d:Bacteria" "" "" "" "" ""
"OTU_5420" "d:Bacteria" "p:candidate_division_WPS-1" "" "" "" ""
"OTU_5421" "d:Bacteria" "p:Acidobacteria" "c:Acidobacteria_Gp6" "" "" ""
"OTU_5422" "d:Bacteria" "p:Actinobacteria" "c:Actinobacteria" "" "" ""
"OTU_5423" "d:Bacteria" "p:Verrucomicrobia" "" "" "" ""
"OTU_5424" "d:Bacteria" "p:Actinobacteria" "c:Actinobacteria" "o:Actinobacteridae" "f:Actinomycetales" ""
"OTU_5426" "d:Bacteria" "" "" "" "" ""
"OTU_5427" "d:Bacteria" "p:Actinobacteria" "c:Actinobacteria" "o:Actinobacteridae" "f:Bifidobacteriales" "g:Bifidobacteriaceae"
"OTU_5428" "d:Bacteria" "p:Bacteroidetes" "" "" "" ""
"OTU_5429" "d:Bacteria" "p:Actinobacteria" "c:Actinobacteria" "o:Actinobacteridae" "f:Actinomycetales" ""
"OTU_543" "d:Bacteria" "p:Proteobacteria" "c:Gammaproteobacteria" "o:Pasteurellales" "f:Pasteurellaceae" ""
"OTU_5430" "d:Bacteria" "p:Acidobacteria" "c:Acidobacteria_Gp6" "" "" ""
"OTU_5431" "d:Bacteria" "p:Acidobacteria" "c:Acidobacteria_Gp4" "" "" ""
"OTU_5432" "d:Bacteria" "p:Acidobacteria" "c:Acidobacteria_Gp4" "o:Gp4" "" ""
"OTU_5433" "d:Bacteria" "p:Actinobacteria" "c:Actinobacteria" "o:Actinobacteridae" "f:Actinomycetales" "g:Micrococcineae"
"OTU_5435" "d:Bacteria" "p:Firmicutes" "c:Bacilli" "" "" ""
"OTU_5436" "d:Bacteria" "" "" "" "" ""
"OTU_5437" "d:Bacteria" "p:Proteobacteria" "" "" "" ""
"OTU_5438" "d:Bacteria" "p:Planctomycetes" "" "" "" ""
"OTU_5439" "d:Bacteria" "" "" "" "" ""
"OTU_544" "d:Bacteria" "" "" "" "" ""
"OTU_5440" "d:Bacteria" "" "" "" "" ""
"OTU_5441" "d:Bacteria" "p:Firmicutes" "c:Bacilli" "" "" ""
"OTU_5442" "d:Bacteria" "" "" "" "" ""
"OTU_5443" "d:Bacteria" "" "" "" "" ""
"OTU_5444" "d:Bacteria" "" "" "" "" ""
"OTU_5445" "d:Bacteria" "p:Acidobacteria" "c:Acidobacteria_Gp6" "o:Gp6" "" ""
"OTU_5446" "d:Bacteria" "p:Acidobacteria" "" "" "" ""
"OTU_5447" "d:Bacteria" "p:Bacteroidetes" "c:Sphingobacteriia" "o:Sphingobacteriales" "f:Sphingobacteriaceae" ""
"OTU_5448" "d:Bacteria" "" "" "" "" ""
"OTU_5449" "d:Bacteria" "" "" "" "" ""
"OTU_545" "d:Bacteria" "p:Actinobacteria" "c:Actinobacteria" "o:Actinobacteridae" "f:Actinomycetales" "g:Kineosporiineae"
"OTU_5450" "d:Bacteria" "p:Firmicutes" "" "" "" ""
"OTU_5451" "d:Bacteria" "" "" "" "" ""
"OTU_5452" "d:Bacteria" "p:Proteobacteria" "" "" "" ""
"OTU_5454" "d:Bacteria" "" "" "" "" ""
"OTU_5455" "d:Bacteria" "p:Proteobacteria" "" "" "" ""
"OTU_5456" "d:Bacteria" "" "" "" "" ""
"OTU_5457" "d:Bacteria" "p:Proteobacteria" "c:Betaproteobacteria" "" "" ""
"OTU_5458" "d:Bacteria" "" "" "" "" ""
"OTU_5459" "d:Bacteria" "" "" "" "" ""
"OTU_546" "d:Bacteria" "p:Proteobacteria" "c:Betaproteobacteria" "" "" ""
"OTU_5460" "d:Bacteria" "" "" "" "" ""
"OTU_5461" "d:Bacteria" "" "" "" "" ""
"OTU_5462" "d:Archaea" "p:Euryarchaeota" "c:Halobacteria" "" "" ""
"OTU_5463" "d:Bacteria" "p:Bacteroidetes" "" "" "" ""
"OTU_5464" "d:Bacteria" "" "" "" "" ""
"OTU_5465" "d:Bacteria" "" "" "" "" ""
"OTU_5466" "d:Bacteria" "p:Proteobacteria" "" "" "" ""
"OTU_5467" "d:Bacteria" "p:Actinobacteria" "" "" "" ""
"OTU_5469" "d:Bacteria" "p:Proteobacteria" "c:Alphaproteobacteria" "o:Rhodospirillales" "" ""
"OTU_547" "d:Bacteria" "p:Deinococcus-Thermus" "c:Deinococci" "o:Deinococcales" "f:Trueperaceae" "g:Truepera"
"OTU_5470" "d:Bacteria" "p:Proteobacteria" "c:Gammaproteobacteria" "o:Oceanospirillales" "" ""
"OTU_5471" "d:Bacteria" "p:Planctomycetes" "c:Planctomycetia" "o:Planctomycetales" "f:Planctomycetaceae" ""
"OTU_5472" "d:Bacteria" "" "" "" "" ""
"OTU_5473" "d:Bacteria" "p:Firmicutes" "c:Clostridia" "o:Clostridiales" "f:Clostridiales_Incertae_Sedis_IV" "g:Caldicoprobacter"
"OTU_5475" "d:Bacteria" "p:Proteobacteria" "c:Betaproteobacteria" "" "" ""
"OTU_5476" "d:Bacteria" "" "" "" "" ""
"OTU_5477" "d:Bacteria" "p:Proteobacteria" "c:Betaproteobacteria" "" "" ""
"OTU_5479" "d:Bacteria" "p:Proteobacteria" "" "" "" ""
"OTU_548" "d:Bacteria" "" "" "" "" ""
"OTU_5480" "d:Bacteria" "p:Acidobacteria" "c:Acidobacteria_Gp6" "" "" ""
"OTU_5481" "d:Bacteria" "" "" "" "" ""
"OTU_5482" "d:Bacteria" "p:Actinobacteria" "c:Actinobacteria" "" "" ""
"OTU_5483" "d:Bacteria" "p:Proteobacteria" "c:Betaproteobacteria" "" "" ""
"OTU_5484" "d:Bacteria" "p:Proteobacteria" "" "" "" ""
"OTU_5485" "d:Bacteria" "" "" "" "" ""
"OTU_5487" "d:Bacteria" "p:Proteobacteria" "c:Betaproteobacteria" "" "" ""
"OTU_5488" "d:Bacteria" "p:Proteobacteria" "" "" "" ""
"OTU_5489" "d:Bacteria" "" "" "" "" ""
"OTU_549" "d:Bacteria" "p:Proteobacteria" "" "" "" ""
"OTU_5491" "d:Bacteria" "p:Proteobacteria" "c:Gammaproteobacteria" "" "" ""
"OTU_5492" "d:Bacteria" "p:Acidobacteria" "c:Acidobacteria_Gp6" "" "" ""
"OTU_5493" "d:Bacteria" "p:Parcubacteria" "" "" "" ""
"OTU_5494" "d:Bacteria" "" "" "" "" ""
"OTU_5497" "d:Bacteria" "" "" "" "" ""
"OTU_5498" "d:Bacteria" "" "" "" "" ""
"OTU_5499" "d:Bacteria" "p:Parcubacteria" "" "" "" ""
"OTU_55" "d:Bacteria" "p:Proteobacteria" "c:Gammaproteobacteria" "o:Xanthomonadales" "f:Xanthomonadaceae" "g:Stenotrophomonas"
"OTU_550" "d:Bacteria" "p:Firmicutes" "c:Bacilli" "o:Bacillales" "" ""
"OTU_5500" "d:Bacteria" "p:Gemmatimonadetes" "" "" "" ""
"OTU_5501" "d:Bacteria" "" "" "" "" ""
"OTU_5502" "d:Bacteria" "" "" "" "" ""
"OTU_5503" "d:Bacteria" "p:Acidobacteria" "c:Acidobacteria_Gp4" "" "" ""
"OTU_5504" "d:Bacteria" "p:Firmicutes" "c:Clostridia" "" "" ""
"OTU_5505" "d:Bacteria" "p:Actinobacteria" "c:Actinobacteria" "o:Actinobacteridae" "f:Actinomycetales" ""
"OTU_5506" "d:Bacteria" "p:Proteobacteria" "c:Betaproteobacteria" "o:Neisseriales" "f:Neisseriaceae" ""
"OTU_5507" "d:Bacteria" "p:Cyanobacteria/Chloroplast" "c:Cyanobacteria" "" "" ""
"OTU_5508" "d:Bacteria" "p:Verrucomicrobia" "" "" "" ""
"OTU_5509" "d:Bacteria" "p:Firmicutes" "c:Clostridia" "" "" ""
"OTU_551" "d:Bacteria" "p:Bacteroidetes" "c:Cytophagia" "o:Cytophagales" "f:Cytophagaceae" "g:Runella"
"OTU_5510" "d:Bacteria" "p:Cyanobacteria/Chloroplast" "" "" "" ""
"OTU_5511" "d:Bacteria" "p:Proteobacteria" "c:Deltaproteobacteria" "" "" ""
"OTU_5512" "d:Bacteria" "" "" "" "" ""
"OTU_5513" "d:Archaea" "p:Thaumarchaeota" "c:Nitrososphaerales" "" "" ""
"OTU_5515" "d:Bacteria" "p:Proteobacteria" "c:Alphaproteobacteria" "" "" ""
"OTU_5516" "d:Bacteria" "p:Bacteroidetes" "c:Flavobacteriia" "o:Flavobacteriales" "f:Flavobacteriaceae" ""
"OTU_5517" "d:Bacteria" "p:Bacteroidetes" "" "" "" ""
"OTU_5519" "d:Bacteria" "p:Proteobacteria" "c:Betaproteobacteria" "" "" ""
"OTU_552" "d:Bacteria" "" "" "" "" ""
"OTU_5520" "d:Bacteria" "p:Cyanobacteria/Chloroplast" "" "" "" ""
"OTU_5521" "d:Bacteria" "p:Bacteroidetes" "" "" "" ""
"OTU_5522" "d:Bacteria" "" "" "" "" ""
"OTU_5523" "d:Bacteria" "" "" "" "" ""
"OTU_5524" "d:Bacteria" "p:Firmicutes" "c:Clostridia" "o:Clostridiales" "f:Lachnospiraceae" "g:Oribacterium"
"OTU_5525" "d:Bacteria" "p:SR1" "c:SR1_genera_incertae_sedis" "" "" ""
"OTU_5526" "d:Bacteria" "p:Firmicutes" "c:Clostridia" "o:Clostridiales" "" ""
"OTU_5527" "d:Bacteria" "p:Verrucomicrobia" "" "" "" ""
"OTU_5528" "d:Bacteria" "" "" "" "" ""
"OTU_553" "d:Bacteria" "p:Actinobacteria" "c:Actinobacteria" "" "" ""
"OTU_5530" "d:Bacteria" "p:Proteobacteria" "c:Gammaproteobacteria" "o:Legionellales" "f:Legionellaceae" "g:Legionella"
"OTU_5531" "d:Bacteria" "p:Acidobacteria" "c:Acidobacteria_Gp17" "o:Gp17" "" ""
"OTU_5532" "d:Bacteria" "p:Firmicutes" "c:Clostridia" "o:Clostridiales" "" ""
"OTU_5533" "d:Bacteria" "p:Planctomycetes" "c:Planctomycetia" "" "" ""
"OTU_5535" "d:Bacteria" "p:Bacteroidetes" "c:Bacteroidia" "o:Bacteroidales" "" ""
"OTU_5536" "d:Bacteria" "p:Proteobacteria" "c:Alphaproteobacteria" "" "" ""
"OTU_5538" "d:Bacteria" "p:Proteobacteria" "c:Alphaproteobacteria" "" "" ""
"OTU_554" "d:Bacteria" "p:Bacteroidetes" "c:Flavobacteriia" "o:Flavobacteriales" "f:Flavobacteriaceae" "g:Flavobacterium"
"OTU_5541" "d:Bacteria" "p:Parcubacteria" "" "" "" ""
"OTU_5542" "d:Bacteria" "" "" "" "" ""
"OTU_5544" "d:Bacteria" "p:Proteobacteria" "c:Alphaproteobacteria" "o:Caulobacterales" "f:Caulobacteraceae" "g:Brevundimonas"
"OTU_5545" "d:Bacteria" "" "" "" "" ""
"OTU_5546" "d:Bacteria" "p:Armatimonadetes" "" "" "" ""
"OTU_5547" "d:Bacteria" "p:Proteobacteria" "c:Betaproteobacteria" "o:Gallionellales" "f:Gallionellaceae" "g:Gallionella"
"OTU_5548" "d:Bacteria" "p:Bacteroidetes" "" "" "" ""
"OTU_5549" "d:Bacteria" "p:Proteobacteria" "" "" "" ""
"OTU_555" "d:Bacteria" "p:Proteobacteria" "c:Alphaproteobacteria" "o:Rhodospirillales" "f:Acetobacteraceae" "g:Roseomonas"
"OTU_5550" "d:Bacteria" "p:Bacteroidetes" "" "" "" ""
"OTU_5551" "d:Bacteria" "" "" "" "" ""
"OTU_5552" "d:Bacteria" "p:Firmicutes" "" "" "" ""
"OTU_5553" "d:Bacteria" "p:Chlamydiae" "" "" "" ""
"OTU_5554" "d:Bacteria" "p:Actinobacteria" "c:Actinobacteria" "" "" ""
"OTU_5555" "d:Bacteria" "p:Proteobacteria" "" "" "" ""
"OTU_5557" "d:Bacteria" "" "" "" "" ""
"OTU_5558" "d:Bacteria" "" "" "" "" ""
"OTU_556" "d:Bacteria" "p:Verrucomicrobia" "c:Subdivision3" "o:Subdivision3_genera_incertae_sedis" "" ""
"OTU_5560" "d:Bacteria" "p:Actinobacteria" "" "" "" ""
"OTU_5561" "d:Bacteria" "p:Proteobacteria" "c:Alphaproteobacteria" "" "" ""
"OTU_5562" "d:Bacteria" "p:Actinobacteria" "" "" "" ""
"OTU_5563" "d:Bacteria" "p:Acidobacteria" "c:Acidobacteria_Gp4" "" "" ""
"OTU_5564" "d:Bacteria" "p:Proteobacteria" "c:Betaproteobacteria" "" "" ""
"OTU_5565" "d:Bacteria" "" "" "" "" ""
"OTU_5566" "d:Bacteria" "p:Proteobacteria" "c:Betaproteobacteria" "" "" ""
"OTU_5567" "d:Bacteria" "p:Chloroflexi" "c:Chloroflexia" "" "" ""
"OTU_5568" "d:Bacteria" "p:Acidobacteria" "c:Acidobacteria_Gp6" "o:Gp6" "" ""
"OTU_5569" "d:Bacteria" "p:Acidobacteria" "" "" "" ""
"OTU_557" "d:Bacteria" "p:Firmicutes" "c:Bacilli" "o:Bacillales" "f:Paenibacillaceae_1" ""
"OTU_5570" "d:Bacteria" "" "" "" "" ""
"OTU_5571" "d:Bacteria" "" "" "" "" ""
"OTU_5572" "d:Bacteria" "p:Proteobacteria" "c:Betaproteobacteria" "" "" ""
"OTU_5573" "d:Bacteria" "p:Acidobacteria" "" "" "" ""
"OTU_5574" "d:Bacteria" "p:Acidobacteria" "" "" "" ""
"OTU_5575" "d:Archaea" "p:Thaumarchaeota" "c:Nitrososphaerales" "o:Nitrososphaeraceae" "f:Nitrososphaera" ""
"OTU_5576" "d:Bacteria" "p:Planctomycetes" "c:Planctomycetia" "o:Planctomycetales" "f:Planctomycetaceae" ""
"OTU_5577" "d:Bacteria" "p:Bacteroidetes" "c:Sphingobacteriia" "" "" ""
"OTU_5578" "d:Bacteria" "p:Proteobacteria" "c:Betaproteobacteria" "" "" ""
"OTU_558" "d:Bacteria" "p:Proteobacteria" "c:Alphaproteobacteria" "o:Rhodospirillales" "f:Acetobacteraceae" ""
"OTU_5580" "d:Bacteria" "p:Verrucomicrobia" "c:Spartobacteria" "o:Spartobacteria_genera_incertae_sedis" "" ""
"OTU_5581" "d:Bacteria" "p:Actinobacteria" "c:Actinobacteria" "" "" ""
"OTU_5582" "d:Bacteria" "p:Actinobacteria" "c:Actinobacteria" "o:Rubrobacteridae" "f:Solirubrobacterales" ""
"OTU_5583" "d:Bacteria" "p:Acidobacteria" "c:Acidobacteria_Gp6" "" "" ""
"OTU_5584" "d:Bacteria" "p:Proteobacteria" "c:Betaproteobacteria" "" "" ""
"OTU_5586" "d:Bacteria" "p:Acidobacteria" "c:Acidobacteria_Gp6" "o:Gp6" "" ""
"OTU_5587" "d:Bacteria" "" "" "" "" ""
"OTU_5588" "d:Bacteria" "" "" "" "" ""
"OTU_5589" "d:Bacteria" "p:candidate_division_WPS-1" "c:WPS-1_genera_incertae_sedis" "" "" ""
"OTU_559" "d:Bacteria" "" "" "" "" ""
"OTU_5590" "d:Bacteria" "" "" "" "" ""
"OTU_5591" "d:Bacteria" "p:Firmicutes" "c:Bacilli" "" "" ""
"OTU_5592" "d:Bacteria" "p:Acidobacteria" "" "" "" ""
"OTU_5593" "d:Bacteria" "p:Planctomycetes" "" "" "" ""
"OTU_5594" "d:Bacteria" "p:Acidobacteria" "c:Acidobacteria_Gp6" "" "" ""
"OTU_5595" "d:Bacteria" "p:Proteobacteria" "c:Betaproteobacteria" "" "" ""
"OTU_5597" "d:Bacteria" "" "" "" "" ""
"OTU_5598" "d:Bacteria" "p:Bacteroidetes" "c:Flavobacteriia" "o:Flavobacteriales" "f:Flavobacteriaceae" ""
"OTU_5599" "d:Bacteria" "p:Firmicutes" "c:Clostridia" "o:Clostridiales" "f:Peptostreptococcaceae" "g:Sporacetigenium"
"OTU_56" "d:Bacteria" "p:Proteobacteria" "c:Gammaproteobacteria" "o:Orbales" "f:Orbaceae" "g:Gilliamella"
"OTU_560" "d:Bacteria" "p:Proteobacteria" "c:Gammaproteobacteria" "o:Pseudomonadales" "f:Moraxellaceae" "g:Alkanindiges"
"OTU_5600" "d:Bacteria" "p:Acidobacteria" "c:Acidobacteria_Gp6" "o:Gp6" "" ""
"OTU_5601" "d:Bacteria" "p:Bacteroidetes" "c:Sphingobacteriia" "o:Sphingobacteriales" "f:Chitinophagaceae" ""
"OTU_5602" "d:Bacteria" "p:Proteobacteria" "" "" "" ""
"OTU_5603" "d:Bacteria" "" "" "" "" ""
"OTU_5604" "d:Bacteria" "p:Acidobacteria" "c:Acidobacteria_Gp4" "" "" ""
"OTU_5605" "d:Bacteria" "p:candidate_division_WPS-1" "" "" "" ""
"OTU_5606" "d:Bacteria" "" "" "" "" ""
"OTU_5607" "d:Archaea" "p:Thaumarchaeota" "c:Nitrososphaerales" "o:Nitrososphaeraceae" "f:Nitrososphaera" ""
"OTU_5608" "d:Bacteria" "p:Proteobacteria" "c:Alphaproteobacteria" "o:Rhodospirillales" "" ""
"OTU_5609" "d:Bacteria" "" "" "" "" ""
"OTU_561" "d:Bacteria" "p:Cyanobacteria/Chloroplast" "" "" "" ""
"OTU_5610" "d:Bacteria" "p:Candidatus_Saccharibacteria" "" "" "" ""
"OTU_5611" "d:Bacteria" "p:Proteobacteria" "c:Alphaproteobacteria" "" "" ""
"OTU_5612" "d:Bacteria" "" "" "" "" ""
"OTU_5613" "d:Bacteria" "p:Acidobacteria" "c:Acidobacteria_Gp16" "o:Gp16" "" ""
"OTU_5615" "d:Bacteria" "" "" "" "" ""
"OTU_5617" "d:Bacteria" "" "" "" "" ""
"OTU_5618" "d:Bacteria" "" "" "" "" ""
"OTU_5619" "d:Bacteria" "p:Bacteroidetes" "" "" "" ""
"OTU_562" "d:Bacteria" "p:Bacteroidetes" "c:Flavobacteriia" "o:Flavobacteriales" "f:Flavobacteriaceae" "g:Empedobacter"
"OTU_5620" "d:Bacteria" "" "" "" "" ""
"OTU_5621" "d:Archaea" "p:Euryarchaeota" "c:Methanobacteria" "o:Methanobacteriales" "f:Methanobacteriaceae" "g:Methanobacterium"
"OTU_5622" "d:Bacteria" "" "" "" "" ""
"OTU_5623" "d:Bacteria" "p:Acidobacteria" "" "" "" ""
"OTU_5624" "d:Bacteria" "p:Verrucomicrobia" "c:Subdivision3" "" "" ""
"OTU_5625" "d:Bacteria" "p:Acidobacteria" "" "" "" ""
"OTU_5626" "d:Bacteria" "p:Chlamydiae" "" "" "" ""
"OTU_5627" "d:Bacteria" "p:Bacteroidetes" "c:Sphingobacteriia" "o:Sphingobacteriales" "f:Chitinophagaceae" ""
"OTU_5628" "d:Bacteria" "p:Bacteroidetes" "c:Sphingobacteriia" "o:Sphingobacteriales" "f:Chitinophagaceae" ""
"OTU_5629" "d:Bacteria" "p:Proteobacteria" "c:Betaproteobacteria" "" "" ""
"OTU_563" "d:Bacteria" "p:Cyanobacteria/Chloroplast" "c:Cyanobacteria" "o:Family_VIII" "f:GpVIII" ""
"OTU_5630" "d:Bacteria" "" "" "" "" ""
"OTU_5631" "d:Bacteria" "p:Acidobacteria" "c:Acidobacteria_Gp4" "" "" ""
"OTU_5632" "d:Bacteria" "p:Proteobacteria" "" "" "" ""
"OTU_5633" "d:Bacteria" "" "" "" "" ""
"OTU_5634" "d:Bacteria" "p:Firmicutes" "c:Clostridia" "" "" ""
"OTU_5635" "d:Bacteria" "p:Acidobacteria" "c:Acidobacteria_Gp6" "" "" ""
"OTU_5636" "d:Bacteria" "p:Chloroflexi" "" "" "" ""
"OTU_5637" "d:Bacteria" "p:Actinobacteria" "c:Actinobacteria" "" "" ""
"OTU_5638" "d:Bacteria" "" "" "" "" ""
"OTU_5639" "d:Bacteria" "p:Acidobacteria" "c:Acidobacteria_Gp6" "" "" ""
"OTU_564" "d:Bacteria" "p:Bacteroidetes" "c:Bacteroidia" "o:Bacteroidales" "f:Prevotellaceae" "g:Prevotella"
"OTU_5640" "d:Bacteria" "" "" "" "" ""
"OTU_5641" "d:Bacteria" "p:Parcubacteria" "c:Parcubacteria_genera_incertae_sedis" "" "" ""
"OTU_5642" "d:Bacteria" "p:Proteobacteria" "c:Deltaproteobacteria" "" "" ""
"OTU_5643" "d:Bacteria" "p:Proteobacteria" "c:Betaproteobacteria" "" "" ""
"OTU_5644" "d:Bacteria" "" "" "" "" ""
"OTU_5645" "d:Archaea" "p:Euryarchaeota" "c:Methanomicrobia" "o:Methanosarcinales" "f:Methanotrichaceae" "g:Methanothrix"
"OTU_5646" "d:Bacteria" "p:Bacteroidetes" "" "" "" ""
"OTU_5647" "d:Bacteria" "p:Proteobacteria" "c:Alphaproteobacteria" "" "" ""
"OTU_5648" "d:Bacteria" "p:Actinobacteria" "" "" "" ""
"OTU_5649" "d:Bacteria" "p:Proteobacteria" "c:Gammaproteobacteria" "" "" ""
"OTU_565" "d:Bacteria" "p:Firmicutes" "c:Clostridia" "o:Clostridiales" "f:Ruminococcaceae" "g:Faecalibacterium"
"OTU_5651" "d:Bacteria" "p:Proteobacteria" "" "" "" ""
"OTU_5652" "d:Bacteria" "p:Actinobacteria" "c:Actinobacteria" "" "" ""
"OTU_5653" "d:Bacteria" "p:Bacteroidetes" "" "" "" ""
"OTU_5654" "d:Bacteria" "" "" "" "" ""
"OTU_5655" "d:Bacteria" "p:Firmicutes" "" "" "" ""
"OTU_5656" "d:Bacteria" "" "" "" "" ""
"OTU_5657" "d:Bacteria" "p:Proteobacteria" "c:Gammaproteobacteria" "o:Orbales" "f:Orbaceae" ""
"OTU_5658" "d:Bacteria" "p:Actinobacteria" "c:Actinobacteria" "o:Actinobacteridae" "" ""
"OTU_5659" "d:Bacteria" "" "" "" "" ""
"OTU_566" "d:Bacteria" "p:Firmicutes" "c:Clostridia" "o:Clostridiales" "f:Lachnospiraceae" "g:Coprococcus"
"OTU_5660" "d:Bacteria" "p:Ignavibacteriae" "" "" "" ""
"OTU_5662" "d:Bacteria" "p:Firmicutes" "" "" "" ""
"OTU_5663" "d:Bacteria" "" "" "" "" ""
"OTU_5664" "d:Bacteria" "" "" "" "" ""
"OTU_5665" "d:Bacteria" "p:Actinobacteria" "c:Actinobacteria" "" "" ""
"OTU_5666" "d:Bacteria" "p:Proteobacteria" "c:Gammaproteobacteria" "o:Orbales" "f:Orbaceae" ""
"OTU_5667" "d:Bacteria" "p:Tenericutes" "c:Mollicutes" "o:Entomoplasmatales" "f:Spiroplasmataceae" "g:Spiroplasma"
"OTU_5668" "d:Bacteria" "p:Bacteroidetes" "c:Flavobacteriia" "o:Flavobacteriales" "f:Flavobacteriaceae" "g:Flavobacterium"
"OTU_567" "d:Bacteria" "p:Proteobacteria" "c:Alphaproteobacteria" "o:Sphingomonadales" "f:Sphingomonadaceae" "g:Sphingomonas"
"OTU_5670" "d:Bacteria" "p:Proteobacteria" "" "" "" ""
"OTU_5671" "d:Bacteria" "p:Bacteroidetes" "" "" "" ""
"OTU_5673" "d:Bacteria" "p:Proteobacteria" "c:Deltaproteobacteria" "o:Bdellovibrionales" "f:Bdellovibrionaceae" "g:Bdellovibrio"
"OTU_5674" "d:Bacteria" "p:Actinobacteria" "c:Actinobacteria" "o:Actinobacteridae" "f:Actinomycetales" ""
"OTU_5675" "d:Bacteria" "" "" "" "" ""
"OTU_5676" "d:Bacteria" "p:Planctomycetes" "c:Planctomycetia" "o:Planctomycetales" "f:Planctomycetaceae" ""
"OTU_5677" "d:Bacteria" "p:Firmicutes" "c:Clostridia" "o:Clostridiales" "" ""
"OTU_5678" "d:Bacteria" "p:Actinobacteria" "c:Actinobacteria" "o:Actinobacteridae" "f:Bifidobacteriales" "g:Bifidobacteriaceae"
"OTU_5679" "d:Bacteria" "p:Firmicutes" "c:Bacilli" "o:Lactobacillales" "f:Lactobacillaceae" "g:Lactobacillus"
"OTU_568" "d:Bacteria" "" "" "" "" ""
"OTU_5680" "d:Bacteria" "p:Firmicutes" "c:Bacilli" "o:Lactobacillales" "f:Lactobacillaceae" ""
"OTU_5681" "d:Bacteria" "p:Firmicutes" "c:Bacilli" "o:Lactobacillales" "f:Lactobacillaceae" "g:Lactobacillus"
"OTU_5682" "d:Bacteria" "p:Firmicutes" "c:Bacilli" "o:Lactobacillales" "f:Lactobacillaceae" "g:Lactobacillus"
"OTU_5683" "d:Bacteria" "p:Proteobacteria" "" "" "" ""
"OTU_5684" "d:Bacteria" "p:Firmicutes" "c:Bacilli" "" "" ""
"OTU_5685" "d:Bacteria" "p:Proteobacteria" "c:Gammaproteobacteria" "o:Orbales" "f:Orbaceae" ""
"OTU_5686" "d:Bacteria" "p:Proteobacteria" "c:Alphaproteobacteria" "" "" ""
"OTU_5687" "d:Bacteria" "p:Proteobacteria" "c:Alphaproteobacteria" "" "" ""
"OTU_5688" "d:Bacteria" "p:Proteobacteria" "c:Alphaproteobacteria" "" "" ""
"OTU_5689" "d:Bacteria" "p:Firmicutes" "c:Bacilli" "o:Lactobacillales" "f:Lactobacillaceae" "g:Lactobacillus"
"OTU_569" "d:Bacteria" "" "" "" "" ""
"OTU_5690" "d:Bacteria" "p:Firmicutes" "c:Bacilli" "o:Lactobacillales" "f:Lactobacillaceae" "g:Lactobacillus"
"OTU_5691" "d:Bacteria" "p:Proteobacteria" "c:Gammaproteobacteria" "" "" ""
"OTU_5692" "d:Bacteria" "p:Firmicutes" "c:Bacilli" "" "" ""
"OTU_5693" "d:Bacteria" "p:Firmicutes" "c:Bacilli" "o:Lactobacillales" "" ""
"OTU_5694" "d:Bacteria" "p:Firmicutes" "c:Bacilli" "o:Lactobacillales" "f:Lactobacillaceae" "g:Lactobacillus"
"OTU_5695" "d:Bacteria" "p:Actinobacteria" "c:Actinobacteria" "o:Actinobacteridae" "f:Bifidobacteriales" "g:Bifidobacteriaceae"
"OTU_5696" "d:Bacteria" "p:Proteobacteria" "c:Gammaproteobacteria" "" "" ""
"OTU_5697" "d:Bacteria" "p:Firmicutes" "c:Bacilli" "o:Lactobacillales" "f:Lactobacillaceae" "g:Lactobacillus"
"OTU_5698" "d:Bacteria" "p:Proteobacteria" "" "" "" ""
"OTU_5699" "d:Bacteria" "p:Proteobacteria" "c:Betaproteobacteria" "o:Neisseriales" "f:Neisseriaceae" "g:Snodgrassella"
"OTU_57" "d:Bacteria" "p:Bacteroidetes" "c:Flavobacteriia" "" "" ""
"OTU_570" "d:Bacteria" "p:Bacteroidetes" "c:Bacteroidia" "o:Bacteroidales" "f:Porphyromonadaceae" "g:Porphyromonas"
"OTU_5700" "d:Bacteria" "p:Firmicutes" "c:Bacilli" "o:Lactobacillales" "f:Lactobacillaceae" "g:Lactobacillus"
"OTU_5701" "d:Bacteria" "p:Proteobacteria" "c:Betaproteobacteria" "o:Neisseriales" "f:Neisseriaceae" ""
"OTU_5702" "d:Bacteria" "p:Proteobacteria" "" "" "" ""
"OTU_5703" "d:Bacteria" "p:Proteobacteria" "" "" "" ""
"OTU_5704" "d:Bacteria" "p:Proteobacteria" "c:Betaproteobacteria" "o:Neisseriales" "f:Neisseriaceae" ""
"OTU_5705" "d:Bacteria" "p:Proteobacteria" "c:Alphaproteobacteria" "" "" ""
"OTU_5706" "d:Bacteria" "p:Firmicutes" "c:Bacilli" "o:Lactobacillales" "" ""
"OTU_5707" "d:Bacteria" "p:Proteobacteria" "c:Alphaproteobacteria" "" "" ""
"OTU_5708" "d:Bacteria" "p:Proteobacteria" "c:Alphaproteobacteria" "" "" ""
"OTU_5709" "d:Bacteria" "p:Firmicutes" "c:Bacilli" "o:Lactobacillales" "f:Lactobacillaceae" "g:Lactobacillus"
"OTU_571" "d:Bacteria" "p:Firmicutes" "c:Bacilli" "" "" ""
"OTU_5710" "d:Bacteria" "" "" "" "" ""
"OTU_5711" "d:Bacteria" "p:Firmicutes" "c:Bacilli" "" "" ""
"OTU_5712" "d:Bacteria" "p:Firmicutes" "c:Bacilli" "" "" ""
"OTU_5713" "d:Bacteria" "p:Firmicutes" "c:Bacilli" "" "" ""
"OTU_5714" "d:Bacteria" "p:Proteobacteria" "c:Alphaproteobacteria" "" "" ""
"OTU_5715" "d:Bacteria" "p:Firmicutes" "c:Bacilli" "o:Lactobacillales" "f:Lactobacillaceae" "g:Lactobacillus"
"OTU_5716" "d:Bacteria" "p:Proteobacteria" "c:Betaproteobacteria" "o:Neisseriales" "f:Neisseriaceae" ""
"OTU_5717" "d:Bacteria" "p:Firmicutes" "c:Bacilli" "o:Lactobacillales" "" ""
"OTU_5718" "d:Bacteria" "p:Proteobacteria" "c:Alphaproteobacteria" "o:Rhodospirillales" "f:Acetobacteraceae" ""
"OTU_5719" "d:Bacteria" "p:Firmicutes" "c:Bacilli" "" "" ""
"OTU_572" "d:Bacteria" "p:Firmicutes" "c:Clostridia" "o:Clostridiales" "f:Peptostreptococcaceae" "g:Romboutsia"
"OTU_5720" "d:Bacteria" "p:Proteobacteria" "" "" "" ""
"OTU_5721" "d:Bacteria" "p:Firmicutes" "c:Bacilli" "" "" ""
"OTU_5722" "d:Bacteria" "p:Firmicutes" "c:Bacilli" "" "" ""
"OTU_5723" "d:Bacteria" "p:Proteobacteria" "c:Gammaproteobacteria" "" "" ""
"OTU_5724" "d:Bacteria" "p:Bacteroidetes" "c:Bacteroidia" "" "" ""
"OTU_5725" "d:Bacteria" "p:Proteobacteria" "c:Alphaproteobacteria" "" "" ""
"OTU_5726" "d:Bacteria" "p:Proteobacteria" "" "" "" ""
"OTU_5727" "d:Bacteria" "p:Firmicutes" "c:Bacilli" "" "" ""
"OTU_5728" "d:Bacteria" "" "" "" "" ""
"OTU_5729" "d:Bacteria" "p:Firmicutes" "c:Bacilli" "" "" ""
"OTU_573" "d:Bacteria" "" "" "" "" ""
"OTU_5730" "d:Bacteria" "p:Proteobacteria" "" "" "" ""
"OTU_5731" "d:Bacteria" "p:Firmicutes" "c:Bacilli" "" "" ""
"OTU_5732" "d:Bacteria" "p:Firmicutes" "c:Bacilli" "o:Lactobacillales" "f:Leuconostocaceae" ""
"OTU_5733" "d:Bacteria" "p:Firmicutes" "c:Bacilli" "" "" ""
"OTU_5734" "d:Bacteria" "p:Proteobacteria" "" "" "" ""
"OTU_5735" "d:Bacteria" "p:Actinobacteria" "c:Actinobacteria" "o:Actinobacteridae" "f:Bifidobacteriales" "g:Bifidobacteriaceae"
"OTU_5736" "d:Bacteria" "p:Proteobacteria" "" "" "" ""
"OTU_5737" "d:Bacteria" "p:Proteobacteria" "" "" "" ""
"OTU_5738" "d:Bacteria" "p:Proteobacteria" "" "" "" ""
"OTU_5739" "d:Bacteria" "p:Firmicutes" "c:Bacilli" "" "" ""
"OTU_574" "d:Bacteria" "p:Bacteroidetes" "" "" "" ""
"OTU_5740" "d:Bacteria" "" "" "" "" ""
"OTU_5741" "d:Bacteria" "p:Firmicutes" "" "" "" ""
"OTU_5742" "d:Bacteria" "p:Proteobacteria" "c:Gammaproteobacteria" "" "" ""
"OTU_5743" "d:Bacteria" "p:Proteobacteria" "" "" "" ""
"OTU_5744" "d:Bacteria" "p:Proteobacteria" "c:Gammaproteobacteria" "" "" ""
"OTU_5745" "d:Bacteria" "p:Firmicutes" "" "" "" ""
"OTU_5746" "d:Bacteria" "p:Proteobacteria" "c:Gammaproteobacteria" "" "" ""
"OTU_5747" "d:Bacteria" "p:Proteobacteria" "" "" "" ""
"OTU_575" "d:Bacteria" "p:Cyanobacteria/Chloroplast" "" "" "" ""
"OTU_5751" "d:Bacteria" "p:Proteobacteria" "" "" "" ""
"OTU_5753" "d:Bacteria" "p:Nitrospirae" "" "" "" ""
"OTU_5754" "d:Bacteria" "p:Actinobacteria" "c:Actinobacteria" "o:Actinobacteridae" "f:Actinomycetales" ""
"OTU_5755" "d:Bacteria" "p:Cyanobacteria/Chloroplast" "" "" "" ""
"OTU_5757" "d:Bacteria" "p:Proteobacteria" "c:Alphaproteobacteria" "o:Rhodospirillales" "f:Acetobacteraceae" ""
"OTU_5758" "d:Bacteria" "p:Firmicutes" "c:Bacilli" "" "" ""
"OTU_576" "d:Bacteria" "p:Proteobacteria" "c:Alphaproteobacteria" "o:Rhizobiales" "" ""
"OTU_5760" "d:Bacteria" "p:Proteobacteria" "c:Gammaproteobacteria" "" "" ""
"OTU_5761" "d:Bacteria" "p:Firmicutes" "c:Bacilli" "" "" ""
"OTU_5762" "d:Bacteria" "p:Firmicutes" "c:Bacilli" "" "" ""
"OTU_5763" "d:Bacteria" "p:Proteobacteria" "c:Alphaproteobacteria" "o:Rhodospirillales" "" ""
"OTU_5764" "d:Bacteria" "" "" "" "" ""
"OTU_5765" "d:Bacteria" "p:Proteobacteria" "c:Alphaproteobacteria" "o:Rhodospirillales" "" ""
"OTU_5766" "d:Bacteria" "p:Proteobacteria" "" "" "" ""
"OTU_5769" "d:Bacteria" "p:Firmicutes" "c:Bacilli" "o:Lactobacillales" "" ""
"OTU_577" "d:Bacteria" "p:Proteobacteria" "c:Betaproteobacteria" "" "" ""
"OTU_5774" "d:Bacteria" "p:Cyanobacteria/Chloroplast" "" "" "" ""
"OTU_5775" "d:Bacteria" "" "" "" "" ""
"OTU_5776" "d:Bacteria" "p:Proteobacteria" "c:Alphaproteobacteria" "" "" ""
"OTU_5777" "d:Bacteria" "p:Proteobacteria" "c:Betaproteobacteria" "" "" ""
"OTU_5778" "d:Bacteria" "p:Proteobacteria" "c:Alphaproteobacteria" "" "" ""
"OTU_5779" "d:Bacteria" "p:Acidobacteria" "" "" "" ""
"OTU_5781" "d:Bacteria" "p:Chlamydiae" "c:Chlamydiia" "" "" ""
"OTU_5782" "d:Bacteria" "" "" "" "" ""
"OTU_5783" "d:Bacteria" "p:Proteobacteria" "c:Gammaproteobacteria" "o:Pseudomonadales" "f:Pseudomonadaceae" ""
"OTU_5784" "d:Bacteria" "p:Proteobacteria" "c:Gammaproteobacteria" "" "" ""
"OTU_5785" "d:Bacteria" "p:Proteobacteria" "" "" "" ""
"OTU_5787" "d:Bacteria" "p:Proteobacteria" "" "" "" ""
"OTU_5788" "d:Bacteria" "p:Verrucomicrobia" "c:Verrucomicrobiae" "o:Verrucomicrobiales" "" ""
"OTU_5789" "d:Bacteria" "p:Proteobacteria" "c:Gammaproteobacteria" "" "" ""
"OTU_579" "d:Bacteria" "p:Acidobacteria" "c:Acidobacteria_Gp4" "o:Gp4" "" ""
"OTU_5790" "d:Bacteria" "p:Proteobacteria" "" "" "" ""
"OTU_5791" "d:Bacteria" "p:Proteobacteria" "c:Gammaproteobacteria" "o:Aeromonadales" "f:Aeromonadaceae" "g:Oceanisphaera"
"OTU_5792" "d:Bacteria" "p:Bacteroidetes" "c:Sphingobacteriia" "" "" ""
"OTU_5793" "d:Bacteria" "p:Proteobacteria" "c:Alphaproteobacteria" "" "" ""
"OTU_5794" "d:Bacteria" "p:Proteobacteria" "c:Betaproteobacteria" "" "" ""
"OTU_5795" "d:Bacteria" "p:Proteobacteria" "c:Gammaproteobacteria" "o:Xanthomonadales" "f:Xanthomonadaceae" ""
"OTU_5796" "d:Bacteria" "p:Proteobacteria" "c:Gammaproteobacteria" "" "" ""
"OTU_5797" "d:Bacteria" "p:Proteobacteria" "c:Betaproteobacteria" "" "" ""
"OTU_5798" "d:Bacteria" "p:Bacteroidetes" "" "" "" ""
"OTU_5799" "d:Bacteria" "p:Proteobacteria" "" "" "" ""
"OTU_58" "d:Bacteria" "p:Firmicutes" "" "" "" ""
"OTU_580" "d:Bacteria" "p:Proteobacteria" "c:Gammaproteobacteria" "o:Vibrionales" "f:Vibrionaceae" "g:Photobacterium"
"OTU_5800" "d:Bacteria" "p:Proteobacteria" "c:Gammaproteobacteria" "o:Pseudomonadales" "f:Pseudomonadaceae" "g:Pseudomonas"
"OTU_5802" "d:Bacteria" "p:Proteobacteria" "c:Gammaproteobacteria" "" "" ""
"OTU_5803" "d:Bacteria" "p:Proteobacteria" "c:Gammaproteobacteria" "" "" ""
"OTU_5804" "d:Bacteria" "p:Bacteroidetes" "c:Flavobacteriia" "o:Flavobacteriales" "f:Flavobacteriaceae" ""
"OTU_5805" "d:Bacteria" "p:Bacteroidetes" "c:Flavobacteriia" "o:Flavobacteriales" "" ""
"OTU_5806" "d:Bacteria" "p:Proteobacteria" "c:Gammaproteobacteria" "" "" ""
"OTU_5807" "d:Bacteria" "p:Proteobacteria" "c:Gammaproteobacteria" "" "" ""
"OTU_5808" "d:Bacteria" "p:Proteobacteria" "c:Gammaproteobacteria" "" "" ""
"OTU_5809" "d:Bacteria" "p:Proteobacteria" "c:Gammaproteobacteria" "" "" ""
"OTU_581" "d:Bacteria" "p:Proteobacteria" "c:Alphaproteobacteria" "o:Rhodospirillales" "f:Rhodospirillaceae" ""
"OTU_5810" "d:Bacteria" "p:Proteobacteria" "c:Gammaproteobacteria" "" "" ""
"OTU_5811" "d:Bacteria" "p:Proteobacteria" "c:Gammaproteobacteria" "" "" ""
"OTU_5813" "d:Bacteria" "p:Firmicutes" "c:Clostridia" "" "" ""
"OTU_5814" "d:Bacteria" "p:Proteobacteria" "c:Betaproteobacteria" "o:Burkholderiales" "f:Alcaligenaceae" ""
"OTU_5815" "d:Bacteria" "p:Bacteroidetes" "c:Flavobacteriia" "o:Flavobacteriales" "" ""
"OTU_5816" "d:Bacteria" "p:Proteobacteria" "c:Gammaproteobacteria" "" "" ""
"OTU_5817" "d:Bacteria" "p:Proteobacteria" "c:Gammaproteobacteria" "" "" ""
"OTU_5818" "d:Bacteria" "p:Actinobacteria" "c:Actinobacteria" "o:Actinobacteridae" "f:Actinomycetales" "g:Micrococcineae"
"OTU_5819" "d:Bacteria" "p:Bacteroidetes" "c:Flavobacteriia" "o:Flavobacteriales" "" ""
"OTU_582" "d:Bacteria" "p:Actinobacteria" "c:Actinobacteria" "o:Actinobacteridae" "f:Actinomycetales" "g:Propionibacterineae"
"OTU_5820" "d:Bacteria" "p:Bacteroidetes" "c:Flavobacteriia" "" "" ""
"OTU_5821" "d:Bacteria" "p:Bacteroidetes" "c:Sphingobacteriia" "o:Sphingobacteriales" "f:Sphingobacteriaceae" ""
"OTU_5822" "d:Bacteria" "p:Firmicutes" "" "" "" ""
"OTU_5823" "d:Bacteria" "p:Proteobacteria" "c:Gammaproteobacteria" "" "" ""
"OTU_5824" "d:Bacteria" "p:Bacteroidetes" "c:Flavobacteriia" "o:Flavobacteriales" "f:Flavobacteriaceae" ""
"OTU_5825" "d:Bacteria" "p:Firmicutes" "c:Bacilli" "" "" ""
"OTU_5826" "d:Bacteria" "p:Actinobacteria" "c:Actinobacteria" "" "" ""
"OTU_5827" "d:Bacteria" "p:Proteobacteria" "c:Gammaproteobacteria" "" "" ""
"OTU_5828" "d:Bacteria" "p:Proteobacteria" "" "" "" ""
"OTU_5829" "d:Bacteria" "p:Bacteroidetes" "c:Sphingobacteriia" "" "" ""
"OTU_583" "d:Bacteria" "p:Proteobacteria" "c:Alphaproteobacteria" "" "" ""
"OTU_5830" "d:Bacteria" "p:Proteobacteria" "c:Betaproteobacteria" "o:Burkholderiales" "f:Alcaligenaceae" ""
"OTU_5831" "d:Bacteria" "p:Proteobacteria" "c:Gammaproteobacteria" "o:Pseudomonadales" "f:Pseudomonadaceae" ""
"OTU_5832" "d:Bacteria" "p:Proteobacteria" "c:Gammaproteobacteria" "" "" ""
"OTU_5833" "d:Bacteria" "" "" "" "" ""
"OTU_5834" "d:Bacteria" "p:Firmicutes" "" "" "" ""
"OTU_5835" "d:Bacteria" "p:Bacteroidetes" "c:Sphingobacteriia" "" "" ""
"OTU_5836" "d:Bacteria" "p:Proteobacteria" "" "" "" ""
"OTU_5837" "d:Bacteria" "p:Actinobacteria" "c:Actinobacteria" "o:Actinobacteridae" "f:Actinomycetales" "g:Micrococcineae"
"OTU_5838" "d:Bacteria" "p:Proteobacteria" "c:Gammaproteobacteria" "o:Pseudomonadales" "f:Pseudomonadaceae" "g:Pseudomonas"
"OTU_5839" "d:Bacteria" "p:Proteobacteria" "c:Betaproteobacteria" "" "" ""
"OTU_584" "d:Bacteria" "" "" "" "" ""
"OTU_5840" "d:Bacteria" "p:Bacteroidetes" "c:Flavobacteriia" "o:Flavobacteriales" "" ""
"OTU_5841" "d:Bacteria" "" "" "" "" ""
"OTU_5842" "d:Bacteria" "p:Proteobacteria" "c:Betaproteobacteria" "" "" ""
"OTU_5843" "d:Bacteria" "p:Proteobacteria" "c:Betaproteobacteria" "" "" ""
"OTU_5844" "d:Bacteria" "p:Actinobacteria" "c:Actinobacteria" "o:Actinobacteridae" "f:Actinomycetales" "g:Micrococcineae"
"OTU_5846" "d:Bacteria" "p:Firmicutes" "c:Bacilli" "" "" ""
"OTU_5847" "d:Bacteria" "p:Proteobacteria" "c:Alphaproteobacteria" "" "" ""
"OTU_5848" "d:Bacteria" "p:Proteobacteria" "c:Betaproteobacteria" "o:Burkholderiales" "f:Alcaligenaceae" ""
"OTU_5849" "d:Bacteria" "p:Proteobacteria" "" "" "" ""
"OTU_585" "d:Bacteria" "p:Proteobacteria" "" "" "" ""
"OTU_5850" "d:Bacteria" "p:Actinobacteria" "c:Actinobacteria" "o:Actinobacteridae" "f:Actinomycetales" "g:Micrococcineae"
"OTU_5851" "d:Bacteria" "p:Firmicutes" "c:Bacilli" "o:Lactobacillales" "" ""
"OTU_5852" "d:Bacteria" "p:Actinobacteria" "c:Actinobacteria" "o:Actinobacteridae" "f:Actinomycetales" ""
"OTU_5853" "d:Bacteria" "p:Planctomycetes" "c:Planctomycetia" "o:Planctomycetales" "f:Planctomycetaceae" ""
"OTU_5854" "d:Bacteria" "p:Firmicutes" "" "" "" ""
"OTU_5855" "d:Bacteria" "" "" "" "" ""
"OTU_5856" "d:Bacteria" "p:Planctomycetes" "" "" "" ""
"OTU_5857" "d:Bacteria" "p:Bacteroidetes" "c:Sphingobacteriia" "" "" ""
"OTU_5858" "d:Bacteria" "p:Proteobacteria" "c:Alphaproteobacteria" "" "" ""
"OTU_5859" "d:Bacteria" "p:Bacteroidetes" "c:Sphingobacteriia" "" "" ""
"OTU_5860" "d:Bacteria" "p:Bacteroidetes" "" "" "" ""
"OTU_5861" "d:Bacteria" "p:Bacteroidetes" "c:Bacteroidia" "" "" ""
"OTU_5863" "d:Bacteria" "" "" "" "" ""
"OTU_5864" "d:Bacteria" "p:Bacteroidetes" "c:Sphingobacteriia" "o:Sphingobacteriales" "f:Sphingobacteriaceae" ""
"OTU_5865" "d:Bacteria" "p:Actinobacteria" "c:Actinobacteria" "" "" ""
"OTU_5867" "d:Bacteria" "p:Firmicutes" "c:Clostridia" "o:Clostridiales" "f:Peptostreptococcaceae" "g:Peptostreptococcus"
"OTU_5868" "d:Bacteria" "p:Actinobacteria" "c:Actinobacteria" "o:Actinobacteridae" "f:Actinomycetales" "g:Corynebacterineae"
"OTU_5869" "d:Bacteria" "p:Proteobacteria" "c:Gammaproteobacteria" "" "" ""
"OTU_5870" "d:Bacteria" "p:Firmicutes" "c:Bacilli" "" "" ""
"OTU_5871" "d:Bacteria" "p:Actinobacteria" "c:Actinobacteria" "o:Actinobacteridae" "f:Actinomycetales" "g:Micrococcineae"
"OTU_5872" "d:Bacteria" "p:Proteobacteria" "c:Gammaproteobacteria" "" "" ""
"OTU_5873" "d:Bacteria" "p:Firmicutes" "c:Bacilli" "" "" ""
"OTU_5874" "d:Bacteria" "p:Actinobacteria" "c:Actinobacteria" "o:Actinobacteridae" "f:Actinomycetales" "g:Corynebacterineae"
"OTU_5875" "d:Bacteria" "p:Actinobacteria" "c:Actinobacteria" "o:Actinobacteridae" "f:Actinomycetales" ""
"OTU_5876" "d:Bacteria" "p:Firmicutes" "c:Bacilli" "" "" ""
"OTU_5877" "d:Bacteria" "p:Firmicutes" "c:Bacilli" "o:Bacillales" "f:Staphylococcaceae" ""
"OTU_5878" "d:Bacteria" "p:Firmicutes" "c:Bacilli" "" "" ""
"OTU_5879" "d:Bacteria" "p:Chloroflexi" "" "" "" ""
"OTU_588" "d:Bacteria" "p:Actinobacteria" "c:Actinobacteria" "o:Actinobacteridae" "f:Actinomycetales" "g:Kineosporiineae"
"OTU_5880" "d:Bacteria" "p:Actinobacteria" "c:Actinobacteria" "o:Actinobacteridae" "f:Actinomycetales" "g:Micrococcineae"
"OTU_5881" "d:Bacteria" "p:Firmicutes" "c:Bacilli" "o:Bacillales" "" ""
"OTU_5882" "d:Bacteria" "p:Firmicutes" "c:Clostridia" "o:Clostridiales" "f:Ruminococcaceae" ""
"OTU_5883" "d:Bacteria" "p:Firmicutes" "c:Bacilli" "o:Bacillales" "" ""
"OTU_5884" "d:Bacteria" "p:Actinobacteria" "c:Actinobacteria" "o:Actinobacteridae" "f:Actinomycetales" "g:Micrococcineae"
"OTU_5885" "d:Bacteria" "p:Firmicutes" "" "" "" ""
"OTU_5886" "d:Bacteria" "" "" "" "" ""
"OTU_5887" "d:Bacteria" "p:Firmicutes" "c:Bacilli" "" "" ""
"OTU_5888" "d:Bacteria" "p:Actinobacteria" "c:Actinobacteria" "o:Actinobacteridae" "f:Actinomycetales" "g:Corynebacterineae"
"OTU_5889" "d:Bacteria" "p:Firmicutes" "c:Bacilli" "o:Bacillales" "" ""
"OTU_589" "d:Bacteria" "p:Proteobacteria" "c:Gammaproteobacteria" "" "" ""
"OTU_5890" "d:Bacteria" "p:Actinobacteria" "c:Actinobacteria" "o:Actinobacteridae" "f:Actinomycetales" ""
"OTU_5891" "d:Bacteria" "" "" "" "" ""
"OTU_5892" "d:Bacteria" "p:Bacteroidetes" "c:Sphingobacteriia" "" "" ""
"OTU_5893" "d:Bacteria" "p:Firmicutes" "" "" "" ""
"OTU_5894" "d:Bacteria" "" "" "" "" ""
"OTU_5895" "d:Bacteria" "p:Proteobacteria" "" "" "" ""
"OTU_5896" "d:Bacteria" "" "" "" "" ""
"OTU_5897" "d:Bacteria" "p:Actinobacteria" "c:Actinobacteria" "o:Actinobacteridae" "f:Actinomycetales" ""
"OTU_5898" "d:Bacteria" "p:Armatimonadetes" "" "" "" ""
"OTU_5899" "d:Bacteria" "" "" "" "" ""
"OTU_59" "d:Bacteria" "p:Firmicutes" "c:Clostridia" "" "" ""
"OTU_590" "d:Bacteria" "" "" "" "" ""
"OTU_5900" "d:Bacteria" "p:Bacteroidetes" "" "" "" ""
"OTU_5901" "d:Bacteria" "p:Actinobacteria" "c:Actinobacteria" "o:Actinobacteridae" "f:Actinomycetales" "g:Corynebacterineae"
"OTU_5902" "d:Bacteria" "p:Bacteroidetes" "c:Flavobacteriia" "o:Flavobacteriales" "f:Cryomorphaceae" "g:Brumimicrobium"
"OTU_5903" "d:Bacteria" "" "" "" "" ""
"OTU_5904" "d:Bacteria" "p:Cyanobacteria/Chloroplast" "" "" "" ""
"OTU_5905" "d:Bacteria" "p:Firmicutes" "c:Bacilli" "" "" ""
"OTU_5906" "d:Bacteria" "p:Actinobacteria" "c:Actinobacteria" "" "" ""
"OTU_5907" "d:Bacteria" "p:Actinobacteria" "c:Actinobacteria" "o:Actinobacteridae" "f:Actinomycetales" ""
"OTU_5908" "d:Bacteria" "p:Firmicutes" "c:Bacilli" "" "" ""
"OTU_5909" "d:Bacteria" "p:Proteobacteria" "c:Gammaproteobacteria" "o:Pasteurellales" "f:Pasteurellaceae" ""
"OTU_591" "d:Bacteria" "p:Actinobacteria" "c:Actinobacteria" "" "" ""
"OTU_5910" "d:Bacteria" "p:Firmicutes" "c:Bacilli" "o:Bacillales" "f:Bacillaceae_2" "g:Virgibacillus"
"OTU_5911" "d:Bacteria" "p:Bacteroidetes" "c:Flavobacteriia" "o:Flavobacteriales" "f:Cryomorphaceae" ""
"OTU_5912" "d:Bacteria" "p:Bacteroidetes" "c:Cytophagia" "o:Cytophagales" "" ""
"OTU_5913" "d:Bacteria" "p:Bacteroidetes" "c:Cytophagia" "o:Cytophagales" "f:Cytophagaceae" "g:Spirosoma"
"OTU_5914" "d:Bacteria" "p:Cyanobacteria/Chloroplast" "" "" "" ""
"OTU_5915" "d:Bacteria" "p:Bacteroidetes" "c:Cytophagia" "o:Cytophagales" "" ""
"OTU_5916" "d:Bacteria" "p:Actinobacteria" "c:Actinobacteria" "o:Actinobacteridae" "f:Actinomycetales" ""
"OTU_5917" "d:Bacteria" "" "" "" "" ""
"OTU_5918" "d:Bacteria" "p:Actinobacteria" "c:Actinobacteria" "o:Actinobacteridae" "f:Actinomycetales" "g:Propionibacterineae"
"OTU_5919" "d:Bacteria" "p:Proteobacteria" "c:Alphaproteobacteria" "" "" ""
"OTU_592" "d:Bacteria" "p:Acidobacteria" "c:Acidobacteria_Gp4" "o:Gp4" "" ""
"OTU_5920" "d:Bacteria" "p:Bacteroidetes" "c:Cytophagia" "o:Cytophagales" "f:Cytophagaceae" "g:Hymenobacter"
"OTU_5921" "d:Bacteria" "p:Actinobacteria" "c:Actinobacteria" "o:Actinobacteridae" "f:Actinomycetales" "g:Corynebacterineae"
"OTU_5922" "d:Bacteria" "p:Cyanobacteria/Chloroplast" "" "" "" ""
"OTU_5923" "d:Bacteria" "p:Firmicutes" "c:Bacilli" "" "" ""
"OTU_5924" "d:Bacteria" "p:Bacteroidetes" "c:Flavobacteriia" "" "" ""
"OTU_5925" "d:Bacteria" "" "" "" "" ""
"OTU_5926" "d:Bacteria" "p:Firmicutes" "c:Bacilli" "o:Bacillales" "" ""
"OTU_5927" "d:Bacteria" "p:Actinobacteria" "c:Actinobacteria" "o:Actinobacteridae" "f:Actinomycetales" "g:Corynebacterineae"
"OTU_5928" "d:Bacteria" "p:Firmicutes" "" "" "" ""
"OTU_5929" "d:Bacteria" "p:Proteobacteria" "c:Gammaproteobacteria" "" "" ""
"OTU_593" "d:Bacteria" "p:Proteobacteria" "c:Betaproteobacteria" "" "" ""
"OTU_5930" "d:Bacteria" "p:Bacteroidetes" "" "" "" ""
"OTU_5931" "d:Bacteria" "p:Actinobacteria" "c:Actinobacteria" "o:Actinobacteridae" "f:Actinomycetales" "g:Corynebacterineae"
"OTU_5932" "d:Bacteria" "p:Firmicutes" "c:Bacilli" "o:Bacillales" "f:Staphylococcaceae" ""
"OTU_5934" "d:Bacteria" "p:Firmicutes" "c:Bacilli" "o:Bacillales" "" ""
"OTU_5935" "d:Bacteria" "" "" "" "" ""
"OTU_5936" "d:Bacteria" "p:Bacteroidetes" "c:Flavobacteriia" "o:Flavobacteriales" "f:Flavobacteriaceae" "g:Myroides"
"OTU_5937" "d:Bacteria" "p:Firmicutes" "c:Bacilli" "o:Bacillales" "" ""
"OTU_5938" "d:Bacteria" "p:Actinobacteria" "c:Actinobacteria" "o:Actinobacteridae" "f:Actinomycetales" ""
"OTU_5939" "d:Bacteria" "p:Firmicutes" "" "" "" ""
"OTU_594" "d:Bacteria" "p:Bacteroidetes" "c:Cytophagia" "o:Cytophagales" "f:Cytophagaceae" "g:Hymenobacter"
"OTU_5940" "d:Bacteria" "p:Firmicutes" "c:Clostridia" "" "" ""
"OTU_5941" "d:Bacteria" "p:Firmicutes" "c:Bacilli" "" "" ""
"OTU_5942" "d:Bacteria" "p:Actinobacteria" "" "" "" ""
"OTU_5943" "d:Bacteria" "p:Actinobacteria" "c:Actinobacteria" "o:Actinobacteridae" "f:Actinomycetales" "g:Micrococcineae"
"OTU_5944" "d:Bacteria" "p:Firmicutes" "" "" "" ""
"OTU_5945" "d:Bacteria" "p:Proteobacteria" "c:Gammaproteobacteria" "o:Xanthomonadales" "f:Xanthomonadaceae" ""
"OTU_5946" "d:Bacteria" "p:Proteobacteria" "c:Gammaproteobacteria" "o:Alteromonadales" "" ""
"OTU_5947" "d:Bacteria" "p:Proteobacteria" "c:Gammaproteobacteria" "o:Pseudomonadales" "f:Pseudomonadaceae" ""
"OTU_5948" "d:Bacteria" "p:Firmicutes" "c:Bacilli" "" "" ""
"OTU_5949" "d:Bacteria" "p:Actinobacteria" "c:Actinobacteria" "o:Actinobacteridae" "f:Actinomycetales" "g:Corynebacterineae"
"OTU_595" "d:Bacteria" "p:Proteobacteria" "c:Gammaproteobacteria" "o:Pasteurellales" "f:Pasteurellaceae" ""
"OTU_5950" "d:Bacteria" "p:Firmicutes" "c:Bacilli" "" "" ""
"OTU_5951" "d:Bacteria" "p:Firmicutes" "c:Bacilli" "" "" ""
"OTU_5956" "d:Bacteria" "" "" "" "" ""
"OTU_5959" "d:Bacteria" "p:Armatimonadetes" "" "" "" ""
"OTU_596" "d:Bacteria" "p:Firmicutes" "" "" "" ""
"OTU_5960" "d:Bacteria" "p:Cyanobacteria/Chloroplast" "" "" "" ""
"OTU_5962" "d:Bacteria" "p:Tenericutes" "c:Mollicutes" "" "" ""
"OTU_5964" "d:Bacteria" "p:Bacteroidetes" "" "" "" ""
"OTU_5965" "d:Bacteria" "p:Actinobacteria" "" "" "" ""
"OTU_5968" "d:Bacteria" "p:Spirochaetes" "c:Spirochaetia" "o:Spirochaetales" "f:Spirochaetaceae" "g:Treponema"
"OTU_5969" "d:Bacteria" "p:Firmicutes" "c:Clostridia" "o:Clostridiales" "" ""
"OTU_597" "d:Bacteria" "p:Bacteroidetes" "c:Cytophagia" "o:Cytophagales" "f:Cyclobacteriaceae" "g:Algoriphagus"
"OTU_5970" "d:Bacteria" "p:Synergistetes" "c:Synergistia" "o:Synergistales" "f:Synergistaceae" ""
"OTU_5971" "d:Bacteria" "p:Bacteroidetes" "c:Sphingobacteriia" "" "" ""
"OTU_5972" "d:Bacteria" "p:Actinobacteria" "c:Actinobacteria" "" "" ""
"OTU_5973" "d:Bacteria" "p:Cyanobacteria/Chloroplast" "" "" "" ""
"OTU_5974" "d:Bacteria" "p:Proteobacteria" "c:Alphaproteobacteria" "" "" ""
"OTU_5975" "d:Bacteria" "p:Firmicutes" "" "" "" ""
"OTU_5976" "d:Bacteria" "p:Proteobacteria" "c:Alphaproteobacteria" "" "" ""
"OTU_5977" "d:Bacteria" "p:Firmicutes" "c:Clostridia" "" "" ""
"OTU_5978" "d:Bacteria" "p:Firmicutes" "c:Clostridia" "o:Clostridiales" "f:Clostridiaceae_1" "g:Fonticella"
"OTU_5979" "d:Bacteria" "p:Actinobacteria" "c:Actinobacteria" "o:Actinobacteridae" "f:Actinomycetales" ""
"OTU_598" "d:Bacteria" "p:Actinobacteria" "" "" "" ""
"OTU_5980" "d:Bacteria" "" "" "" "" ""
"OTU_5981" "d:Bacteria" "p:Firmicutes" "c:Bacilli" "o:Bacillales" "" ""
"OTU_5982" "d:Bacteria" "p:Planctomycetes" "" "" "" ""
"OTU_5983" "d:Bacteria" "p:Firmicutes" "c:Bacilli" "o:Bacillales" "f:Bacillaceae_2" ""
"OTU_5984" "d:Bacteria" "" "" "" "" ""
"OTU_5986" "d:Bacteria" "p:Bacteroidetes" "" "" "" ""
"OTU_5988" "d:Bacteria" "p:Proteobacteria" "c:Deltaproteobacteria" "" "" ""
"OTU_5990" "d:Bacteria" "p:Bacteroidetes" "c:Flavobacteriia" "o:Flavobacteriales" "f:Flavobacteriaceae" "g:Myroides"
"OTU_5991" "d:Bacteria" "p:Proteobacteria" "" "" "" ""
"OTU_5992" "d:Bacteria" "" "" "" "" ""
"OTU_5993" "d:Bacteria" "p:Proteobacteria" "c:Alphaproteobacteria" "" "" ""
"OTU_5994" "d:Bacteria" "p:Proteobacteria" "c:Alphaproteobacteria" "o:Sphingomonadales" "f:Sphingomonadaceae" "g:Sphingosinicella"
"OTU_5995" "d:Bacteria" "p:Proteobacteria" "c:Alphaproteobacteria" "o:Sphingomonadales" "" ""
"OTU_5996" "d:Bacteria" "p:Bacteroidetes" "c:Cytophagia" "o:Cytophagales" "" ""
"OTU_5997" "d:Bacteria" "p:Proteobacteria" "c:Alphaproteobacteria" "" "" ""
"OTU_5998" "d:Bacteria" "p:Proteobacteria" "c:Alphaproteobacteria" "" "" ""
"OTU_5999" "d:Bacteria" "p:Proteobacteria" "c:Alphaproteobacteria" "" "" ""
"OTU_60" "d:Bacteria" "p:Proteobacteria" "c:Alphaproteobacteria" "" "" ""
"OTU_600" "d:Bacteria" "p:Firmicutes" "c:Bacilli" "o:Lactobacillales" "f:Streptococcaceae" "g:Streptococcus"
"OTU_6000" "d:Bacteria" "p:Chlamydiae" "c:Chlamydiia" "" "" ""
"OTU_6001" "d:Bacteria" "p:Proteobacteria" "" "" "" ""
"OTU_6002" "d:Bacteria" "p:Proteobacteria" "c:Alphaproteobacteria" "" "" ""
"OTU_6003" "d:Bacteria" "p:Firmicutes" "c:Bacilli" "" "" ""
"OTU_6004" "d:Bacteria" "p:Firmicutes" "c:Clostridia" "" "" ""
"OTU_6005" "d:Bacteria" "p:Bacteroidetes" "" "" "" ""
"OTU_6006" "d:Bacteria" "p:Bacteroidetes" "" "" "" ""
"OTU_6007" "d:Bacteria" "p:Firmicutes" "" "" "" ""
"OTU_6008" "d:Bacteria" "p:Firmicutes" "" "" "" ""
"OTU_6009" "d:Bacteria" "p:Bacteroidetes" "" "" "" ""
"OTU_601" "d:Bacteria" "p:Bacteroidetes" "c:Flavobacteriia" "o:Flavobacteriales" "f:Flavobacteriaceae" "g:Flavobacterium"
"OTU_6010" "d:Bacteria" "p:Bacteroidetes" "" "" "" ""
"OTU_6011" "d:Bacteria" "p:Bacteroidetes" "c:Bacteroidia" "o:Bacteroidales" "f:Bacteroidaceae" "g:Bacteroides"
"OTU_6012" "d:Bacteria" "p:Proteobacteria" "c:Gammaproteobacteria" "" "" ""
"OTU_6013" "d:Bacteria" "p:Proteobacteria" "" "" "" ""
"OTU_6014" "d:Bacteria" "p:Proteobacteria" "c:Gammaproteobacteria" "" "" ""
"OTU_6015" "d:Bacteria" "p:Bacteroidetes" "c:Bacteroidia" "" "" ""
"OTU_6016" "d:Bacteria" "p:Firmicutes" "" "" "" ""
"OTU_6017" "d:Bacteria" "p:Firmicutes" "c:Bacilli" "" "" ""
"OTU_6018" "d:Bacteria" "p:Firmicutes" "" "" "" ""
"OTU_6019" "d:Bacteria" "p:Firmicutes" "c:Bacilli" "" "" ""
"OTU_602" "d:Bacteria" "p:Actinobacteria" "c:Actinobacteria" "o:Actinobacteridae" "f:Actinomycetales" "g:Frankineae"
"OTU_6020" "d:Bacteria" "p:Firmicutes" "" "" "" ""
"OTU_6021" "d:Bacteria" "p:Firmicutes" "" "" "" ""
"OTU_6022" "d:Bacteria" "p:Proteobacteria" "c:Gammaproteobacteria" "" "" ""
"OTU_6023" "d:Bacteria" "p:Proteobacteria" "c:Gammaproteobacteria" "o:Xanthomonadales" "f:Xanthomonadaceae" ""
"OTU_6024" "d:Bacteria" "p:Firmicutes" "c:Bacilli" "" "" ""
"OTU_6025" "d:Bacteria" "p:Proteobacteria" "" "" "" ""
"OTU_6026" "d:Bacteria" "p:Proteobacteria" "c:Gammaproteobacteria" "" "" ""
"OTU_6027" "d:Bacteria" "p:Proteobacteria" "c:Gammaproteobacteria" "" "" ""
"OTU_6028" "d:Bacteria" "p:Proteobacteria" "c:Gammaproteobacteria" "" "" ""
"OTU_6029" "d:Bacteria" "" "" "" "" ""
"OTU_6030" "d:Bacteria" "p:Firmicutes" "c:Bacilli" "" "" ""
"OTU_6031" "d:Bacteria" "p:Proteobacteria" "c:Gammaproteobacteria" "" "" ""
"OTU_6032" "d:Bacteria" "p:Proteobacteria" "c:Gammaproteobacteria" "" "" ""
"OTU_6033" "d:Bacteria" "p:Firmicutes" "c:Bacilli" "" "" ""
"OTU_6034" "d:Bacteria" "p:Proteobacteria" "c:Gammaproteobacteria" "" "" ""
"OTU_6035" "d:Bacteria" "p:Firmicutes" "c:Bacilli" "" "" ""
"OTU_6036" "d:Bacteria" "p:Firmicutes" "" "" "" ""
"OTU_6037" "d:Bacteria" "" "" "" "" ""
"OTU_6038" "d:Bacteria" "p:Firmicutes" "c:Bacilli" "" "" ""
"OTU_6039" "d:Bacteria" "p:Firmicutes" "c:Bacilli" "" "" ""
"OTU_604" "d:Bacteria" "p:Verrucomicrobia" "c:Spartobacteria" "o:Spartobacteria_genera_incertae_sedis" "" ""
"OTU_6040" "d:Bacteria" "p:Firmicutes" "c:Bacilli" "" "" ""
"OTU_6041" "d:Bacteria" "p:Firmicutes" "c:Bacilli" "" "" ""
"OTU_6042" "d:Bacteria" "p:Firmicutes" "" "" "" ""
"OTU_6043" "d:Bacteria" "p:Proteobacteria" "c:Gammaproteobacteria" "" "" ""
"OTU_6044" "d:Bacteria" "p:Proteobacteria" "c:Gammaproteobacteria" "" "" ""
"OTU_6045" "d:Bacteria" "p:Proteobacteria" "c:Gammaproteobacteria" "" "" ""
"OTU_6046" "d:Bacteria" "p:Proteobacteria" "c:Gammaproteobacteria" "" "" ""
"OTU_6047" "d:Bacteria" "p:Firmicutes" "" "" "" ""
"OTU_6048" "d:Bacteria" "p:Proteobacteria" "" "" "" ""
"OTU_6049" "d:Bacteria" "p:Proteobacteria" "" "" "" ""
"OTU_605" "d:Bacteria" "p:Actinobacteria" "c:Actinobacteria" "o:Actinobacteridae" "f:Actinomycetales" "g:Actinomycineae"
"OTU_6050" "d:Bacteria" "p:Firmicutes" "" "" "" ""
"OTU_6051" "d:Bacteria" "p:Firmicutes" "c:Bacilli" "" "" ""
"OTU_6052" "d:Bacteria" "p:Firmicutes" "" "" "" ""
"OTU_6053" "d:Bacteria" "p:Firmicutes" "c:Bacilli" "" "" ""
"OTU_6054" "d:Bacteria" "p:Proteobacteria" "c:Gammaproteobacteria" "" "" ""
"OTU_6055" "d:Bacteria" "p:Firmicutes" "" "" "" ""
"OTU_6056" "d:Bacteria" "p:Firmicutes" "c:Bacilli" "" "" ""
"OTU_6057" "d:Bacteria" "p:Actinobacteria" "c:Actinobacteria" "o:Actinobacteridae" "f:Actinomycetales" "g:Micrococcineae"
"OTU_6058" "d:Bacteria" "p:Firmicutes" "" "" "" ""
"OTU_6059" "d:Bacteria" "p:Proteobacteria" "c:Gammaproteobacteria" "" "" ""
"OTU_606" "d:Bacteria" "p:Proteobacteria" "c:Alphaproteobacteria" "" "" ""
"OTU_6060" "d:Bacteria" "p:Firmicutes" "" "" "" ""
"OTU_6061" "d:Bacteria" "p:Firmicutes" "c:Bacilli" "" "" ""
"OTU_6062" "d:Bacteria" "p:Proteobacteria" "c:Gammaproteobacteria" "" "" ""
"OTU_6063" "d:Bacteria" "" "" "" "" ""
"OTU_6064" "d:Bacteria" "p:Firmicutes" "c:Bacilli" "" "" ""
"OTU_6065" "d:Bacteria" "p:Bacteroidetes" "c:Bacteroidia" "o:Bacteroidales" "f:Bacteroidaceae" "g:Bacteroides"
"OTU_6066" "d:Bacteria" "p:Actinobacteria" "" "" "" ""
"OTU_6067" "d:Bacteria" "p:Actinobacteria" "c:Actinobacteria" "o:Actinobacteridae" "f:Actinomycetales" ""
"OTU_6068" "d:Bacteria" "p:Verrucomicrobia" "" "" "" ""
"OTU_6069" "d:Bacteria" "" "" "" "" ""
"OTU_6070" "d:Bacteria" "p:Firmicutes" "c:Bacilli" "" "" ""
"OTU_6071" "d:Bacteria" "p:Firmicutes" "c:Clostridia" "" "" ""
"OTU_6072" "d:Bacteria" "p:Deinococcus-Thermus" "" "" "" ""
"OTU_6073" "d:Bacteria" "p:Firmicutes" "c:Bacilli" "" "" ""
"OTU_6074" "d:Bacteria" "p:Bacteroidetes" "c:Bacteroidia" "o:Bacteroidales" "f:Prevotellaceae" "g:Prevotella"
"OTU_6075" "d:Bacteria" "p:Actinobacteria" "c:Actinobacteria" "o:Actinobacteridae" "f:Actinomycetales" ""
"OTU_6076" "d:Bacteria" "p:Firmicutes" "" "" "" ""
"OTU_6077" "d:Bacteria" "p:Bacteroidetes" "" "" "" ""
"OTU_6078" "d:Bacteria" "p:Proteobacteria" "c:Betaproteobacteria" "" "" ""
"OTU_6079" "d:Bacteria" "" "" "" "" ""
"OTU_608" "d:Bacteria" "p:Proteobacteria" "" "" "" ""
"OTU_6080" "d:Bacteria" "p:Proteobacteria" "c:Gammaproteobacteria" "o:Alteromonadales" "f:Alteromonadaceae" "g:Marinobacter"
"OTU_6081" "d:Bacteria" "p:Actinobacteria" "c:Actinobacteria" "o:Actinobacteridae" "" ""
"OTU_6082" "d:Bacteria" "p:Actinobacteria" "c:Actinobacteria" "o:Actinobacteridae" "f:Actinomycetales" "g:Micromonosporineae"
"OTU_6083" "d:Bacteria" "p:Proteobacteria" "" "" "" ""
"OTU_6084" "d:Bacteria" "p:Actinobacteria" "c:Actinobacteria" "o:Actinobacteridae" "f:Actinomycetales" "g:Corynebacterineae"
"OTU_6085" "d:Bacteria" "p:Firmicutes" "" "" "" ""
"OTU_6086" "d:Bacteria" "p:Actinobacteria" "c:Actinobacteria" "o:Actinobacteridae" "f:Actinomycetales" ""
"OTU_6087" "d:Bacteria" "p:Actinobacteria" "c:Actinobacteria" "o:Actinobacteridae" "f:Actinomycetales" ""
"OTU_6088" "d:Bacteria" "p:Firmicutes" "" "" "" ""
"OTU_6089" "d:Bacteria" "p:Firmicutes" "c:Bacilli" "" "" ""
"OTU_609" "d:Bacteria" "p:Bacteroidetes" "c:Sphingobacteriia" "o:Sphingobacteriales" "f:Sphingobacteriaceae" ""
"OTU_6090" "d:Bacteria" "" "" "" "" ""
"OTU_6092" "d:Bacteria" "p:Actinobacteria" "c:Actinobacteria" "o:Actinobacteridae" "f:Actinomycetales" "g:Streptosporangineae"
"OTU_6093" "d:Bacteria" "p:Firmicutes" "c:Bacilli" "o:Bacillales" "f:Paenibacillaceae_1" "g:Paenibacillus"
"OTU_6094" "d:Bacteria" "p:Proteobacteria" "c:Alphaproteobacteria" "" "" ""
"OTU_6095" "d:Bacteria" "p:Cyanobacteria/Chloroplast" "" "" "" ""
"OTU_6096" "d:Bacteria" "p:Verrucomicrobia" "c:Verrucomicrobiae" "" "" ""
"OTU_6097" "d:Bacteria" "p:Actinobacteria" "c:Actinobacteria" "o:Actinobacteridae" "f:Actinomycetales" ""
"OTU_6099" "d:Bacteria" "" "" "" "" ""
"OTU_61" "d:Bacteria" "p:Proteobacteria" "c:Alphaproteobacteria" "o:Rickettsiales" "f:Rickettsiaceae" "g:Rickettsia"
"OTU_610" "d:Bacteria" "p:Firmicutes" "c:Clostridia" "o:Clostridiales" "f:Ruminococcaceae" ""
"OTU_6100" "d:Bacteria" "" "" "" "" ""
"OTU_6101" "d:Bacteria" "" "" "" "" ""
"OTU_6102" "d:Bacteria" "p:Firmicutes" "" "" "" ""
"OTU_6103" "d:Bacteria" "p:Firmicutes" "" "" "" ""
"OTU_6104" "d:Bacteria" "p:Proteobacteria" "c:Alphaproteobacteria" "" "" ""
"OTU_6105" "d:Bacteria" "p:Proteobacteria" "c:Deltaproteobacteria" "" "" ""
"OTU_6106" "d:Bacteria" "p:Acidobacteria" "c:Acidobacteria_Gp6" "o:Gp6" "" ""
"OTU_6108" "d:Bacteria" "p:Parcubacteria" "" "" "" ""
"OTU_6109" "d:Bacteria" "p:Proteobacteria" "c:Alphaproteobacteria" "" "" ""
"OTU_611" "d:Bacteria" "p:Cyanobacteria/Chloroplast" "" "" "" ""
"OTU_6113" "d:Bacteria" "" "" "" "" ""
"OTU_6114" "d:Bacteria" "p:Proteobacteria" "" "" "" ""
"OTU_6115" "d:Bacteria" "p:Actinobacteria" "c:Actinobacteria" "o:Actinobacteridae" "f:Actinomycetales" ""
"OTU_6116" "d:Bacteria" "p:Proteobacteria" "" "" "" ""
"OTU_6117" "d:Bacteria" "p:Deinococcus-Thermus" "c:Deinococci" "o:Deinococcales" "f:Deinococcaceae" ""
"OTU_6118" "d:Bacteria" "p:Planctomycetes" "c:Planctomycetia" "" "" ""
"OTU_6119" "d:Bacteria" "p:Proteobacteria" "c:Alphaproteobacteria" "" "" ""
"OTU_612" "d:Bacteria" "p:Bacteroidetes" "c:Flavobacteriia" "o:Flavobacteriales" "f:Flavobacteriaceae" "g:Chryseobacterium"
"OTU_6120" "d:Bacteria" "p:Proteobacteria" "c:Alphaproteobacteria" "o:Rhodospirillales" "f:Acetobacteraceae" "g:Roseomonas"
"OTU_6121" "d:Bacteria" "p:Bacteroidetes" "c:Flavobacteriia" "o:Flavobacteriales" "f:Flavobacteriaceae" ""
"OTU_6122" "d:Bacteria" "p:Bacteroidetes" "" "" "" ""
"OTU_6123" "d:Bacteria" "" "" "" "" ""
"OTU_6124" "d:Bacteria" "p:Bacteroidetes" "c:Bacteroidia" "" "" ""
"OTU_6125" "d:Bacteria" "" "" "" "" ""
"OTU_6126" "d:Bacteria" "p:Proteobacteria" "" "" "" ""
"OTU_6127" "d:Bacteria" "p:Proteobacteria" "c:Alphaproteobacteria" "o:Rhizobiales" "f:Methylobacteriaceae" ""
"OTU_6128" "d:Bacteria" "" "" "" "" ""
"OTU_6129" "d:Bacteria" "p:Actinobacteria" "c:Actinobacteria" "o:Actinobacteridae" "f:Actinomycetales" ""
"OTU_613" "d:Bacteria" "p:Actinobacteria" "c:Actinobacteria" "o:Actinobacteridae" "f:Actinomycetales" "g:Frankineae"
"OTU_6130" "d:Bacteria" "p:Proteobacteria" "c:Alphaproteobacteria" "" "" ""
"OTU_6131" "d:Bacteria" "p:Bacteroidetes" "" "" "" ""
"OTU_6132" "d:Bacteria" "p:Bacteroidetes" "" "" "" ""
"OTU_6133" "d:Bacteria" "p:Proteobacteria" "c:Betaproteobacteria" "" "" ""
"OTU_6134" "d:Bacteria" "p:Proteobacteria" "c:Alphaproteobacteria" "" "" ""
"OTU_6135" "d:Bacteria" "p:Bacteroidetes" "c:Cytophagia" "o:Cytophagales" "" ""
"OTU_6136" "d:Bacteria" "p:Actinobacteria" "c:Actinobacteria" "o:Actinobacteridae" "f:Actinomycetales" "g:Propionibacterineae"
"OTU_6138" "d:Bacteria" "" "" "" "" ""
"OTU_6139" "d:Bacteria" "p:Deinococcus-Thermus" "c:Deinococci" "o:Deinococcales" "f:Deinococcaceae" ""
"OTU_614" "d:Bacteria" "p:Actinobacteria" "c:Actinobacteria" "o:Actinobacteridae" "f:Actinomycetales" "g:Corynebacterineae"
"OTU_6140" "d:Bacteria" "p:Proteobacteria" "" "" "" ""
"OTU_6141" "d:Bacteria" "p:Proteobacteria" "c:Gammaproteobacteria" "o:Xanthomonadales" "f:Xanthomonadaceae" "g:Silanimonas"
"OTU_6142" "d:Bacteria" "p:Proteobacteria" "c:Gammaproteobacteria" "" "" ""
"OTU_6143" "d:Bacteria" "p:Proteobacteria" "c:Gammaproteobacteria" "" "" ""
"OTU_6144" "d:Bacteria" "p:Firmicutes" "c:Bacilli" "" "" ""
"OTU_6145" "d:Bacteria" "p:Proteobacteria" "c:Alphaproteobacteria" "o:Caulobacterales" "f:Caulobacteraceae" "g:Brevundimonas"
"OTU_6146" "d:Bacteria" "" "" "" "" ""
"OTU_6147" "d:Bacteria" "p:Proteobacteria" "c:Gammaproteobacteria" "" "" ""
"OTU_6148" "d:Bacteria" "p:Actinobacteria" "c:Actinobacteria" "" "" ""
"OTU_6149" "d:Bacteria" "p:Bacteroidetes" "c:Sphingobacteriia" "o:Sphingobacteriales" "f:Sphingobacteriaceae" ""
"OTU_615" "d:Bacteria" "p:Proteobacteria" "c:Alphaproteobacteria" "o:Sphingomonadales" "" ""
"OTU_6150" "d:Bacteria" "p:Firmicutes" "c:Bacilli" "" "" ""
"OTU_6151" "d:Bacteria" "p:Firmicutes" "c:Clostridia" "o:Clostridiales" "f:Clostridiales_Incertae_Sedis_XI" "g:Helcococcus"
"OTU_6152" "d:Bacteria" "p:Bacteroidetes" "c:Flavobacteriia" "o:Flavobacteriales" "f:Flavobacteriaceae" ""
"OTU_6153" "d:Bacteria" "p:Acidobacteria" "c:Acidobacteria_Gp16" "" "" ""
"OTU_6154" "d:Bacteria" "" "" "" "" ""
"OTU_6155" "d:Bacteria" "" "" "" "" ""
"OTU_6156" "d:Bacteria" "p:Bacteroidetes" "c:Flavobacteriia" "" "" ""
"OTU_6157" "d:Bacteria" "p:Firmicutes" "c:Clostridia" "" "" ""
"OTU_6158" "d:Bacteria" "" "" "" "" ""
"OTU_6159" "d:Bacteria" "p:Actinobacteria" "" "" "" ""
"OTU_6160" "d:Bacteria" "p:Cyanobacteria/Chloroplast" "" "" "" ""
"OTU_6161" "d:Bacteria" "p:Cyanobacteria/Chloroplast" "c:Cyanobacteria" "o:Family_V" "f:GpV" ""
"OTU_6162" "d:Bacteria" "" "" "" "" ""
"OTU_6163" "d:Bacteria" "p:Cyanobacteria/Chloroplast" "" "" "" ""
"OTU_6165" "d:Bacteria" "" "" "" "" ""
"OTU_6166" "d:Bacteria" "p:Bacteroidetes" "c:Bacteroidia" "o:Bacteroidales" "f:Prevotellaceae" "g:Prevotella"
"OTU_6167" "d:Bacteria" "p:Bacteroidetes" "c:Flavobacteriia" "o:Flavobacteriales" "f:Flavobacteriaceae" ""
"OTU_6169" "d:Bacteria" "p:Proteobacteria" "" "" "" ""
"OTU_617" "d:Bacteria" "p:Proteobacteria" "c:Alphaproteobacteria" "" "" ""
"OTU_6170" "d:Bacteria" "p:Proteobacteria" "c:Deltaproteobacteria" "" "" ""
"OTU_6171" "d:Bacteria" "p:Acidobacteria" "c:Acidobacteria_Gp4" "o:Gp4" "" ""
"OTU_6172" "d:Bacteria" "p:Proteobacteria" "" "" "" ""
"OTU_6173" "d:Bacteria" "p:Proteobacteria" "c:Alphaproteobacteria" "" "" ""
"OTU_6174" "d:Bacteria" "p:Deinococcus-Thermus" "c:Deinococci" "o:Deinococcales" "f:Deinococcaceae" "g:Deinococcus"
"OTU_6175" "d:Bacteria" "p:Proteobacteria" "c:Alphaproteobacteria" "" "" ""
"OTU_6177" "d:Bacteria" "p:Proteobacteria" "c:Alphaproteobacteria" "o:Sphingomonadales" "" ""
"OTU_6178" "d:Bacteria" "" "" "" "" ""
"OTU_6179" "d:Bacteria" "p:Proteobacteria" "c:Gammaproteobacteria" "o:Alteromonadales" "f:Alteromonadaceae" "g:Microbulbifer"
"OTU_618" "d:Bacteria" "p:Proteobacteria" "c:Betaproteobacteria" "o:Hydrogenophilales" "f:Hydrogenophilaceae" "g:Hydrogenophilus"
"OTU_6180" "d:Bacteria" "p:candidate_division_WPS-2" "c:WPS-2_genera_incertae_sedis" "" "" ""
"OTU_6181" "d:Bacteria" "p:Bacteroidetes" "c:Sphingobacteriia" "" "" ""
"OTU_6182" "d:Bacteria" "p:Bacteroidetes" "c:Sphingobacteriia" "" "" ""
"OTU_6183" "d:Bacteria" "p:Firmicutes" "c:Clostridia" "o:Clostridiales" "f:Clostridiaceae_4" "g:Anaerosolibacter"
"OTU_6184" "d:Bacteria" "p:Firmicutes" "c:Clostridia" "o:Clostridiales" "f:Clostridiales_Incertae_Sedis_XI" "g:Helcococcus"
"OTU_6186" "d:Bacteria" "p:Proteobacteria" "" "" "" ""
"OTU_6187" "d:Bacteria" "p:Proteobacteria" "c:Deltaproteobacteria" "o:Desulfovibrionales" "f:Desulfovibrionaceae" "g:Desulfovibrio"
"OTU_6189" "d:Bacteria" "p:Verrucomicrobia" "" "" "" ""
"OTU_619" "d:Bacteria" "p:Actinobacteria" "c:Actinobacteria" "o:Actinobacteridae" "f:Actinomycetales" "g:Micrococcineae"
"OTU_6190" "d:Bacteria" "p:Chloroflexi" "" "" "" ""
"OTU_6192" "d:Bacteria" "p:Deinococcus-Thermus" "c:Deinococci" "" "" ""
"OTU_6193" "d:Bacteria" "p:Bacteroidetes" "" "" "" ""
"OTU_6194" "d:Bacteria" "p:Bacteroidetes" "c:Sphingobacteriia" "" "" ""
"OTU_6196" "d:Bacteria" "p:Proteobacteria" "c:Alphaproteobacteria" "" "" ""
"OTU_6197" "d:Bacteria" "p:Bacteroidetes" "" "" "" ""
"OTU_6198" "d:Bacteria" "p:Proteobacteria" "c:Gammaproteobacteria" "o:Alteromonadales" "f:Idiomarinaceae" "g:Idiomarina"
"OTU_6199" "d:Bacteria" "p:Bacteroidetes" "c:Sphingobacteriia" "" "" ""
"OTU_62" "d:Bacteria" "p:Proteobacteria" "c:Alphaproteobacteria" "o:Rhizobiales" "" ""
"OTU_620" "d:Bacteria" "p:Proteobacteria" "c:Gammaproteobacteria" "" "" ""
"OTU_6200" "d:Bacteria" "" "" "" "" ""
"OTU_6201" "d:Bacteria" "p:Bacteroidetes" "c:Sphingobacteriia" "o:Sphingobacteriales" "f:Chitinophagaceae" ""
"OTU_6202" "d:Bacteria" "p:Cyanobacteria/Chloroplast" "" "" "" ""
"OTU_6203" "d:Bacteria" "p:Firmicutes" "c:Bacilli" "" "" ""
"OTU_6204" "d:Bacteria" "p:Firmicutes" "c:Bacilli" "" "" ""
"OTU_6205" "d:Bacteria" "p:Parcubacteria" "" "" "" ""
"OTU_6206" "d:Bacteria" "p:Acidobacteria" "c:Acidobacteria_Gp16" "" "" ""
"OTU_6207" "d:Bacteria" "p:Firmicutes" "c:Bacilli" "o:Bacillales" "f:Paenibacillaceae_1" "g:Paenibacillus"
"OTU_6208" "d:Bacteria" "p:Acidobacteria" "" "" "" ""
"OTU_6209" "d:Bacteria" "p:Firmicutes" "c:Clostridia" "" "" ""
"OTU_6210" "d:Bacteria" "" "" "" "" ""
"OTU_6211" "d:Bacteria" "p:Verrucomicrobia" "c:Verrucomicrobiae" "o:Verrucomicrobiales" "" ""
"OTU_6212" "d:Bacteria" "p:Firmicutes" "" "" "" ""
"OTU_6213" "d:Bacteria" "p:Proteobacteria" "" "" "" ""
"OTU_6215" "d:Bacteria" "p:Cyanobacteria/Chloroplast" "" "" "" ""
"OTU_6216" "d:Bacteria" "p:Actinobacteria" "c:Actinobacteria" "o:Actinobacteridae" "f:Actinomycetales" ""
"OTU_6217" "d:Bacteria" "" "" "" "" ""
"OTU_6219" "d:Bacteria" "p:Proteobacteria" "c:Betaproteobacteria" "" "" ""
"OTU_622" "d:Bacteria" "" "" "" "" ""
"OTU_6221" "d:Bacteria" "p:Acidobacteria" "c:Acidobacteria_Gp4" "o:Gp4" "" ""
"OTU_6222" "d:Bacteria" "p:Proteobacteria" "" "" "" ""
"OTU_6225" "d:Bacteria" "p:Proteobacteria" "c:Alphaproteobacteria" "" "" ""
"OTU_6226" "d:Bacteria" "" "" "" "" ""
"OTU_623" "d:Bacteria" "p:Bacteroidetes" "c:Sphingobacteriia" "o:Sphingobacteriales" "f:Chitinophagaceae" ""
"OTU_6230" "d:Bacteria" "p:Planctomycetes" "" "" "" ""
"OTU_6232" "d:Bacteria" "p:Proteobacteria" "c:Alphaproteobacteria" "" "" ""
"OTU_6233" "d:Bacteria" "" "" "" "" ""
"OTU_6235" "d:Bacteria" "p:Acidobacteria" "c:Acidobacteria_Gp17" "" "" ""
"OTU_6237" "d:Bacteria" "p:Bacteroidetes" "" "" "" ""
"OTU_6238" "d:Bacteria" "p:Proteobacteria" "c:Alphaproteobacteria" "" "" ""
"OTU_6239" "d:Bacteria" "" "" "" "" ""
"OTU_624" "d:Bacteria" "p:Actinobacteria" "c:Actinobacteria" "o:Actinobacteridae" "f:Actinomycetales" "g:Streptomycineae"
"OTU_6241" "d:Bacteria" "p:Bacteroidetes" "c:Flavobacteriia" "o:Flavobacteriales" "f:Flavobacteriaceae" ""
"OTU_6242" "d:Bacteria" "p:Bacteroidetes" "c:Flavobacteriia" "o:Flavobacteriales" "f:Flavobacteriaceae" ""
"OTU_6243" "d:Bacteria" "p:Actinobacteria" "c:Actinobacteria" "" "" ""
"OTU_6244" "d:Bacteria" "p:Gemmatimonadetes" "c:Gemmatimonadetes" "" "" ""
"OTU_6245" "d:Bacteria" "p:Cyanobacteria/Chloroplast" "c:Cyanobacteria" "" "" ""
"OTU_6246" "d:Bacteria" "p:Proteobacteria" "c:Alphaproteobacteria" "o:Sphingomonadales" "f:Sphingomonadaceae" ""
"OTU_6248" "d:Bacteria" "p:Firmicutes" "" "" "" ""
"OTU_6249" "d:Bacteria" "" "" "" "" ""
"OTU_625" "d:Bacteria" "p:Firmicutes" "c:Clostridia" "o:Clostridiales" "f:Clostridiales_Incertae_Sedis_XI" "g:Anaerococcus"
"OTU_6250" "d:Bacteria" "p:Proteobacteria" "c:Gammaproteobacteria" "o:Oceanospirillales" "f:Halomonadaceae" "g:Chromohalobacter"
"OTU_6251" "d:Bacteria" "p:Proteobacteria" "c:Alphaproteobacteria" "" "" ""
"OTU_6252" "d:Bacteria" "" "" "" "" ""
"OTU_6253" "d:Bacteria" "" "" "" "" ""
"OTU_6254" "d:Bacteria" "" "" "" "" ""
"OTU_6255" "d:Bacteria" "" "" "" "" ""
"OTU_6256" "d:Bacteria" "p:Firmicutes" "c:Erysipelotrichia" "" "" ""
"OTU_6257" "d:Bacteria" "p:Proteobacteria" "c:Betaproteobacteria" "" "" ""
"OTU_6258" "d:Bacteria" "p:Actinobacteria" "c:Actinobacteria" "" "" ""
"OTU_6259" "d:Bacteria" "p:Proteobacteria" "" "" "" ""
"OTU_626" "d:Bacteria" "p:Bacteroidetes" "" "" "" ""
"OTU_6260" "d:Bacteria" "p:Firmicutes" "c:Clostridia" "" "" ""
"OTU_6261" "d:Bacteria" "p:Acidobacteria" "c:Acidobacteria_Gp1" "" "" ""
"OTU_6262" "d:Bacteria" "p:Bacteroidetes" "c:Bacteroidia" "o:Bacteroidales" "f:Bacteroidaceae" "g:Bacteroides"
"OTU_6263" "d:Bacteria" "" "" "" "" ""
"OTU_6264" "d:Bacteria" "" "" "" "" ""
"OTU_6265" "d:Bacteria" "p:Proteobacteria" "" "" "" ""
"OTU_6267" "d:Bacteria" "p:Planctomycetes" "c:Planctomycetia" "o:Planctomycetales" "f:Planctomycetaceae" ""
"OTU_6268" "d:Bacteria" "p:Bacteroidetes" "" "" "" ""
"OTU_6269" "d:Bacteria" "" "" "" "" ""
"OTU_627" "d:Bacteria" "p:Acidobacteria" "c:Acidobacteria_Gp4" "" "" ""
"OTU_6270" "d:Bacteria" "p:Acidobacteria" "" "" "" ""
"OTU_6271" "d:Bacteria" "p:Proteobacteria" "c:Deltaproteobacteria" "" "" ""
"OTU_6273" "d:Bacteria" "p:Proteobacteria" "c:Alphaproteobacteria" "o:Rhodospirillales" "f:Rhodospirillaceae" "g:Dongia"
"OTU_6274" "d:Bacteria" "p:Acidobacteria" "c:Acidobacteria_Gp1" "" "" ""
"OTU_6275" "d:Bacteria" "" "" "" "" ""
"OTU_6276" "d:Bacteria" "p:Acidobacteria" "c:Acidobacteria_Gp3" "o:Gp3" "" ""
"OTU_6277" "d:Bacteria" "p:Firmicutes" "" "" "" ""
"OTU_6278" "d:Bacteria" "p:Bacteroidetes" "c:Sphingobacteriia" "o:Sphingobacteriales" "f:Chitinophagaceae" ""
"OTU_6279" "d:Bacteria" "" "" "" "" ""
"OTU_628" "d:Bacteria" "p:Bacteroidetes" "c:Cytophagia" "o:Cytophagales" "f:Cytophagaceae" "g:Rufibacter"
"OTU_6281" "d:Bacteria" "p:Bacteroidetes" "c:Flavobacteriia" "o:Flavobacteriales" "f:Flavobacteriaceae" ""
"OTU_6282" "d:Bacteria" "p:Bacteroidetes" "c:Cytophagia" "o:Cytophagales" "" ""
"OTU_6284" "d:Bacteria" "p:Proteobacteria" "" "" "" ""
"OTU_6285" "d:Bacteria" "p:Proteobacteria" "c:Gammaproteobacteria" "" "" ""
"OTU_6286" "d:Bacteria" "p:Acidobacteria" "c:Acidobacteria_Gp1" "" "" ""
"OTU_6287" "d:Bacteria" "" "" "" "" ""
"OTU_6288" "d:Bacteria" "p:Proteobacteria" "" "" "" ""
"OTU_6289" "d:Bacteria" "p:Firmicutes" "c:Erysipelotrichia" "" "" ""
"OTU_629" "d:Bacteria" "p:Bacteroidetes" "c:Bacteroidia" "o:Bacteroidales" "f:Prevotellaceae" "g:Prevotella"
"OTU_6290" "d:Bacteria" "p:Bacteroidetes" "c:Bacteroidia" "o:Bacteroidales" "" ""
"OTU_6291" "d:Bacteria" "p:Proteobacteria" "c:Alphaproteobacteria" "" "" ""
"OTU_63" "d:Bacteria" "p:Proteobacteria" "c:Alphaproteobacteria" "o:Caulobacterales" "f:Caulobacteraceae" "g:Caulobacter"
"OTU_630" "d:Bacteria" "p:Bacteroidetes" "c:Cytophagia" "o:Cytophagales" "" ""
"OTU_631" "d:Archaea" "p:Thaumarchaeota" "c:Nitrososphaerales" "o:Nitrososphaeraceae" "f:Nitrososphaera" ""
"OTU_632" "d:Bacteria" "p:Firmicutes" "c:Clostridia" "o:Clostridiales" "" ""
"OTU_633" "d:Bacteria" "p:Proteobacteria" "c:Betaproteobacteria" "o:Methylophilales" "f:Methylophilaceae" ""
"OTU_634" "d:Bacteria" "p:Actinobacteria" "c:Actinobacteria" "o:Actinobacteridae" "f:Actinomycetales" "g:Propionibacterineae"
"OTU_636" "d:Bacteria" "" "" "" "" ""
"OTU_637" "d:Bacteria" "p:Bacteroidetes" "" "" "" ""
"OTU_638" "d:Bacteria" "p:Actinobacteria" "c:Actinobacteria" "o:Actinobacteridae" "f:Actinomycetales" "g:Corynebacterineae"
"OTU_639" "d:Bacteria" "p:Firmicutes" "c:Bacilli" "o:Lactobacillales" "f:Streptococcaceae" "g:Streptococcus"
"OTU_64" "d:Bacteria" "p:Proteobacteria" "c:Betaproteobacteria" "o:Burkholderiales" "f:Comamonadaceae" ""
"OTU_640" "d:Bacteria" "p:Actinobacteria" "c:Actinobacteria" "o:Actinobacteridae" "f:Actinomycetales" "g:Actinomycineae"
"OTU_641" "d:Bacteria" "p:Proteobacteria" "c:Betaproteobacteria" "o:Burkholderiales" "f:Oxalobacteraceae" "g:Undibacterium"
"OTU_643" "d:Bacteria" "p:Actinobacteria" "c:Actinobacteria" "o:Actinobacteridae" "f:Actinomycetales" "g:Propionibacterineae"
"OTU_644" "d:Bacteria" "p:Proteobacteria" "c:Alphaproteobacteria" "o:Rhizobiales" "f:Methylobacteriaceae" ""
"OTU_645" "d:Bacteria" "p:Actinobacteria" "c:Actinobacteria" "" "" ""
"OTU_646" "d:Bacteria" "p:Proteobacteria" "c:Gammaproteobacteria" "" "" ""
"OTU_647" "d:Bacteria" "p:Proteobacteria" "c:Alphaproteobacteria" "o:Sphingomonadales" "f:Erythrobacteraceae" ""
"OTU_648" "d:Bacteria" "p:Verrucomicrobia" "" "" "" ""
"OTU_649" "d:Bacteria" "p:Proteobacteria" "c:Alphaproteobacteria" "" "" ""
"OTU_65" "d:Bacteria" "p:Actinobacteria" "c:Actinobacteria" "" "" ""
"OTU_650" "d:Bacteria" "p:Firmicutes" "c:Bacilli" "o:Bacillales" "" ""
"OTU_651" "d:Bacteria" "p:Cyanobacteria/Chloroplast" "c:Cyanobacteria" "o:Family_IV" "f:GpIV" ""
"OTU_652" "d:Bacteria" "p:Actinobacteria" "c:Actinobacteria" "o:Actinobacteridae" "f:Actinomycetales" ""
"OTU_653" "d:Bacteria" "p:Deinococcus-Thermus" "c:Deinococci" "o:Deinococcales" "f:Deinococcaceae" "g:Deinococcus"
"OTU_654" "d:Bacteria" "p:Bacteroidetes" "c:Sphingobacteriia" "o:Sphingobacteriales" "f:Sphingobacteriaceae" "g:Sphingobacterium"
"OTU_655" "d:Bacteria" "p:Acidobacteria" "c:Acidobacteria_Gp6" "o:Gp6" "" ""
"OTU_656" "d:Bacteria" "" "" "" "" ""
"OTU_657" "d:Bacteria" "p:Proteobacteria" "c:Alphaproteobacteria" "" "" ""
"OTU_658" "d:Bacteria" "p:Proteobacteria" "c:Betaproteobacteria" "" "" ""
"OTU_659" "d:Bacteria" "p:Firmicutes" "c:Bacilli" "o:Bacillales" "f:Bacillaceae_1" "g:Domibacillus"
"OTU_66" "d:Bacteria" "p:Proteobacteria" "c:Alphaproteobacteria" "" "" ""
"OTU_660" "d:Bacteria" "p:Firmicutes" "c:Clostridia" "o:Clostridiales" "f:Clostridiaceae_1" "g:Clostridium_sensu_stricto"
"OTU_661" "d:Bacteria" "p:Bacteroidetes" "c:Bacteroidia" "o:Bacteroidales" "f:Prevotellaceae" "g:Prevotella"
"OTU_662" "d:Bacteria" "p:Bacteroidetes" "c:Bacteroidia" "o:Bacteroidales" "f:Prevotellaceae" "g:Prevotella"
"OTU_663" "d:Bacteria" "p:Actinobacteria" "c:Actinobacteria" "" "" ""
"OTU_664" "d:Bacteria" "p:Bacteroidetes" "c:Sphingobacteriia" "o:Sphingobacteriales" "f:Sphingobacteriaceae" ""
"OTU_665" "d:Bacteria" "p:Firmicutes" "c:Clostridia" "o:Clostridiales" "f:Clostridiales_Incertae_Sedis_XI" "g:Parvimonas"
"OTU_666" "d:Bacteria" "p:Proteobacteria" "c:Epsilonproteobacteria" "o:Campylobacterales" "f:Campylobacteraceae" "g:Campylobacter"
"OTU_667" "d:Bacteria" "p:Proteobacteria" "c:Alphaproteobacteria" "o:Rhodospirillales" "f:Rhodospirillaceae" "g:Skermanella"
"OTU_668" "d:Bacteria" "p:Proteobacteria" "c:Gammaproteobacteria" "o:Chromatiales" "f:Chromatiaceae" "g:Rheinheimera"
"OTU_669" "d:Bacteria" "p:Bacteroidetes" "" "" "" ""
"OTU_67" "d:Bacteria" "" "" "" "" ""
"OTU_670" "d:Bacteria" "p:Firmicutes" "c:Clostridia" "o:Clostridiales" "f:Peptostreptococcaceae" "g:Peptostreptococcus"
"OTU_671" "d:Bacteria" "p:Proteobacteria" "c:Betaproteobacteria" "" "" ""
"OTU_673" "d:Bacteria" "p:Proteobacteria" "c:Betaproteobacteria" "" "" ""
"OTU_675" "d:Bacteria" "p:Chloroflexi" "c:Caldilineae" "" "" ""
"OTU_676" "d:Bacteria" "p:Bacteroidetes" "c:Bacteroidia" "o:Bacteroidales" "f:Bacteroidaceae" "g:Bacteroides"
"OTU_677" "d:Bacteria" "p:Firmicutes" "c:Bacilli" "o:Bacillales" "f:Paenibacillaceae_1" "g:Cohnella"
"OTU_678" "d:Bacteria" "p:Proteobacteria" "c:Alphaproteobacteria" "o:Rhodospirillales" "f:Acetobacteraceae" ""
"OTU_679" "d:Bacteria" "p:Actinobacteria" "c:Actinobacteria" "o:Coriobacteridae" "f:Coriobacteriales" "g:Coriobacterineae"
"OTU_68" "d:Bacteria" "p:Proteobacteria" "c:Betaproteobacteria" "o:Burkholderiales" "f:Burkholderiaceae" "g:Burkholderia"
"OTU_680" "d:Bacteria" "p:Bacteroidetes" "c:Sphingobacteriia" "o:Sphingobacteriales" "f:Chitinophagaceae" ""
"OTU_681" "d:Bacteria" "p:Actinobacteria" "c:Actinobacteria" "o:Actinobacteridae" "f:Bifidobacteriales" "g:Bifidobacteriaceae"
"OTU_682" "d:Bacteria" "p:Actinobacteria" "c:Actinobacteria" "o:Actinobacteridae" "f:Actinomycetales" ""
"OTU_683" "d:Bacteria" "p:Bacteroidetes" "" "" "" ""
"OTU_684" "d:Archaea" "p:Euryarchaeota" "c:Methanobacteria" "o:Methanobacteriales" "f:Methanobacteriaceae" "g:Methanobrevibacter"
"OTU_685" "d:Bacteria" "" "" "" "" ""
"OTU_686" "d:Bacteria" "p:Proteobacteria" "c:Gammaproteobacteria" "o:Pseudomonadales" "f:Pseudomonadaceae" "g:Cellvibrio"
"OTU_687" "d:Bacteria" "p:Proteobacteria" "c:Alphaproteobacteria" "" "" ""
"OTU_688" "d:Bacteria" "p:Proteobacteria" "c:Alphaproteobacteria" "o:Rhizobiales" "f:Bradyrhizobiaceae" ""
"OTU_689" "d:Bacteria" "p:Actinobacteria" "" "" "" ""
"OTU_69" "d:Bacteria" "p:Firmicutes" "c:Bacilli" "o:Lactobacillales" "f:Streptococcaceae" "g:Streptococcus"
"OTU_690" "d:Bacteria" "p:Bacteroidetes" "c:Flavobacteriia" "" "" ""
"OTU_691" "d:Bacteria" "p:Actinobacteria" "c:Actinobacteria" "o:Actinobacteridae" "f:Actinomycetales" "g:Frankineae"
"OTU_692" "d:Bacteria" "p:Deinococcus-Thermus" "c:Deinococci" "o:Deinococcales" "" ""
"OTU_693" "d:Bacteria" "" "" "" "" ""
"OTU_694" "d:Bacteria" "p:Proteobacteria" "c:Deltaproteobacteria" "o:Bdellovibrionales" "f:Bacteriovoracaceae" "g:Peredibacter"
"OTU_695" "d:Bacteria" "p:Firmicutes" "c:Bacilli" "" "" ""
"OTU_696" "d:Bacteria" "p:Proteobacteria" "c:Alphaproteobacteria" "" "" ""
"OTU_697" "d:Bacteria" "" "" "" "" ""
"OTU_698" "d:Bacteria" "p:Proteobacteria" "c:Alphaproteobacteria" "o:Rhodospirillales" "f:Acetobacteraceae" "g:Acidocella"
"OTU_699" "d:Bacteria" "" "" "" "" ""
"OTU_7" "d:Bacteria" "p:Proteobacteria" "c:Gammaproteobacteria" "o:Enterobacteriales" "f:Enterobacteriaceae" ""
"OTU_70" "d:Bacteria" "p:Bacteroidetes" "c:Sphingobacteriia" "o:Sphingobacteriales" "f:Sphingobacteriaceae" "g:Sphingobacterium"
"OTU_700" "d:Bacteria" "" "" "" "" ""
"OTU_701" "d:Bacteria" "p:Proteobacteria" "c:Alphaproteobacteria" "" "" ""
"OTU_702" "d:Bacteria" "p:Verrucomicrobia" "" "" "" ""
"OTU_703" "d:Bacteria" "p:Proteobacteria" "c:Alphaproteobacteria" "" "" ""
"OTU_704" "d:Bacteria" "p:Proteobacteria" "c:Gammaproteobacteria" "" "" ""
"OTU_705" "d:Bacteria" "p:Acidobacteria" "c:Acidobacteria_Gp4" "" "" ""
"OTU_706" "d:Bacteria" "p:Acidobacteria" "c:Acidobacteria_Gp6" "o:Gp6" "" ""
"OTU_707" "d:Bacteria" "" "" "" "" ""
"OTU_708" "d:Bacteria" "p:Proteobacteria" "c:Alphaproteobacteria" "" "" ""
"OTU_709" "d:Bacteria" "p:Actinobacteria" "c:Actinobacteria" "o:Actinobacteridae" "" ""
"OTU_71" "d:Bacteria" "p:Firmicutes" "c:Bacilli" "o:Lactobacillales" "f:Aerococcaceae" "g:Aerococcus"
"OTU_710" "d:Bacteria" "p:Acidobacteria" "c:Acidobacteria_Gp4" "" "" ""
"OTU_711" "d:Bacteria" "p:Firmicutes" "c:Bacilli" "o:Lactobacillales" "f:Lactobacillaceae" "g:Lactobacillus"
"OTU_712" "d:Bacteria" "p:Firmicutes" "c:Clostridia" "" "" ""
"OTU_713" "d:Bacteria" "p:Proteobacteria" "c:Gammaproteobacteria" "o:Pseudomonadales" "f:Pseudomonadaceae" "g:Pseudomonas"
"OTU_714" "d:Bacteria" "" "" "" "" ""
"OTU_715" "d:Bacteria" "p:Proteobacteria" "" "" "" ""
"OTU_716" "d:Bacteria" "p:Firmicutes" "c:Bacilli" "o:Bacillales" "" ""
"OTU_717" "d:Bacteria" "p:Actinobacteria" "c:Actinobacteria" "o:Actinobacteridae" "f:Actinomycetales" "g:Propionibacterineae"
"OTU_718" "d:Bacteria" "p:Acidobacteria" "c:Acidobacteria_Gp1" "o:Terriglobus" "" ""
"OTU_719" "d:Bacteria" "p:Actinobacteria" "c:Actinobacteria" "o:Actinobacteridae" "f:Actinomycetales" "g:Micrococcineae"
"OTU_72" "d:Bacteria" "p:Firmicutes" "c:Negativicutes" "o:Selenomonadales" "f:Veillonellaceae" "g:Veillonella"
"OTU_720" "d:Bacteria" "p:Proteobacteria" "" "" "" ""
"OTU_721" "d:Bacteria" "p:Firmicutes" "c:Clostridia" "o:Clostridiales" "f:Ruminococcaceae" ""
"OTU_724" "d:Bacteria" "p:Bacteroidetes" "c:Cytophagia" "o:Cytophagales" "f:Cytophagaceae" "g:Dyadobacter"
"OTU_725" "d:Bacteria" "p:Bacteroidetes" "c:Sphingobacteriia" "o:Sphingobacteriales" "f:Sphingobacteriaceae" ""
"OTU_726" "d:Bacteria" "" "" "" "" ""
"OTU_727" "d:Bacteria" "p:Proteobacteria" "c:Alphaproteobacteria" "" "" ""
"OTU_728" "d:Bacteria" "p:Actinobacteria" "c:Actinobacteria" "o:Actinobacteridae" "f:Actinomycetales" "g:Propionibacterineae"
"OTU_729" "d:Bacteria" "p:Proteobacteria" "c:Gammaproteobacteria" "o:Methylococcales" "f:Methylococcaceae" "g:Methylocaldum"
"OTU_73" "d:Bacteria" "p:Proteobacteria" "" "" "" ""
"OTU_730" "d:Bacteria" "p:Proteobacteria" "c:Alphaproteobacteria" "o:Rhizobiales" "f:Methylobacteriaceae" "g:Methylobacterium"
"OTU_732" "d:Bacteria" "p:Proteobacteria" "c:Betaproteobacteria" "" "" ""
"OTU_733" "d:Bacteria" "p:Proteobacteria" "c:Alphaproteobacteria" "" "" ""
"OTU_734" "d:Bacteria" "p:Proteobacteria" "c:Gammaproteobacteria" "" "" ""
"OTU_735" "d:Bacteria" "p:Bacteroidetes" "" "" "" ""
"OTU_736" "d:Bacteria" "p:Firmicutes" "c:Bacilli" "o:Bacillales" "" ""
"OTU_737" "d:Bacteria" "p:Firmicutes" "c:Bacilli" "o:Bacillales" "f:Bacillaceae_1" ""
"OTU_738" "d:Bacteria" "p:Proteobacteria" "c:Betaproteobacteria" "" "" ""
"OTU_739" "d:Bacteria" "p:Proteobacteria" "c:Deltaproteobacteria" "" "" ""
"OTU_74" "d:Bacteria" "p:Bacteroidetes" "c:Sphingobacteriia" "o:Sphingobacteriales" "f:Chitinophagaceae" ""
"OTU_740" "d:Bacteria" "p:Bacteroidetes" "" "" "" ""
"OTU_741" "d:Bacteria" "p:Proteobacteria" "c:Alphaproteobacteria" "" "" ""
"OTU_742" "d:Bacteria" "p:Proteobacteria" "c:Betaproteobacteria" "o:Neisseriales" "f:Neisseriaceae" ""
"OTU_743" "d:Bacteria" "p:Bacteroidetes" "c:Cytophagia" "o:Cytophagales" "f:Cytophagaceae" ""
"OTU_744" "d:Bacteria" "p:Proteobacteria" "c:Alphaproteobacteria" "o:Rhodospirillales" "f:Acetobacteraceae" "g:Roseomonas"
"OTU_745" "d:Bacteria" "p:Planctomycetes" "" "" "" ""
"OTU_746" "d:Bacteria" "p:Proteobacteria" "c:Betaproteobacteria" "" "" ""
"OTU_747" "d:Bacteria" "p:Proteobacteria" "c:Alphaproteobacteria" "o:Rhizobiales" "f:Methylobacteriaceae" "g:Methylobacterium"
"OTU_748" "d:Bacteria" "p:Bacteroidetes" "c:Sphingobacteriia" "" "" ""
"OTU_749" "d:Bacteria" "p:Bacteroidetes" "c:Sphingobacteriia" "o:Sphingobacteriales" "f:Sphingobacteriaceae" ""
"OTU_75" "d:Bacteria" "p:Firmicutes" "c:Bacilli" "o:Bacillales" "f:Bacillaceae_1" "g:Bacillus"
"OTU_750" "d:Bacteria" "p:Proteobacteria" "c:Alphaproteobacteria" "" "" ""
"OTU_751" "d:Bacteria" "p:Actinobacteria" "c:Actinobacteria" "o:Rubrobacteridae" "f:Solirubrobacterales" ""
"OTU_752" "d:Bacteria" "p:Proteobacteria" "c:Alphaproteobacteria" "" "" ""
"OTU_753" "d:Bacteria" "p:Proteobacteria" "c:Betaproteobacteria" "o:Burkholderiales" "f:Burkholderiaceae" ""
"OTU_754" "d:Bacteria" "p:Proteobacteria" "c:Gammaproteobacteria" "" "" ""
"OTU_756" "d:Bacteria" "p:Proteobacteria" "c:Betaproteobacteria" "" "" ""
"OTU_757" "d:Bacteria" "p:Firmicutes" "c:Bacilli" "o:Bacillales" "f:Bacillales_Incertae_Sedis_X" "g:Thermicanus"
"OTU_758" "d:Bacteria" "p:Proteobacteria" "c:Alphaproteobacteria" "o:Sphingomonadales" "" ""
"OTU_759" "d:Bacteria" "p:Proteobacteria" "c:Alphaproteobacteria" "" "" ""
"OTU_76" "d:Bacteria" "p:Proteobacteria" "c:Alphaproteobacteria" "o:Rhodobacterales" "f:Rhodobacteraceae" ""
"OTU_761" "d:Bacteria" "p:Bacteroidetes" "c:Flavobacteriia" "o:Flavobacteriales" "f:Flavobacteriaceae" ""
"OTU_762" "d:Bacteria" "p:Bacteroidetes" "c:Bacteroidia" "o:Bacteroidales" "f:Prevotellaceae" "g:Alloprevotella"
"OTU_763" "d:Bacteria" "p:Proteobacteria" "c:Alphaproteobacteria" "" "" ""
"OTU_764" "d:Bacteria" "p:Proteobacteria" "c:Alphaproteobacteria" "" "" ""
"OTU_765" "d:Bacteria" "p:Proteobacteria" "c:Betaproteobacteria" "o:Burkholderiales" "f:Alcaligenaceae" ""
"OTU_766" "d:Bacteria" "p:Proteobacteria" "c:Alphaproteobacteria" "o:Rhizobiales" "" ""
"OTU_768" "d:Bacteria" "p:Proteobacteria" "c:Alphaproteobacteria" "o:Rhizobiales" "" ""
"OTU_769" "d:Bacteria" "p:Proteobacteria" "c:Gammaproteobacteria" "o:Oceanospirillales" "f:Halomonadaceae" "g:Halomonas"
"OTU_77" "d:Bacteria" "p:Proteobacteria" "c:Gammaproteobacteria" "o:Enterobacteriales" "f:Enterobacteriaceae" "g:Arsenophonus"
"OTU_770" "d:Bacteria" "p:Proteobacteria" "c:Alphaproteobacteria" "" "" ""
"OTU_771" "d:Bacteria" "p:Bacteroidetes" "c:Flavobacteriia" "o:Flavobacteriales" "f:Flavobacteriaceae" "g:Myroides"
"OTU_772" "d:Bacteria" "p:Proteobacteria" "c:Gammaproteobacteria" "o:Xanthomonadales" "f:Xanthomonadaceae" ""
"OTU_775" "d:Bacteria" "p:Bacteroidetes" "c:Sphingobacteriia" "" "" ""
"OTU_776" "d:Bacteria" "p:Firmicutes" "c:Bacilli" "o:Lactobacillales" "f:Lactobacillaceae" "g:Lactobacillus"
"OTU_778" "d:Bacteria" "p:Bacteroidetes" "c:Sphingobacteriia" "o:Sphingobacteriales" "f:Chitinophagaceae" ""
"OTU_779" "d:Bacteria" "p:Proteobacteria" "c:Alphaproteobacteria" "o:Caulobacterales" "f:Caulobacteraceae" "g:Phenylobacterium"
"OTU_78" "d:Bacteria" "p:Actinobacteria" "c:Actinobacteria" "o:Actinobacteridae" "f:Actinomycetales" ""
"OTU_780" "d:Bacteria" "" "" "" "" ""
"OTU_782" "d:Bacteria" "p:Bacteroidetes" "" "" "" ""
"OTU_783" "d:Bacteria" "p:Proteobacteria" "c:Gammaproteobacteria" "o:Pseudomonadales" "f:Moraxellaceae" "g:Acinetobacter"
"OTU_784" "d:Bacteria" "" "" "" "" ""
"OTU_785" "d:Bacteria" "p:Proteobacteria" "c:Alphaproteobacteria" "" "" ""
"OTU_786" "d:Bacteria" "p:Chloroflexi" "" "" "" ""
"OTU_787" "d:Bacteria" "p:Firmicutes" "c:Bacilli" "o:Bacillales" "f:Bacillaceae_1" "g:Bacillus"
"OTU_788" "d:Bacteria" "p:Planctomycetes" "c:Planctomycetia" "o:Planctomycetales" "f:Planctomycetaceae" ""
"OTU_79" "d:Bacteria" "p:Proteobacteria" "c:Betaproteobacteria" "o:Hydrogenophilales" "f:Hydrogenophilaceae" "g:Thiobacillus"
"OTU_790" "d:Bacteria" "p:Firmicutes" "c:Bacilli" "o:Bacillales" "" ""
"OTU_791" "d:Bacteria" "p:Proteobacteria" "c:Alphaproteobacteria" "o:Caulobacterales" "f:Hyphomonadaceae" "g:Hyphomonas"
"OTU_792" "d:Bacteria" "p:Cyanobacteria/Chloroplast" "c:Cyanobacteria" "" "" ""
"OTU_793" "d:Bacteria" "p:Proteobacteria" "c:Alphaproteobacteria" "o:Sphingomonadales" "f:Erythrobacteraceae" "g:Altererythrobacter"
"OTU_795" "d:Bacteria" "p:Firmicutes" "c:Bacilli" "" "" ""
"OTU_796" "d:Bacteria" "p:Bacteroidetes" "c:Bacteroidia" "o:Bacteroidales" "" ""
"OTU_797" "d:Bacteria" "p:Verrucomicrobia" "c:Spartobacteria" "o:Spartobacteria_genera_incertae_sedis" "" ""
"OTU_799" "d:Bacteria" "p:Proteobacteria" "c:Alphaproteobacteria" "" "" ""
"OTU_8" "d:Bacteria" "p:Proteobacteria" "c:Alphaproteobacteria" "" "" ""
"OTU_80" "d:Bacteria" "p:Bacteroidetes" "c:Flavobacteriia" "" "" ""
"OTU_800" "d:Bacteria" "p:Cyanobacteria/Chloroplast" "" "" "" ""
"OTU_801" "d:Bacteria" "p:Bacteroidetes" "c:Bacteroidia" "o:Bacteroidales" "f:Prevotellaceae" "g:Prevotella"
"OTU_802" "d:Bacteria" "p:Proteobacteria" "c:Betaproteobacteria" "o:Rhodocyclales" "f:Rhodocyclaceae" "g:Zoogloea"
"OTU_803" "d:Bacteria" "p:Planctomycetes" "" "" "" ""
"OTU_804" "d:Bacteria" "p:Firmicutes" "" "" "" ""
"OTU_805" "d:Bacteria" "p:Actinobacteria" "c:Actinobacteria" "o:Actinobacteridae" "f:Actinomycetales" ""
"OTU_806" "d:Bacteria" "p:Verrucomicrobia" "c:Verrucomicrobiae" "o:Verrucomicrobiales" "" ""
"OTU_807" "d:Bacteria" "p:Proteobacteria" "c:Alphaproteobacteria" "" "" ""
"OTU_808" "d:Bacteria" "p:Proteobacteria" "c:Alphaproteobacteria" "" "" ""
"OTU_809" "d:Bacteria" "p:Actinobacteria" "c:Actinobacteria" "o:Actinobacteridae" "f:Actinomycetales" "g:Streptosporangineae"
"OTU_81" "d:Bacteria" "p:Proteobacteria" "c:Betaproteobacteria" "o:Burkholderiales" "" ""
"OTU_810" "d:Bacteria" "" "" "" "" ""
"OTU_811" "d:Bacteria" "p:Actinobacteria" "c:Actinobacteria" "o:Actinobacteridae" "f:Actinomycetales" "g:Corynebacterineae"
"OTU_812" "d:Bacteria" "p:Acidobacteria" "c:Acidobacteria_Gp6" "o:Gp6" "" ""
"OTU_813" "d:Bacteria" "p:Proteobacteria" "c:Gammaproteobacteria" "o:Xanthomonadales" "f:Xanthomonadaceae" ""
"OTU_814" "d:Bacteria" "p:Firmicutes" "c:Bacilli" "o:Lactobacillales" "f:Carnobacteriaceae" "g:Alloiococcus"
"OTU_815" "d:Bacteria" "p:Proteobacteria" "c:Alphaproteobacteria" "" "" ""
"OTU_816" "d:Bacteria" "p:Proteobacteria" "c:Alphaproteobacteria" "" "" ""
"OTU_818" "d:Bacteria" "p:Actinobacteria" "c:Actinobacteria" "o:Actinobacteridae" "f:Actinomycetales" "g:Micrococcineae"
"OTU_819" "d:Bacteria" "p:Bacteroidetes" "c:Flavobacteriia" "o:Flavobacteriales" "f:Flavobacteriaceae" ""
"OTU_82" "d:Bacteria" "p:Proteobacteria" "c:Alphaproteobacteria" "o:Rhizobiales" "f:Methylobacteriaceae" "g:Methylobacterium"
"OTU_820" "d:Bacteria" "p:Firmicutes" "c:Clostridia" "o:Clostridiales" "f:Ruminococcaceae" ""
"OTU_821" "d:Bacteria" "p:Actinobacteria" "c:Actinobacteria" "o:Actinobacteridae" "f:Actinomycetales" "g:Propionibacterineae"
"OTU_822" "d:Bacteria" "p:Actinobacteria" "c:Actinobacteria" "o:Actinobacteridae" "f:Actinomycetales" "g:Actinomycineae"
"OTU_823" "d:Bacteria" "p:Bacteroidetes" "c:Sphingobacteriia" "o:Sphingobacteriales" "f:Chitinophagaceae" "g:Parasegetibacter"
"OTU_824" "d:Bacteria" "p:Proteobacteria" "c:Alphaproteobacteria" "o:Sphingomonadales" "f:Sphingomonadaceae" "g:Sphingomonas"
"OTU_825" "d:Bacteria" "p:Bacteroidetes" "" "" "" ""
"OTU_826" "d:Bacteria" "p:Proteobacteria" "c:Betaproteobacteria" "" "" ""
"OTU_827" "d:Bacteria" "p:Proteobacteria" "" "" "" ""
"OTU_829" "d:Bacteria" "p:Bacteroidetes" "c:Cytophagia" "o:Cytophagales" "f:Cytophagaceae" ""
"OTU_83" "d:Bacteria" "p:Actinobacteria" "c:Actinobacteria" "o:Actinobacteridae" "f:Actinomycetales" "g:Corynebacterineae"
"OTU_831" "d:Bacteria" "p:Proteobacteria" "c:Alphaproteobacteria" "" "" ""
"OTU_833" "d:Bacteria" "p:Deinococcus-Thermus" "c:Deinococci" "o:Deinococcales" "f:Deinococcaceae" "g:Deinococcus"
"OTU_834" "d:Bacteria" "p:Deinococcus-Thermus" "c:Deinococci" "o:Deinococcales" "f:Deinococcaceae" ""
"OTU_835" "d:Bacteria" "p:Firmicutes" "c:Negativicutes" "o:Selenomonadales" "f:Veillonellaceae" ""
"OTU_836" "d:Bacteria" "p:Proteobacteria" "c:Alphaproteobacteria" "o:Sphingomonadales" "f:Sphingomonadaceae" "g:Sphingomonas"
"OTU_837" "d:Bacteria" "p:Bacteroidetes" "c:Sphingobacteriia" "o:Sphingobacteriales" "f:Sphingobacteriaceae" ""
"OTU_838" "d:Bacteria" "p:Deinococcus-Thermus" "c:Deinococci" "o:Deinococcales" "f:Deinococcaceae" "g:Deinococcus"
"OTU_839" "d:Bacteria" "p:Bacteroidetes" "c:Bacteroidia" "o:Bacteroidales" "f:Prevotellaceae" "g:Prevotella"
"OTU_84" "d:Bacteria" "p:Proteobacteria" "c:Betaproteobacteria" "o:Burkholderiales" "f:Oxalobacteraceae" "g:Herbaspirillum"
"OTU_840" "d:Bacteria" "p:Proteobacteria" "" "" "" ""
"OTU_841" "d:Bacteria" "p:Actinobacteria" "c:Actinobacteria" "o:Actinobacteridae" "f:Actinomycetales" "g:Micrococcineae"
"OTU_842" "d:Bacteria" "p:Firmicutes" "c:Clostridia" "o:Clostridiales" "" ""
"OTU_843" "d:Bacteria" "p:Proteobacteria" "" "" "" ""
"OTU_844" "d:Bacteria" "p:Deinococcus-Thermus" "c:Deinococci" "o:Deinococcales" "f:Deinococcaceae" "g:Deinococcus"
"OTU_847" "d:Bacteria" "p:Firmicutes" "c:Bacilli" "o:Lactobacillales" "f:Leuconostocaceae" "g:Fructobacillus"
"OTU_848" "d:Bacteria" "" "" "" "" ""
"OTU_849" "d:Bacteria" "p:Actinobacteria" "c:Actinobacteria" "o:Actinobacteridae" "f:Actinomycetales" ""
"OTU_85" "d:Bacteria" "p:Proteobacteria" "c:Gammaproteobacteria" "o:Enterobacteriales" "f:Enterobacteriaceae" ""
"OTU_850" "d:Bacteria" "p:Bacteroidetes" "c:Flavobacteriia" "o:Flavobacteriales" "f:Flavobacteriaceae" "g:Capnocytophaga"
"OTU_851" "d:Bacteria" "p:Bacteroidetes" "c:Sphingobacteriia" "o:Sphingobacteriales" "f:Sphingobacteriaceae" "g:Sphingobacterium"
"OTU_852" "d:Bacteria" "p:Verrucomicrobia" "c:Verrucomicrobiae" "" "" ""
"OTU_853" "d:Bacteria" "p:Proteobacteria" "" "" "" ""
"OTU_854" "d:Bacteria" "p:Actinobacteria" "c:Actinobacteria" "" "" ""
"OTU_855" "d:Bacteria" "p:Proteobacteria" "c:Alphaproteobacteria" "o:Rhizobiales" "" ""
"OTU_856" "d:Bacteria" "" "" "" "" ""
"OTU_857" "d:Bacteria" "p:Cyanobacteria/Chloroplast" "" "" "" ""
"OTU_858" "d:Bacteria" "p:Proteobacteria" "c:Alphaproteobacteria" "o:Rhodospirillales" "f:Acetobacteraceae" ""
"OTU_859" "d:Bacteria" "p:Proteobacteria" "c:Alphaproteobacteria" "" "" ""
"OTU_86" "d:Bacteria" "p:Proteobacteria" "c:Betaproteobacteria" "o:Burkholderiales" "" ""
"OTU_860" "d:Bacteria" "p:Acidobacteria" "c:Acidobacteria_Gp15" "o:Gp15" "" ""
"OTU_862" "d:Bacteria" "p:Firmicutes" "c:Bacilli" "o:Bacillales" "f:Staphylococcaceae" "g:Staphylococcus"
"OTU_865" "d:Bacteria" "p:Bacteroidetes" "c:Cytophagia" "o:Cytophagales" "f:Cytophagaceae" ""
"OTU_866" "d:Bacteria" "p:Actinobacteria" "c:Actinobacteria" "o:Actinobacteridae" "f:Actinomycetales" "g:Propionibacterineae"
"OTU_867" "d:Bacteria" "p:Bacteroidetes" "c:Flavobacteriia" "o:Flavobacteriales" "f:Flavobacteriaceae" "g:Flavobacterium"
"OTU_868" "d:Bacteria" "p:Actinobacteria" "c:Actinobacteria" "" "" ""
"OTU_869" "d:Bacteria" "p:Planctomycetes" "" "" "" ""
"OTU_87" "d:Bacteria" "p:Proteobacteria" "c:Alphaproteobacteria" "" "" ""
"OTU_870" "d:Bacteria" "p:Proteobacteria" "c:Alphaproteobacteria" "" "" ""
"OTU_871" "d:Bacteria" "p:Actinobacteria" "c:Actinobacteria" "" "" ""
"OTU_872" "d:Bacteria" "p:Actinobacteria" "c:Actinobacteria" "" "" ""
"OTU_873" "d:Bacteria" "p:Proteobacteria" "c:Deltaproteobacteria" "" "" ""
"OTU_874" "d:Bacteria" "p:Proteobacteria" "c:Gammaproteobacteria" "" "" ""
"OTU_875" "d:Bacteria" "p:Bacteroidetes" "c:Cytophagia" "o:Cytophagales" "f:Cytophagaceae" "g:Adhaeribacter"
"OTU_876" "d:Bacteria" "p:Firmicutes" "" "" "" ""
"OTU_877" "d:Bacteria" "p:Actinobacteria" "" "" "" ""
"OTU_878" "d:Bacteria" "p:Proteobacteria" "c:Gammaproteobacteria" "" "" ""
"OTU_879" "d:Bacteria" "p:Proteobacteria" "c:Gammaproteobacteria" "o:Oceanospirillales" "f:Alcanivoracaceae" "g:Alcanivorax"
"OTU_88" "d:Bacteria" "p:Firmicutes" "c:Bacilli" "o:Lactobacillales" "f:Carnobacteriaceae" "g:Dolosigranulum"
"OTU_881" "d:Bacteria" "p:Proteobacteria" "c:Gammaproteobacteria" "o:Pseudomonadales" "f:Moraxellaceae" "g:Paraperlucidibaca"
"OTU_882" "d:Bacteria" "p:Firmicutes" "c:Negativicutes" "o:Selenomonadales" "f:Veillonellaceae" "g:Dialister"
"OTU_883" "d:Bacteria" "" "" "" "" ""
"OTU_884" "d:Bacteria" "p:Bacteroidetes" "c:Cytophagia" "o:Cytophagales" "f:Cytophagaceae" ""
"OTU_885" "d:Bacteria" "p:Bacteroidetes" "c:Cytophagia" "" "" ""
"OTU_888" "d:Bacteria" "p:Bacteroidetes" "c:Sphingobacteriia" "o:Sphingobacteriales" "f:Sphingobacteriaceae" "g:Mucilaginibacter"
"OTU_889" "d:Bacteria" "p:Verrucomicrobia" "" "" "" ""
"OTU_89" "d:Bacteria" "p:Bacteroidetes" "c:Flavobacteriia" "o:Flavobacteriales" "f:Flavobacteriaceae" "g:Chryseobacterium"
"OTU_890" "d:Bacteria" "" "" "" "" ""
"OTU_891" "d:Bacteria" "p:Firmicutes" "c:Bacilli" "o:Bacillales" "" ""
"OTU_892" "d:Bacteria" "" "" "" "" ""
"OTU_893" "d:Bacteria" "p:Actinobacteria" "c:Actinobacteria" "" "" ""
"OTU_894" "d:Bacteria" "p:Bacteroidetes" "c:Cytophagia" "o:Cytophagales" "f:Cytophagaceae" "g:Dyadobacter"
"OTU_896" "d:Bacteria" "p:Proteobacteria" "c:Alphaproteobacteria" "" "" ""
"OTU_897" "d:Bacteria" "" "" "" "" ""
"OTU_898" "d:Bacteria" "p:Proteobacteria" "c:Betaproteobacteria" "" "" ""
"OTU_899" "d:Archaea" "p:Thaumarchaeota" "c:Nitrososphaerales" "" "" ""
"OTU_9" "d:Bacteria" "p:Proteobacteria" "c:Betaproteobacteria" "o:Burkholderiales" "f:Burkholderiaceae" "g:Ralstonia"
"OTU_90" "d:Bacteria" "p:Proteobacteria" "" "" "" ""
"OTU_900" "d:Bacteria" "p:Bacteroidetes" "c:Flavobacteriia" "o:Flavobacteriales" "f:Flavobacteriaceae" "g:Weeksella"
"OTU_901" "d:Bacteria" "p:Actinobacteria" "c:Actinobacteria" "" "" ""
"OTU_902" "d:Bacteria" "p:Actinobacteria" "c:Actinobacteria" "o:Actinobacteridae" "f:Actinomycetales" "g:Micrococcineae"
"OTU_903" "d:Bacteria" "p:Actinobacteria" "c:Actinobacteria" "o:Actinobacteridae" "f:Actinomycetales" "g:Micrococcineae"
"OTU_904" "d:Bacteria" "p:Actinobacteria" "" "" "" ""
"OTU_905" "d:Bacteria" "p:Proteobacteria" "c:Alphaproteobacteria" "" "" ""
"OTU_906" "d:Bacteria" "p:Proteobacteria" "c:Alphaproteobacteria" "o:Rhodobacterales" "f:Rhodobacteraceae" ""
"OTU_907" "d:Bacteria" "p:Firmicutes" "c:Bacilli" "o:Bacillales" "" ""
"OTU_908" "d:Bacteria" "p:Acidobacteria" "" "" "" ""
"OTU_909" "d:Bacteria" "p:Proteobacteria" "c:Gammaproteobacteria" "o:Pseudomonadales" "f:Moraxellaceae" "g:Acinetobacter"
"OTU_91" "d:Bacteria" "p:Firmicutes" "c:Clostridia" "o:Clostridiales" "f:Peptostreptococcaceae" "g:Filifactor"
"OTU_911" "d:Bacteria" "p:Bacteroidetes" "c:Cytophagia" "o:Cytophagales" "f:Cytophagaceae" "g:Hymenobacter"
"OTU_912" "d:Bacteria" "" "" "" "" ""
"OTU_913" "d:Bacteria" "p:Firmicutes" "c:Bacilli" "o:Bacillales" "f:Bacillaceae_2" "g:Oceanobacillus"
"OTU_914" "d:Bacteria" "p:Actinobacteria" "" "" "" ""
"OTU_915" "d:Bacteria" "" "" "" "" ""
"OTU_916" "d:Bacteria" "p:Actinobacteria" "c:Actinobacteria" "o:Actinobacteridae" "f:Actinomycetales" "g:Micrococcineae"
"OTU_917" "d:Bacteria" "p:Proteobacteria" "c:Gammaproteobacteria" "o:Xanthomonadales" "f:Xanthomonadaceae" "g:Ignatzschineria"
"OTU_918" "d:Bacteria" "" "" "" "" ""
"OTU_919" "d:Bacteria" "p:Proteobacteria" "" "" "" ""
"OTU_92" "d:Bacteria" "p:Firmicutes" "c:Bacilli" "o:Bacillales" "f:Paenibacillaceae_1" "g:Paenibacillus"
"OTU_920" "d:Bacteria" "" "" "" "" ""
"OTU_922" "d:Bacteria" "p:Actinobacteria" "" "" "" ""
"OTU_923" "d:Bacteria" "p:Acidobacteria" "c:Acidobacteria_Gp6" "o:Gp6" "" ""
"OTU_924" "d:Bacteria" "p:Bacteroidetes" "c:Cytophagia" "" "" ""
"OTU_925" "d:Bacteria" "p:Bacteroidetes" "c:Sphingobacteriia" "" "" ""
"OTU_926" "d:Bacteria" "p:Firmicutes" "c:Clostridia" "" "" ""
"OTU_927" "d:Bacteria" "p:Acidobacteria" "c:Acidobacteria_Gp6" "" "" ""
"OTU_928" "d:Bacteria" "" "" "" "" ""
"OTU_929" "d:Bacteria" "p:Bacteroidetes" "c:Sphingobacteriia" "o:Sphingobacteriales" "f:Chitinophagaceae" ""
"OTU_93" "d:Bacteria" "p:Actinobacteria" "c:Actinobacteria" "o:Actinobacteridae" "f:Actinomycetales" "g:Micrococcineae"
"OTU_930" "d:Bacteria" "p:Bacteroidetes" "c:Cytophagia" "o:Cytophagales" "f:Cytophagaceae" "g:Hymenobacter"
"OTU_931" "d:Bacteria" "p:Verrucomicrobia" "c:Verrucomicrobiae" "o:Verrucomicrobiales" "f:Verrucomicrobiaceae" ""
"OTU_932" "d:Bacteria" "" "" "" "" ""
"OTU_933" "d:Bacteria" "p:Proteobacteria" "c:Alphaproteobacteria" "o:Sneathiellales" "f:Sneathiellaceae" "g:Taonella"
"OTU_934" "d:Bacteria" "p:Actinobacteria" "c:Actinobacteria" "o:Actinobacteridae" "f:Actinomycetales" "g:Micrococcineae"
"OTU_936" "d:Bacteria" "p:Acidobacteria" "c:Acidobacteria_Gp16" "" "" ""
"OTU_937" "d:Bacteria" "p:Tenericutes" "c:Mollicutes" "o:Mycoplasmatales" "f:Mycoplasmataceae" "g:Mycoplasma"
"OTU_938" "d:Bacteria" "p:Proteobacteria" "c:Betaproteobacteria" "o:Burkholderiales" "" ""
"OTU_939" "d:Bacteria" "p:Firmicutes" "" "" "" ""
"OTU_94" "d:Bacteria" "p:Bacteroidetes" "" "" "" ""
"OTU_940" "d:Bacteria" "p:Firmicutes" "c:Bacilli" "o:Lactobacillales" "f:Leuconostocaceae" "g:Leuconostoc"
"OTU_941" "d:Bacteria" "p:Actinobacteria" "c:Actinobacteria" "o:Actinobacteridae" "f:Actinomycetales" "g:Pseudonocardineae"
"OTU_942" "d:Bacteria" "p:Firmicutes" "c:Bacilli" "o:Bacillales" "f:Bacillaceae_2" "g:Marinococcus"
"OTU_943" "d:Bacteria" "p:candidate_division_WPS-1" "" "" "" ""
"OTU_944" "d:Bacteria" "p:Bacteroidetes" "c:Cytophagia" "" "" ""
"OTU_945" "d:Bacteria" "p:Firmicutes" "c:Bacilli" "o:Lactobacillales" "f:Streptococcaceae" "g:Streptococcus"
"OTU_946" "d:Bacteria" "p:Proteobacteria" "c:Alphaproteobacteria" "" "" ""
"OTU_947" "d:Bacteria" "p:Proteobacteria" "c:Alphaproteobacteria" "" "" ""
"OTU_948" "d:Bacteria" "p:Proteobacteria" "c:Gammaproteobacteria" "o:Pseudomonadales" "f:Pseudomonadaceae" "g:Pseudomonas"
"OTU_949" "d:Bacteria" "p:Firmicutes" "c:Bacilli" "o:Lactobacillales" "f:Enterococcaceae" "g:Vagococcus"
"OTU_95" "d:Bacteria" "p:Proteobacteria" "c:Gammaproteobacteria" "o:Pseudomonadales" "f:Moraxellaceae" ""
"OTU_950" "d:Bacteria" "p:Bacteroidetes" "c:Flavobacteriia" "o:Flavobacteriales" "f:Flavobacteriaceae" ""
"OTU_951" "d:Bacteria" "p:Firmicutes" "c:Bacilli" "" "" ""
"OTU_953" "d:Bacteria" "p:Proteobacteria" "c:Gammaproteobacteria" "" "" ""
"OTU_954" "d:Bacteria" "p:Firmicutes" "c:Bacilli" "o:Lactobacillales" "f:Lactobacillaceae" "g:Lactobacillus"
"OTU_955" "d:Bacteria" "p:Acidobacteria" "c:Acidobacteria_Gp16" "o:Gp16" "" ""
"OTU_956" "d:Bacteria" "p:Actinobacteria" "c:Actinobacteria" "o:Actinobacteridae" "f:Actinomycetales" "g:Actinomycineae"
"OTU_957" "d:Bacteria" "p:Actinobacteria" "c:Actinobacteria" "o:Actinobacteridae" "f:Actinomycetales" ""
"OTU_958" "d:Bacteria" "p:Proteobacteria" "c:Deltaproteobacteria" "" "" ""
"OTU_959" "d:Bacteria" "p:Parcubacteria" "c:Parcubacteria_genera_incertae_sedis" "" "" ""
"OTU_96" "d:Bacteria" "p:Firmicutes" "c:Bacilli" "o:Bacillales" "f:Paenibacillaceae_1" "g:Brevibacillus"
"OTU_960" "d:Bacteria" "p:Actinobacteria" "c:Actinobacteria" "o:Actinobacteridae" "f:Bifidobacteriales" "g:Bifidobacteriaceae"
"OTU_962" "d:Bacteria" "p:Firmicutes" "" "" "" ""
"OTU_963" "d:Bacteria" "p:Actinobacteria" "c:Actinobacteria" "o:Actinobacteridae" "f:Actinomycetales" "g:Corynebacterineae"
"OTU_964" "d:Bacteria" "p:Bacteroidetes" "c:Flavobacteriia" "o:Flavobacteriales" "f:Flavobacteriaceae" ""
"OTU_965" "d:Bacteria" "p:Proteobacteria" "c:Gammaproteobacteria" "" "" ""
"OTU_967" "d:Bacteria" "p:Proteobacteria" "c:Betaproteobacteria" "" "" ""
"OTU_968" "d:Bacteria" "p:Proteobacteria" "c:Alphaproteobacteria" "" "" ""
"OTU_969" "d:Bacteria" "p:Proteobacteria" "c:Alphaproteobacteria" "" "" ""
"OTU_97" "d:Bacteria" "p:Proteobacteria" "c:Gammaproteobacteria" "o:Pseudomonadales" "f:Moraxellaceae" "g:Acinetobacter"
"OTU_970" "d:Bacteria" "p:Proteobacteria" "c:Gammaproteobacteria" "o:Pseudomonadales" "f:Moraxellaceae" ""
"OTU_971" "d:Bacteria" "p:Proteobacteria" "c:Betaproteobacteria" "o:Rhodocyclales" "f:Rhodocyclaceae" "g:Azospira"
"OTU_972" "d:Bacteria" "p:Actinobacteria" "c:Actinobacteria" "o:Actinobacteridae" "f:Actinomycetales" "g:Micrococcineae"
"OTU_973" "d:Bacteria" "p:Firmicutes" "c:Negativicutes" "o:Selenomonadales" "f:Veillonellaceae" ""
"OTU_975" "d:Bacteria" "p:Actinobacteria" "" "" "" ""
"OTU_976" "d:Bacteria" "p:Proteobacteria" "c:Gammaproteobacteria" "" "" ""
"OTU_977" "d:Archaea" "p:Thaumarchaeota" "c:Nitrososphaerales" "" "" ""
"OTU_978" "d:Bacteria" "p:Proteobacteria" "c:Alphaproteobacteria" "" "" ""
"OTU_979" "d:Bacteria" "p:Acidobacteria" "c:Acidobacteria_Gp4" "o:Gp4" "" ""
"OTU_98" "d:Bacteria" "p:Proteobacteria" "c:Alphaproteobacteria" "o:Caulobacterales" "f:Caulobacteraceae" "g:Brevundimonas"
"OTU_980" "d:Bacteria" "p:Armatimonadetes" "" "" "" ""
"OTU_981" "d:Bacteria" "p:Proteobacteria" "c:Alphaproteobacteria" "" "" ""
"OTU_983" "d:Bacteria" "p:Firmicutes" "" "" "" ""
"OTU_984" "d:Bacteria" "p:Firmicutes" "c:Bacilli" "o:Lactobacillales" "f:Lactobacillaceae" "g:Lactobacillus"
"OTU_985" "d:Bacteria" "p:Planctomycetes" "c:Planctomycetia" "o:Planctomycetales" "f:Planctomycetaceae" ""
"OTU_986" "d:Bacteria" "p:Actinobacteria" "" "" "" ""
"OTU_987" "d:Bacteria" "p:Proteobacteria" "c:Alphaproteobacteria" "" "" ""
"OTU_988" "d:Bacteria" "p:Acidobacteria" "c:Acidobacteria_Gp17" "o:Gp17" "" ""
"OTU_989" "d:Bacteria" "p:Proteobacteria" "c:Alphaproteobacteria" "" "" ""
"OTU_99" "d:Bacteria" "p:Actinobacteria" "c:Actinobacteria" "o:Actinobacteridae" "f:Actinomycetales" "g:Corynebacterineae"
"OTU_990" "d:Bacteria" "p:Proteobacteria" "c:Deltaproteobacteria" "" "" ""
"OTU_991" "d:Bacteria" "p:Acidobacteria" "" "" "" ""
"OTU_992" "d:Bacteria" "p:Actinobacteria" "c:Actinobacteria" "o:Rubrobacteridae" "f:Solirubrobacterales" "g:Patulibacteraceae"
"OTU_993" "d:Bacteria" "p:Bacteroidetes" "c:Cytophagia" "o:Cytophagales" "" ""
"OTU_995" "d:Bacteria" "p:Bacteroidetes" "c:Flavobacteriia" "o:Flavobacteriales" "f:Flavobacteriaceae" "g:Flavobacterium"
"OTU_996" "d:Bacteria" "p:Firmicutes" "" "" "" ""
"OTU_997" "d:Bacteria" "p:Firmicutes" "c:Bacilli" "o:Lactobacillales" "f:Lactobacillaceae" "g:Lactobacillus"
"OTU_998" "d:Bacteria" "p:Proteobacteria" "c:Gammaproteobacteria" "" "" ""
"OTU_999" "d:Bacteria" "p:Acidobacteria" "c:Acidobacteria_Gp6" "o:Gp6" "" ""
